# Supplementary material for: Metabolic response of tobacco leaves to dry-bulb temperature variation during flue curing: a nontargeted metabolomic approach
Source: Front Plant Sci. 2026 Apr 16;17:1767521. doi: 10.3389/fpls.2026.1767521 (PMC13128674; doi:10.3389/fpls.2026.1767521)
Supplement: Supplementary Table 1 — Metabolite identification and relative abundance information for all samples. [file Table1.xlsx]

## Sheet: Table S1 Metabolite identifica
Table S1 Metabolite identification and relative abundance information for all samples
Name	Ion.Mode	RT	Molecular.Weight	Formula	Delta.Mass.Da	Delta.Mass.ppm	Match	KEGG.ID	Super.Class	Sub.Class	Class	Final.Class	Super.Pathway	Sub.Pathway	Pathway	QC_06	QC_07	QC_08	QC_09	QC_10	QC_11	QC_12	QC_13	QC_14	F_1	F_2	F_3	F_4	F_5	F_6	LT_1	LT_2	LT_3	LT_4	LT_5	LT_6	HT_1	HT_2	HT_3	HT_4	HT_5	HT_6
D-Erythronic acid	NEG	0.83	136.03711	C4 H8 O5	-6.53007811308726e-05	-0.480021596859172	88.4696357134403	C21593	Organic oxygen compounds	Carbohydrates and carbohydrate conjugates	Organooxygen compounds	Carbohydrates	NA	NA	NA	1.02486e+09	1.07483e+09	1.02133e+09	1.0551e+09	1.08787e+09	1.01571e+09	1.07685e+09	1.02403e+09	1.01601e+09	7.45687e+08	7.50284e+08	7.38366e+08	7.56048e+08	6.99656e+08	6.20022e+08	9.95741e+08	7.98538e+08	8.73468e+08	1.01639e+09	1.12622e+09	8.60764e+08	1.23556e+09	1.08384e+09	1.05542e+09	1.13812e+09	1.10935e+09	1.2363e+09
Dehydroascorbic acid	NEG	0.873	174.01617	C6 H6 O6	-0.00026413598808972	-1.51787952597704	64.6838162043349	C05422	Organoheterocyclic compounds	Gamma butyrolactones	Lactones	Gamma butyrolactones	Carbohydrate metabolism	Ascorbate and aldarate metabolism	map00053 Ascorbate and aldarate metabolism; map00480 Glutathione metabolism; map01100 Metabolic pathways;	1.30759e+08	1.40763e+08	1.36397e+08	1.36513e+08	1.42308e+08	1.36892e+08	1.44997e+08	1.42035e+08	1.41261e+08	2.36823e+08	2.11414e+08	2.18785e+08	2.43997e+08	2.30062e+08	2.53707e+08	1.12418e+08	1.28249e+08	1.12393e+08	1.1461e+08	1.13489e+08	1.068e+08	1.18332e+08	1.07931e+08	1.08365e+08	1.20685e+08	1.03269e+08	1.07898e+08
Maleic acid	NEG	0.874	116.01093	C4 H4 O4	-3.01519055483368e-05	-0.259905666955925	86.5954300936114	C01384	Organic acids and derivatives	Dicarboxylic acids and derivatives	Carboxylic acids and derivatives	Organic acids	Amino acid metabolism	Tyrosine metabolism	map00350 Tyrosine metabolism; map00650 Butanoate metabolism; map00760 Nicotinate and nicotinamide metabolism; map01100 Metabolic pathways;	2.64682e+09	2.72588e+09	1.95107e+09	2.48884e+09	2.47403e+09	2.45542e+09	1.95363e+09	1.97212e+09	1.9095e+09	2.95843e+09	2.31471e+09	2.73556e+09	2.39175e+09	3.55433e+09	3.23182e+09	1.67614e+09	1.90553e+09	1.84067e+09	1.71013e+09	1.81971e+09	1.80355e+09	2.48847e+09	1.83005e+09	1.83752e+09	2.49388e+09	2.6324e+09	2.37511e+09
L-Nicotine	POS	0.897	162.11588	C10 H14 N2	0.00018560654865496	1.14490176129705	95.7060676010076	C00745	Alkaloids	Pyridine alkaloids	Alkaloids derived from nicotinic acid	Alkaloids	Biosynthesis of other secondary metabolites	Tropane, piperidine and pyridine alkaloid biosynthesis	map00960 Tropane, piperidine and pyridine alkaloid biosynthesis; map01110 Biosynthesis of secondary metabolites;	1.67615e+11	1.64873e+11	1.65816e+11	1.5774e+11	1.66793e+11	1.63052e+11	1.66837e+11	1.65902e+11	1.64257e+11	2.0223e+11	1.9507e+11	1.94618e+11	2.17483e+11	2.09108e+11	2.14782e+11	1.45877e+11	1.46751e+11	1.38804e+11	1.46825e+11	1.43012e+11	1.37101e+11	1.56965e+11	1.49784e+11	1.49697e+11	1.54297e+11	1.46422e+11	1.54218e+11
L-Sorbose	NEG	0.912	180.06308	C6 H12 O6	-0.00030469098871321	-1.69213182182768	86.6663081176155	C00247	Carbohydrates	Ketoses [Fig]	Monosaccharides	Carbohydrates	Carbohydrate metabolism	Fructose and mannose metabolism	map00051 Fructose and mannose metabolism; map01100 Metabolic pathways;	2.14367e+09	2.24414e+09	1.78304e+09	2.01604e+09	2.2524e+09	1.91162e+09	2.71195e+09	3.4356e+09	3.34707e+09	7.03132e+08	1.18936e+09	1.06877e+09	1.42222e+09	1.19896e+09	1.21322e+09	4.1251e+09	2.72021e+09	3.20605e+09	2.89406e+09	3.82596e+09	2.93616e+09	1.98842e+09	2.73883e+09	3.4871e+09	2.50761e+09	3.57285e+09	3.54536e+09
D-(+)-Trehalose	NEG	0.927	342.11551	C12 H22 O11	-0.00070053810622994	-2.04766124250555	93.5549794884979	C01083	Carbohydrates	Disaccharides	Oligosaccharides [Fig]	Carbohydrates	Carbohydrate metabolism	Starch and sucrose metabolism	map00500 Starch and sucrose metabolism; map01100 Metabolic pathways; map01110 Biosynthesis of secondary metabolites; map02010 ABC transporters;	4.23928e+08	4.2485e+08	4.17864e+08	3.95278e+08	4.03963e+08	4.20298e+08	4.30583e+08	4.20498e+08	4.27143e+08	4.62318e+08	3.99342e+08	4.38883e+08	4.32333e+08	4.32293e+08	4.55359e+08	6.41307e+08	6.40205e+08	5.54528e+08	5.62571e+08	4.27445e+08	6.52066e+08	2.30894e+08	2.50725e+08	3.43758e+08	3.45009e+08	2.88112e+08	2.38811e+08
Adenine	POS	0.978	135.05473	C5 H5 N5	0.00023658837091034	1.75179930625464	87.4696287368616	C00147	Nucleic acids	Purines	Bases [Fig]	Nucleic acids	Nucleotide metabolism	Purine metabolism	map00230 Purine metabolism; map00908 Zeatin biosynthesis; map01100 Metabolic pathways;	4.98128e+08	6.42634e+08	4.91569e+08	5.29076e+08	5.47825e+08	5.55151e+08	5.79521e+08	4.78596e+08	5.13024e+08	2.92535e+07	4.35113e+07	8.36515e+07	9.49012e+07	4.02183e+07	4.95854e+07	6.61682e+08	6.47289e+08	6.21928e+08	8.12533e+08	6.80352e+08	6.20178e+08	8.57758e+08	7.8649e+08	5.82909e+08	6.58287e+08	6.80599e+08	9.30658e+08
D-(+)-Glucosamine	POS	1.058	179.07966	C6 H13 N O5	0.00028297138291577	1.58014504484368	66.2253007643666	C00329	Carbohydrates	Amino sugars [Fig]	Monosaccharides	Carbohydrates	Carbohydrate metabolism	Amino sugar and nucleotide sugar metabolism	map00520 Amino sugar and nucleotide sugar metabolism; map01100 Metabolic pathways;	6.61666e+07	8.16595e+07	8.53128e+07	7.83547e+07	7.35497e+07	6.84659e+07	7.20417e+07	7.53388e+07	7.74264e+07	1.81332e+07	2.33541e+07	2.55147e+07	2.33288e+07	2.23144e+07	2.72778e+07	9.7553e+07	8.95802e+07	8.03025e+07	9.30157e+07	7.76248e+07	9.12716e+07	8.56101e+07	8.84503e+07	8.26808e+07	8.47843e+07	9.05293e+07	9.5346e+07
Lactobionic acid	NEG	1.139	358.11076	C12 H22 O12	-0.0003690983626825	-1.03068108201364	72.3809652788697	NA	NA	NA	NA	Others	NA	NA	NA	1.44235e+06	1.58897e+06	1.45129e+06	1.25486e+06	1.97875e+06	1.41279e+06	1.83751e+06	1.22204e+06	1.19174e+06	1.13312e+06	949988	988379	1.00211e+06	823842	595533	1.75805e+06	1.07041e+06	1.75886e+06	1.50208e+06	2.04416e+06	2.10146e+06	2.85612e+06	2.14743e+06	1.10158e+06	2.592e+06	2.61992e+06	2.02704e+06
Sucrose	NEG	1.144	342.11576	C12 H22 O11	-0.00044907109668201	-1.31262735264169	88.0529425276112	C00089	Carbohydrates	Disaccharides	Oligosaccharides [Fig]	Carbohydrates	Carbohydrate metabolism	Galactose metabolism	map00052 Galactose metabolism; map00500 Starch and sucrose metabolism; map01100 Metabolic pathways; map02010 ABC transporters;	4.49076e+07	3.22814e+07	2.97953e+07	2.89063e+07	2.98027e+07	2.93831e+07	2.64461e+07	2.80894e+07	3.80031e+07	7.13942e+07	5.85699e+07	5.34586e+07	6.43843e+07	6.7957e+07	7.99757e+07	2.69739e+07	2.81155e+07	2.56664e+07	2.8718e+07	1.9582e+07	3.47617e+07	1.52433e+07	1.80032e+07	2.07848e+07	2.30134e+07	1.87783e+07	1.70565e+07
Uridine	NEG	1.172	244.06903	C9 H12 N2 O6	-0.00050156325673356	-2.05500147636517	81.3560344738389	C00299	Nucleic acids	Ribonucleosides	Nucleosides [Fig]	Nucleic acids	Nucleotide metabolism	Pyrimidine metabolism	map00240 Pyrimidine metabolism; map01100 Metabolic pathways; map02010 ABC transporters;	3.11641e+07	3.31487e+07	3.25807e+07	3.12564e+07	3.23897e+07	3.21377e+07	3.23163e+07	3.38393e+07	3.77261e+07	4.15585e+06	4.98218e+06	6.24138e+06	7.19277e+06	7.09295e+06	4.33213e+06	3.96514e+07	3.80774e+07	3.67333e+07	4.41526e+07	3.88036e+07	3.48987e+07	5.19487e+07	4.37879e+07	4.14802e+07	4.27519e+07	4.86785e+07	5.26427e+07
Succinic acid	NEG	1.2	118.02667	C4 H6 O4	6.39718920751875e-05	0.54201245672349	89.9701590672302	C00042	Organic acids	Dicarboxylic acids	Carboxylic acids [Fig]	Organic acids	Carbohydrate metabolism	Citrate cycle (TCA cycle)	map00020 Citrate cycle (TCA cycle); map00190 Oxidative phosphorylation; map00250 Alanine, aspartate and glutamate metabolism; map00310 Lysine degradation; map00350 Tyrosine metabolism; map00360 Phenylalanine metabolism; map00620 Pyruvate metabolism; map00630 Glyoxylate and dicarboxylate metabolism; map00640 Propanoate metabolism; map00650 Butanoate metabolism; map00760 Nicotinate and nicotinamide…	2.37012e+08	2.44687e+08	2.41366e+08	2.46816e+08	2.36345e+08	2.56765e+08	2.41796e+08	2.99011e+08	4.41138e+08	5.50447e+08	6.06794e+08	6.01076e+08	6.44049e+08	6.42907e+08	5.06948e+08	1.52621e+08	1.71957e+08	1.46572e+08	1.6883e+08	1.57753e+08	1.34981e+08	1.53091e+08	1.54297e+08	1.42615e+08	1.44217e+08	1.53139e+08	1.56224e+08
3-hydroxybutyric acid	NEG	1.206	104.0473	C4 H8 O3	-4.85236795810806e-05	-0.466361539823892	86.9546452497799	NA	NA	NA	NA	Others	NA	NA	NA	2.00471e+07	2.59751e+07	1.81284e+07	2.47807e+07	1.52771e+07	2.6091e+07	2.57593e+07	3.0227e+07	3.89589e+07	1.07234e+07	9.43172e+06	7.92858e+06	1.12578e+07	1.20975e+07	1.01932e+07	3.01186e+07	2.51618e+07	2.18776e+07	2.7904e+07	3.63629e+07	2.99592e+07	3.43384e+07	3.22047e+07	3.32616e+07	3.12813e+07	3.06372e+07	3.4699e+07
D-Proline	NEG	1.23	115.06338	C5 H9 N O2	5.05284722720489e-05	0.439136195205956	82.2218869235607	C00763	Peptides	Other amino acids [Fig]	Amino acids	Amino acids	Amino acid metabolism	Arginine and proline metabolism	map00330 Arginine and proline metabolism; map01100 Metabolic pathways;	2.14848e+08	2.25855e+08	2.19439e+08	2.24088e+08	2.2705e+08	1.96761e+08	2.27443e+08	1.74859e+08	8.9319e+07	2.32604e+07	3.39519e+07	2.94835e+07	2.22279e+07	2.64721e+07	4.1543e+06	2.51655e+08	2.35065e+08	2.3598e+08	1.33581e+08	2.48862e+08	2.21099e+08	2.55047e+08	2.15444e+08	2.21278e+08	2.35612e+08	2.24881e+08	2.6578e+08
Fumaric acid	NEG	1.399	116.01098	C4 H4 O4	2.59957421917534e-05	0.224080056947998	69.8594653064235	C00122	Organic acids and derivatives	Dicarboxylic acids and derivatives	Carboxylic acids and derivatives	Organic acids	Carbohydrate metabolism	Citrate cycle (TCA cycle)	map00020 Citrate cycle (TCA cycle); map00190 Oxidative phosphorylation; map00220 Arginine biosynthesis; map00250 Alanine, aspartate and glutamate metabolism; map00350 Tyrosine metabolism; map00360 Phenylalanine metabolism; map00620 Pyruvate metabolism; map00650 Butanoate metabolism; map00760 Nicotinate and nicotinamide metabolism; map01100 Metabolic pathways; map01110 Biosynthesis of secondary me…	1.13484e+08	1.17622e+08	1.19416e+08	1.14307e+08	1.2321e+08	1.35952e+08	1.59991e+08	1.55551e+08	1.64988e+08	1.19574e+08	1.22385e+08	1.14908e+08	1.64259e+08	2.17711e+08	1.37708e+08	1.43427e+08	1.33787e+08	1.30892e+08	1.11385e+08	1.51485e+08	1.16972e+08	1.56144e+08	1.26045e+08	1.47366e+08	1.24462e+08	1.55943e+08	1.47605e+08
Calcium pantothenate	NEG	1.532	219.11027	C9 H17 N O5	-0.00040745157107835	-1.85956971612033	91.4096708945322	C12276	NA	NA	NA	Vitamins	NA	NA	NA	5.26529e+08	5.4395e+08	5.36639e+08	5.30423e+08	5.07081e+08	5.51144e+08	4.79331e+08	5.82592e+08	6.43411e+08	6.4042e+08	6.12203e+08	9.55562e+08	1.20988e+09	7.47249e+08	1.3002e+09	1.88272e+08	4.26937e+08	3.48767e+08	3.8132e+08	3.52936e+08	3.30917e+08	3.79226e+08	4.75554e+08	3.81784e+08	3.87694e+08	4.09119e+08	3.62628e+08
Danshensu	NEG	1.652	198.05251	C9 H10 O5	-0.00031006534385369	-1.56556891584435	79.3922205281508	C22038	NA	NA	NA	Phenols and derivatives	Amino acid metabolism	Tyrosine metabolism	map00350 Tyrosine metabolism; map01100 Metabolic pathways;	5.97399e+07	5.87002e+07	7.21546e+07	5.7728e+07	5.24287e+07	5.06313e+07	6.47647e+07	5.39376e+07	6.5773e+07	3.30073e+07	3.09335e+07	2.60495e+07	3.98409e+07	3.31853e+07	3.81937e+07	4.40641e+07	6.98225e+07	7.64715e+07	5.326e+07	4.36851e+07	5.678e+07	7.17899e+07	5.28081e+07	7.38462e+07	6.9167e+07	9.24063e+07	8.72362e+07
Lactose	NEG	1.679	388.12092	C12 H22 O11	46.0047128309375	134471.011068151	83.8067935385415	C00243	Carbohydrates	Disaccharides	Oligosaccharides [Fig]	Carbohydrates	Carbohydrate metabolism	Galactose metabolism	map00052 Galactose metabolism; map01100 Metabolic pathways; map02010 ABC transporters;	3.38363e+08	3.37013e+08	3.39304e+08	3.2508e+08	3.29695e+08	3.44739e+08	3.90142e+08	3.5343e+08	3.39764e+08	3.45958e+08	2.35304e+08	3.38294e+08	3.54125e+08	3.6508e+08	3.463e+08	5.87715e+08	5.5131e+08	4.78996e+08	4.81774e+08	4.01225e+08	5.39064e+08	2.17975e+08	2.23649e+08	3.1028e+08	3.30394e+08	2.70639e+08	2.23783e+08
Isorhamnetin	NEG	10.136	316.05756	C16 H12 O7	-0.00074094557203352	-2.34433193506399	92.9316744584227	C10084	Flavonoids	Flavonols	Flavonoids	Flavonoids	NA	NA	NA	1.65635e+07	1.61023e+07	1.7433e+07	1.66778e+07	1.69543e+07	1.57946e+07	1.7182e+07	1.78987e+07	1.71585e+07	3.47542e+07	3.07619e+07	3.09254e+07	3.41821e+07	3.22011e+07	4.20196e+07	1.1521e+07	1.13282e+07	1.21875e+07	1.03403e+07	1.39964e+07	1.10152e+07	1.30721e+07	1.28039e+07	1.06982e+07	1.13606e+07	1.11546e+07	1.12507e+07
Parthenolide	POS	10.422	248.14124	C15 H20 O3	-4.20541903167759e-06	-0.0169476825259187	75.4027878134689	C07609	Terpenoids	Germacrenes	Sesquiterpenoids (C15)	Terpenoids	NA	NA	NA	2.7592e+07	2.59106e+07	2.62208e+07	3.97093e+07	3.91099e+07	4.40034e+07	3.35623e+07	2.69715e+07	2.68941e+07	1.53206e+07	5.08886e+06	1.62249e+07	4.41648e+06	1.43719e+07	1.89888e+06	5.48506e+07	3.39759e+07	2.87465e+07	6.07966e+07	2.92666e+07	3.33559e+07	3.23206e+07	3.00934e+07	3.63646e+07	3.14675e+07	3.51797e+07	3.35972e+07
Irigenin	POS	10.47	360.08431	C18 H16 O8	-0.00020307815532305	-0.563973582805125	80.5984629676267	C17957	PK Polyketides	PK1205 Isoflavonoids	PK12 Flavonoids	Polyketides[PK]	NA	NA	NA	1.31881e+07	1.28865e+07	1.39243e+07	1.41677e+07	1.4869e+07	1.30548e+07	1.24965e+07	1.37003e+07	1.19306e+07	1.83743e+07	2.66705e+07	1.00991e+07	5.43491e+07	6.16314e+07	1.84993e+06	8.88051e+06	5.30046e+06	6.86089e+06	5.53844e+06	8.68931e+06	2.82755e+06	8.92032e+06	3.57071e+06	1.43996e+07	7.08251e+06	6.72292e+06	4.70904e+06
Iristectorigenin B	POS	10.516	330.07374	C17 H14 O7	-0.00020941109335126	-0.634436894183983	84.8064228828586	NA	NA	NA	NA	Flavonoids	NA	NA	NA	5.96449e+08	6.14803e+08	6.21279e+08	6.26238e+08	6.10525e+08	6.53835e+08	6.42563e+08	6.22805e+08	6.21504e+08	7.79901e+08	7.36753e+08	7.41191e+08	8.07636e+08	8.27873e+08	782912	6.28305e+08	5.73304e+08	6.71217e+08	7.12725e+08	7.2793e+08	5.46085e+08	5.90012e+08	5.26938e+08	5.29146e+08	4.96412e+08	4.99208e+08	4.87093e+08
Dehydroandrographolide	POS	10.599	332.19853	C20 H28 O4	-0.00022564715641237	-0.679253459370562	72.4650412314978	NA	NA	NA	NA	Terpenoids	NA	NA	NA	4.74096e+08	4.28704e+08	3.93739e+08	4.94111e+08	4.24557e+08	4.31809e+08	4.91376e+08	1.4823e+08	5.00284e+08	3.14398e+08	1.16965e+08	1.08463e+08	3.46076e+08	3.26081e+08	2.03481e+07	5.35712e+08	4.68891e+08	5.15566e+08	6.64233e+08	4.97219e+08	5.77575e+08	4.07648e+08	4.14496e+08	4.49564e+08	4.46001e+08	4.31365e+08	4.2675e+08
Camphor	POS	10.838	152.12008	C10 H16 O	-4.00273541458773e-05	-0.263129922856204	87.2068042487798	C18369	Terpenoids	Cyclic monoterpenes	Monoterpenoids (C10)	Terpenoids	NA	NA	NA	5.62226e+08	5.5265e+08	5.71218e+08	5.78983e+08	5.75176e+08	3.43251e+08	3.76884e+08	5.69156e+08	5.80992e+08	4.25309e+08	2.81032e+08	3.26623e+08	1.4732e+08	2.78835e+08	1.73202e+06	3.9013e+08	7.61751e+08	6.1511e+08	6.70365e+08	6.20269e+08	6.37569e+08	5.83685e+08	5.872e+08	6.06745e+08	1.66502e+08	5.77604e+08	5.28035e+08
Curcumenol	POS	11.679	234.16223	C15 H22 O2	0.00025054512133237	1.069964993814	87.2225414236251	C16942	Lipids and lipid-like molecules	Sesquiterpenoids	Prenol lipids	Terpenoids	NA	NA	NA	1.14909e+08	9.01109e+07	4.62603e+07	9.49718e+07	1.1801e+08	9.26953e+07	9.51539e+07	9.6874e+07	5.85794e+07	8.37364e+07	9.829e+07	9.93283e+07	6.62092e+07	4.34647e+07	1.23995e+08	1.15436e+08	9.66585e+07	1.05742e+08	1.02116e+08	5.23481e+07	9.16947e+07	9.58433e+07	9.30124e+07	9.28555e+07	9.28512e+07	8.65991e+07	8.0703e+07
Eupatilin	NEG	11.802	344.08892	C18 H16 O7	-0.00068265418195778	-1.98394306785448	65.5104940168051	C10040	Flavonoids	Flavones	Flavonoids	Flavonoids	NA	NA	NA	2.67315e+06	2.52901e+06	2.73455e+06	2.62496e+06	2.61392e+06	2.46301e+06	2.52839e+06	2.49354e+06	2.52224e+06	4.5192e+06	4.71822e+06	4.62524e+06	5.65081e+06	5.41986e+06	4.92325e+06	2.60485e+06	2.48306e+06	2.85152e+06	2.88612e+06	3.16296e+06	1.99952e+06	2.21246e+06	1.57208e+06	1.7265e+06	1.67686e+06	1.88887e+06	1.43569e+06
Casticin	NEG	11.945	374.09943	C19 H18 O8	-0.00073546140919233	-1.96594782200115	91.5946770121749	NA	Phenylpropanoids and polyketides	O-methylated flavonoids	Flavonoids	Flavonoids	NA	NA	NA	9.82734e+06	1.02077e+07	9.52894e+06	1.01983e+07	9.7991e+06	9.73434e+06	9.60179e+06	9.4319e+06	9.15178e+06	1.47546e+07	2.09631e+07	9.01914e+06	3.9652e+07	4.33684e+07	1.48225e+07	6.31042e+06	4.74327e+06	6.69812e+06	5.69454e+06	1.22967e+07	2.21428e+06	5.14072e+06	3.66409e+06	1.05539e+07	5.06853e+06	5.96248e+06	5.66693e+06
Chrysosplenetin B	POS	11.945	374.10007	C19 H18 O8	-9.63640900408791e-05	-0.257589005442221	90.1675051199515	C10030	Flavonoids	Flavonols	Flavonoids	Flavonoids	NA	NA	NA	4.02476e+07	3.9916e+07	3.87421e+07	3.89394e+07	4.02395e+07	3.7796e+07	3.8588e+07	3.60225e+07	3.5313e+07	4.66005e+07	6.95553e+07	3.07655e+07	1.23203e+08	1.31827e+08	4.87206e+07	2.00999e+07	1.89652e+07	2.75107e+07	2.41e+07	5.36888e+07	8.31078e+06	1.93742e+07	1.31231e+07	3.86601e+07	2.07708e+07	2.29924e+07	2.15569e+07
Pinocembrin	NEG	12.009	256.07295	C15 H12 O4	-0.00060618556943836	-2.3672321827124	91.2321600265595	C09827	Flavonoids	Flavanones	Flavonoids	Flavonoids	Biosynthesis of other secondary metabolites	Flavonoid biosynthesis	map00941 Flavonoid biosynthesis;	1.86541e+07	1.94439e+07	1.9042e+07	1.80243e+07	1.76266e+07	1.86928e+07	1.77418e+07	1.8535e+07	1.83076e+07	1.57936e+06	1.6433e+06	1.2709e+06	2.8707e+06	3.12905e+06	2.12662e+06	1.73556e+07	1.95523e+07	1.90267e+07	1.70589e+07	2.2654e+07	1.31128e+07	3.04319e+07	2.21879e+07	2.43638e+07	3.20731e+07	2.56235e+07	3.25885e+07
Solasodine	POS	12.117	413.32943	C27 H43 N O2	5.38011739763533e-05	0.130165375717394	90.2452898308998	C10822	Alkaloids	Steroid alkaloids	Alkaloids derived by amination reactions	Alkaloids	Chemical structure transformation maps	Biosynthesis of alkaloids derived from terpenoid and polyketide	NA	1.56221e+07	1.44419e+07	1.38839e+07	1.15665e+07	1.24007e+07	8.99665e+06	7.4331e+06	7.95999e+06	7.88327e+06	3.46302e+06	6.56672e+06	4.09325e+06	3.94878e+06	2.18966e+06	3.40584e+06	428098	2.28389e+06	847146	3.5267e+06	672051	2.3744e+06	1.61405e+06	1.64451e+06	586398	3.59557e+06	569121	915648
Senkyunolide A	POS	12.346	192.1154	C12 H16 O2	0.00037419331545152	1.94775659184398	68.2694640545815	C17853	NA	NA	NA	Others	NA	NA	NA	1.25321e+08	1.24923e+08	1.48311e+08	1.30482e+08	1.42439e+08	1.47731e+08	1.30156e+08	8.61205e+07	1.29015e+08	8.20362e+07	6.31822e+07	6.48866e+07	7.54687e+07	6.5235e+07	6.41273e+07	1.83733e+08	1.58351e+08	1.09938e+08	1.61509e+08	1.73193e+08	1.94642e+08	1.56856e+08	1.76802e+08	1.58342e+08	1.52731e+08	1.70498e+08	1.48769e+08
Phenethyl caffeate	NEG	12.36	284.10415	C17 H16 O4	-0.0007081632182917	-2.49261213301113	88.8449359259488	C10484	NA	NA	NA	Phenols and derivatives	NA	NA	NA	7.16406e+07	7.12941e+07	7.38261e+07	7.09224e+07	7.28608e+07	7.23998e+07	7.53873e+07	7.3382e+07	7.28103e+07	827069	785831	803500	644776	1.69542e+06	1.28266e+06	4.82657e+07	6.44616e+07	5.83463e+07	8.4245e+07	6.81178e+07	5.73614e+07	1.61267e+08	1.01356e+08	1.08049e+08	9.60684e+07	1.3031e+08	1.75641e+08
Curdione	POS	12.665	236.17777	C15 H24 O2	0.00013939743183755	0.590222841531474	82.6643461359114	C17493	Lipids and lipid-like molecules	Sesquiterpenoids	Prenol lipids	Terpenoids	NA	NA	NA	5.83701e+07	5.64525e+07	5.49383e+07	5.8566e+07	5.85809e+07	5.43913e+07	5.81544e+07	6.00123e+07	5.4362e+07	8.1889e+07	8.4622e+07	8.82155e+07	8.44224e+07	9.18505e+07	9.89899e+07	4.16215e+07	3.68691e+07	4.43305e+07	4.65786e+07	4.3603e+07	5.27645e+07	5.59092e+07	5.35798e+07	6.34217e+07	5.07286e+07	4.97665e+07	5.33734e+07
Cafestol	POS	13.246	316.20362	C20 H28 O3	-0.00022025663423619	-0.69656532635445	79.2564714508595	C09066	Terpenoids	Others	Diterpenoids (C20)	Terpenoids	NA	NA	NA	3.17946e+08	3.55442e+08	5.60961e+08	4.82577e+08	3.1363e+08	5.66177e+08	3.32538e+08	4.67789e+08	3.39928e+08	6.5434e+07	9.88697e+07	1.08253e+08	2.02256e+08	7.16424e+07	5.94044e+07	4.47561e+08	3.59062e+08	3.51216e+08	5.34662e+08	4.26003e+08	4.37642e+08	2.62139e+08	3.22487e+08	5.68556e+08	3.56611e+08	3.39866e+08	3.15384e+08
Kahweol	POS	13.761	314.18804	C20 H26 O3	-0.00015775549076124	-0.502105086959523	80.1152544880048	NA	Lipids and lipid-like molecules	Monoterpenoids	Prenol lipids	Terpenoids	NA	NA	NA	3.15381e+07	6.62656e+07	6.90494e+07	7.95538e+07	6.5227e+07	7.27296e+07	6.95277e+07	7.02329e+07	6.73353e+07	5.91642e+07	6.74671e+07	7.89626e+07	6.23233e+07	5.70912e+07	3.20851e+07	8.80352e+07	8.44964e+07	8.59456e+07	1.03404e+08	8.55897e+07	9.39552e+07	7.66944e+07	7.21204e+07	7.97267e+07	8.25408e+07	1.14567e+08	7.32679e+07
Curcumol	POS	14.165	236.17783	C15 H24 O2	0.00020032145081927	0.848181306955822	80.215827070499	NA	Lipids and lipid-like molecules	Sesquiterpenoids	Prenol lipids	Terpenoids	NA	NA	NA	2.38421e+07	2.2305e+07	2.35506e+07	2.3093e+07	2.3427e+07	2.29712e+07	2.50472e+07	2.4866e+07	2.41562e+07	2.02681e+07	3.63709e+07	3.05815e+07	4.95017e+07	5.248e+07	3.75273e+07	2.34161e+07	1.71232e+07	2.17873e+07	2.67423e+07	2.31372e+07	2.28744e+07	2.46765e+07	2.30576e+07	2.68952e+07	2.59352e+07	2.58498e+07	2.94685e+07
Isosteviol	POS	15.403	318.21923	C20 H30 O3	-0.0002661204848664	-0.83627964124979	81.1993752140542	NA	NA	NA	NA	Terpenoids	NA	NA	NA	2.62288e+08	2.42829e+08	2.50731e+08	4.39526e+08	2.56981e+08	2.71554e+08	2.80279e+08	4.54259e+08	2.51815e+08	3.86658e+08	2.59946e+08	4.04338e+08	2.50101e+08	2.57049e+08	2.48322e+08	5.35385e+08	2.30796e+08	3.07064e+08	2.93139e+08	5.50919e+08	3.01927e+08	2.22298e+08	2.5049e+08	2.51027e+08	2.43017e+08	2.56101e+08	2.11035e+08
gamma-Terpinene	POS	16.035	136.12549	C10 H16	0.00029067767735568	2.13537005881873	83.3848846864345	C09900	Terpenoids	Cyclic monoterpenes	Monoterpenoids (C10)	Terpenoids	NA	NA	NA	3.03172e+07	3.38319e+07	3.23829e+07	3.3527e+07	3.10023e+07	3.22589e+07	3.51362e+07	3.22223e+07	3.16808e+07	3.79616e+07	3.68827e+07	3.45832e+07	4.13259e+07	4.50018e+07	4.44658e+07	3.05318e+07	2.70749e+07	3.16757e+07	2.76875e+07	3.30694e+07	2.69155e+07	3.02688e+07	2.93798e+07	3.22728e+07	2.40744e+07	3.36844e+07	2.65121e+07
Germacrone	POS	16.042	218.16735	C15 H22 O	0.00028438205026759	1.30350587027737	83.5142848332192	C16966	NA	NA	NA	Terpenoids	NA	NA	NA	2.59226e+07	2.41882e+07	3.83067e+07	2.49972e+07	2.80393e+07	2.69144e+07	4.54386e+07	2.39192e+07	1.81003e+07	7.2682e+07	7.50696e+07	7.24165e+07	6.9589e+07	4.16341e+07	7.65208e+07	1.80269e+07	2.06891e+07	2.10621e+07	3.54937e+07	2.12864e+07	3.1205e+07	3.72554e+07	2.04071e+07	3.1983e+07	3.0632e+07	3.29338e+07	2.10906e+07
a-Linolenic acid	POS	18.615	278.22408	C18 H30 O2	-0.00049567911992198	-1.78157918234194	90.4733494386205	C06427	Lipids	Unsaturated fatty acids	Fatty acids [Fig]	Fatty acyls[FA]	Lipid metabolism	alpha-Linolenic acid metabolism	map00592 alpha-Linolenic acid metabolism; map01040 Biosynthesis of unsaturated fatty acids; map01100 Metabolic pathways; map01110 Biosynthesis of secondary metabolites;	2.41121e+09	2.11845e+09	2.33364e+09	2.55507e+09	2.14083e+09	1.09512e+09	2.13968e+09	2.11022e+09	2.03858e+09	2.70995e+08	2.02256e+08	1.69289e+08	1.98415e+08	3.21132e+08	2.43257e+08	1.22659e+09	3.38983e+09	2.77893e+09	3.01002e+09	2.63247e+09	2.81097e+09	2.59516e+09	2.30572e+09	2.83208e+09	3.00294e+09	3.11623e+09	3.15598e+09
Abietic Acid	POS	18.62	302.22401	C20 H30 O2	-0.0005716491275507	-1.89147132692368	83.2676325836871	C06087	Terpenoids	Abietanes	Diterpenoids (C20)	Terpenoids	Metabolism of terpenoids and polyketides	Diterpenoid biosynthesis	map00904 Diterpenoid biosynthesis; map01100 Metabolic pathways; map01110 Biosynthesis of secondary metabolites;	7.61739e+08	6.2517e+08	6.26878e+08	6.04311e+08	6.15812e+08	1.22694e+09	8.15813e+08	7.77234e+08	7.72773e+08	1.64307e+08	2.25265e+08	1.80426e+08	8.74031e+07	1.89383e+08	1.64943e+08	8.53032e+08	7.20448e+08	6.61471e+08	7.79405e+08	6.82206e+08	6.90169e+08	5.90085e+08	6.06302e+08	2.26823e+08	5.83964e+08	6.11785e+08	3.00078e+08
Ursolic acid	POS	19.351	456.35995	C30 H48 O3	-0.00039462596072326	-0.864724476697744	62.5490134348341	C08988	Terpenoids	Ursanes	Triterpenoids (C30)	Terpenoids	NA	NA	NA	4.95699e+06	5.47649e+06	3.03015e+06	3.55619e+06	3.83785e+06	4.63535e+06	3.82667e+06	4.10811e+06	3.36693e+06	5.01696e+06	2.78914e+06	6.74479e+06	1.27857e+06	3.72454e+06	3.20306e+06	2.26314e+06	2.6757e+06	4.01704e+06	3.06731e+06	3.96816e+06	3.28939e+06	4.21614e+06	7.63933e+06	3.93845e+06	4.86323e+06	4.9099e+06	6.44891e+06
Pregnenolone	POS	19.488	316.23995	C21 H32 O2	-0.00028052915871512	-0.887076127452835	72.3665109404928	C01953	Steroids	Pregnane derivatives [Fig]	21-Carbon atoms	Sterol lipids[ST]	Lipid metabolism	Steroid hormone biosynthesis	map01100 Metabolic pathways;	880222	1.33277e+06	1.49547e+06	1.41745e+06	2.24537e+06	1.50694e+06	1.72727e+06	2.16754e+06	1.84139e+06	556282	793195	1.25333e+06	384943	373684	617782	1.47509e+06	1.74994e+06	1.6352e+06	1.2655e+06	1.51412e+06	2.10958e+06	3.49121e+06	4.57776e+06	4.37963e+06	2.95591e+06	3.85013e+06	3.9229e+06
Geniposidic acid	NEG	2.103	374.12063	C16 H22 O10	-0.00066568502819563	-1.77932941572319	60.1590823373192	C11673	Terpenoids	Iridoids	Monoterpenoids (C10)	Terpenoids	Metabolism of terpenoids and polyketides	Monoterpenoid biosynthesis	map00902 Monoterpenoid biosynthesis; map01110 Biosynthesis of secondary metabolites;	1.62686e+08	1.62223e+08	1.5999e+08	1.56614e+08	1.57989e+08	1.58252e+08	1.54005e+08	1.62316e+08	1.50198e+08	2.12176e+08	2.01904e+08	1.94175e+08	2.24597e+08	2.18979e+08	2.39383e+08	1.54619e+08	1.52807e+08	1.38858e+08	1.44877e+08	1.34828e+08	1.58337e+08	1.42507e+08	1.49625e+08	1.4903e+08	1.39599e+08	1.50398e+08	1.50383e+08
3,4-Dihydroxyphenylethanol	NEG	2.11	154.06283	C8 H10 O3	-0.00016021902342799	-1.03995787154443	84.3855691930906	NA	Benzenoids	Tyrosols and derivatives	Phenols	Phenols and derivatives	NA	NA	NA	5.30864e+06	5.87532e+06	5.59389e+06	3.39815e+06	4.82607e+06	5.95514e+06	6.78514e+06	5.93491e+06	3.04159e+06	424449	2.17197e+06	832659	719722	2.7088e+06	1.63039e+06	7.33361e+06	5.72765e+06	6.1782e+06	5.55086e+06	7.12948e+06	6.19828e+06	8.33082e+06	8.9735e+06	8.55287e+06	7.28108e+06	9.18863e+06	1.20391e+07
Trigonelline HCl	POS	2.241	137.04793	C7 H7 N O2	0.00025368600805109	1.85107847863098	75.5777776023207	NA	NA	NA	NA	Alkaloids	NA	NA	NA	6.93432e+07	6.80346e+07	6.95473e+07	6.79247e+07	6.57839e+07	6.84819e+07	7.32758e+07	5.51873e+07	7.17555e+07	2.77125e+07	1.02277e+07	2.90327e+07	1.75742e+07	2.52782e+07	4.48859e+07	7.22153e+07	6.93784e+07	8.24843e+07	6.47035e+07	8.01525e+07	6.74328e+07	9.61123e+07	8.6859e+07	7.9914e+07	9.57262e+07	1.14273e+08	1.02672e+08
Methyl linoleate	POS	21.879	294.25562	C19 H34 O2	-0.00026259727417254	-0.892411305344922	82.2543708457822	NA	Lipids and lipid-like molecules	Lineolic acids and derivatives	Fatty Acyls	Fatty acyls[FA]	NA	NA	NA	5.42313e+06	5.1102e+06	6.39748e+06	5.36428e+06	5.73295e+06	4.40636e+06	5.0617e+06	5.93492e+06	4.02498e+06	256617	1.35417e+06	543979	1.31102e+06	1.8155e+06	896336	1.83737e+06	700084	2.27206e+06	3.16725e+06	1.63452e+06	1.73346e+06	2.88162e+06	5.37826e+06	1.87724e+06	2.41746e+06	2.60299e+06	4.01388e+06
Betulin	POS	22.366	442.38102	C30 H50 O2	-6.31819916065979e-05	-0.142822544550554	82.749667965121	C08618	Terpenoids	Lupanes	Triterpenoids (C30)	Terpenoids	NA	NA	NA	2.80522e+07	3.06691e+07	2.90028e+07	2.83049e+07	2.97303e+07	3.03091e+07	3.04312e+07	3.19109e+07	3.35714e+07	6.71803e+07	6.23052e+07	5.5076e+07	5.1795e+07	5.14995e+07	8.32832e+07	2.96387e+07	3.03197e+07	3.2604e+07	3.01874e+07	3.28559e+07	2.77706e+07	3.92236e+07	3.46912e+07	2.69979e+07	3.66598e+07	3.69701e+07	4.04114e+07
Arachidonic acid	POS	22.74	304.24002	C20 H32 O2	-0.00021341078064551	-0.701454835651698	74.0739294248778	C00219	Lipids	Unsaturated fatty acids	Fatty acids [Fig]	Fatty acyls[FA]	Lipid metabolism	Arachidonic acid metabolism	map00590 Arachidonic acid metabolism; map00591 Linoleic acid metabolism; map01040 Biosynthesis of unsaturated fatty acids; map01100 Metabolic pathways;	6.77741e+07	7.17097e+07	5.11102e+07	6.97459e+07	6.29686e+07	7.26677e+07	5.62992e+07	5.49702e+07	8.39116e+07	3.07225e+07	2.63002e+07	5.62643e+07	4.16804e+07	4.51559e+07	3.01599e+07	9.46171e+07	7.7159e+07	8.62225e+07	9.30324e+07	9.13298e+07	7.1373e+07	6.76862e+07	5.87495e+07	5.95098e+07	6.38476e+07	8.0792e+07	6.41028e+07
Lupenone	POS	25.666	424.37004	C30 H48 O	-0.00048011586221719	-1.13136008292323	69.1535012448023	C16990	NA	NA	NA	Terpenoids	NA	NA	NA	2.40709e+06	2.06846e+06	1.19972e+06	2.63907e+06	2.56892e+06	2.35329e+06	2.6139e+06	2.62127e+06	2.45508e+06	1.71492e+06	1.44398e+06	1.40961e+06	1.64921e+06	1.37025e+06	1.51333e+06	4.00775e+06	4.11459e+06	3.85155e+06	4.43305e+06	4.6649e+06	4.81236e+06	4.39468e+06	4.78591e+06	4.32175e+06	5.9e+06	5.35609e+06	6.14218e+06
Forsythoside E	NEG	3.212	462.17269	C20 H30 O12	-0.00103903854443388	-2.24815580323375	71.7906884717647	NA	NA	NA	NA	Phenols and derivatives	NA	NA	NA	6.71875e+07	7.1632e+07	6.30586e+07	6.23497e+07	6.1498e+07	7.04929e+07	5.97639e+07	7.44122e+07	3.86185e+07	2.46658e+06	6.67955e+06	6.73013e+06	7.27747e+06	8.13815e+06	7.88259e+06	9.65914e+07	9.57059e+07	7.67142e+07	1.10403e+08	6.50063e+07	8.48447e+07	7.52575e+07	9.16105e+07	9.1392e+07	1.0551e+08	9.64949e+07	8.96364e+07
L-Tryptophan	POS	3.31	204.09021	C11 H12 N2 O2	0.0003303322091881	1.6185624350281	95.3423693927357	C00078	Peptides	Common amino acids [Fig]	Amino acids	Amino acids	Amino acid metabolism	Glycine, serine and threonine metabolism	map00260 Glycine, serine and threonine metabolism; map00380 Tryptophan metabolism; map00400 Phenylalanine, tyrosine and tryptophan biosynthesis; map00966 Glucosinolate biosynthesis; map00970 Aminoacyl-tRNA biosynthesis; map00998 Biosynthesis of various secondary metabolites - part 2; map01100 Metabolic pathways; map01110 Biosynthesis of secondary metabolites; map01210 2-Oxocarboxylic acid metabol…	1.10558e+10	7.27679e+09	8.55469e+09	1.03846e+10	9.44529e+09	1.1302e+10	1.30742e+10	6.83909e+09	1.05269e+10	7.53997e+09	6.38091e+09	4.33224e+09	1.15878e+10	1.14397e+10	1.23795e+10	7.37035e+09	9.73375e+09	9.46894e+09	8.15125e+09	9.2421e+09	8.996e+09	1.11426e+10	9.66586e+09	7.07531e+09	1.41129e+10	8.89405e+09	8.16144e+09
Esculin	POS	3.781	340.07928	C15 H16 O9	-0.00015095298704181	-0.44387567400749	89.3549771572513	C09264	Phenylpropanoids	Coumarins	Coumarins	Coumarins	NA	NA	NA	3.03138e+08	4.29927e+08	2.97012e+08	2.82427e+08	3.07031e+08	4.17993e+08	3.37709e+08	2.9391e+08	3.48077e+08	4.93914e+08	5.22183e+08	4.93259e+08	7.13568e+08	7.09626e+08	7.17072e+08	2.9936e+08	2.71715e+08	3.25324e+08	2.40392e+08	2.80327e+08	3.28227e+08	2.18692e+08	2.52369e+08	3.52675e+08	2.35727e+08	2.32034e+08	2.44725e+08
Androsin	NEG	3.832	328.11503	C15 H20 O8	-0.00078240013601771	-2.3845242884585	64.1428831948389	NA	NA	NA	NA	Phenols and derivatives	NA	NA	NA	1.09525e+08	1.0754e+08	1.10805e+08	1.07758e+08	1.0997e+08	1.0775e+08	1.08357e+08	9.54398e+07	8.9045e+07	1.84162e+08	5.07737e+07	4.39569e+07	1.96141e+08	3.77926e+07	5.11106e+07	9.33387e+07	1.28852e+08	1.0603e+08	7.2806e+07	9.63015e+07	1.04189e+08	8.91229e+07	9.57769e+07	8.88159e+07	7.87566e+07	9.17756e+07	8.35752e+07
Atractyloside A	NEG	3.833	494.2353	C21 H36 O10	46.0044516755147	102635.621745381	85.1498037618608	C17858	NA	NA	NA	Terpenoids	NA	NA	NA	3.63807e+07	4.12895e+07	3.45301e+07	3.55336e+07	3.13075e+07	4.32948e+07	3.49567e+07	3.87215e+07	3.6215e+07	5.49723e+07	5.2128e+07	5.06667e+07	5.38531e+07	5.45107e+07	6.45963e+07	3.28813e+07	2.77818e+07	2.73227e+07	3.64435e+07	2.61139e+07	3.16743e+07	3.24907e+07	3.94761e+07	3.33868e+07	2.65552e+07	3.49336e+07	3.31518e+07
Sibiricose A5	NEG	3.974	518.16228	C22 H30 O14	-0.00127480421906512	-2.4602352018506	66.1022114212932	NA	NA	NA	NA	Phenylpropanoids	NA	NA	NA	1.17305e+08	9.3871e+07	1.13971e+08	1.80367e+08	1.06449e+08	1.02724e+08	1.06921e+08	8.76854e+07	7.55588e+07	2.81496e+07	2.33508e+07	1.74587e+07	2.77084e+07	2.95302e+07	3.34776e+07	9.51379e+07	2.18271e+08	1.34979e+08	3.64833e+08	1.40196e+08	1.23026e+08	3.30381e+08	1.10955e+08	2.99285e+08	1.64476e+08	1.83794e+08	2.52523e+08
Skimmin	POS	3.992	324.08427	C15 H16 O8	-0.00024508351498298	-0.756233333946141	72.3637273105139	NA	NA	NA	NA	Phenylpropanoids	NA	NA	NA	7.95076e+08	7.60018e+08	8.41138e+08	8.06974e+08	7.67128e+08	8.87686e+08	7.69888e+08	7.57737e+08	7.85415e+08	1.1586e+07	1.29208e+07	1.21819e+07	1.45846e+07	1.05914e+07	1.48764e+07	8.69905e+08	8.51779e+08	9.06694e+08	1.60853e+09	1.0353e+09	8.2534e+08	1.15358e+09	9.569e+08	1.27901e+09	1.01636e+09	1.30607e+09	1.6834e+09
7,8-Dihydroxycoumarin	NEG	4.07	178.02629	C9 H6 O4	-0.00031949882810522	-1.79466895793643	76.6768045227538	C03093	Phenylpropanoids	Coumarins	Coumarins	Coumarins	NA	NA	NA	1.17076e+08	1.26386e+08	1.14984e+08	1.12225e+08	1.16639e+08	1.16902e+08	1.23986e+08	1.27142e+08	1.30512e+08	1.70095e+07	1.45947e+08	1.19757e+08	7.5223e+07	7.44831e+07	1.78771e+07	8.56984e+07	7.82924e+07	9.23381e+07	5.9091e+07	6.90311e+07	6.67106e+07	6.01113e+07	5.98391e+07	6.68481e+07	6.06205e+07	5.53625e+07	4.5207e+07
Cryptochlorogenic acid	NEG	4.102	354.09422	C16 H18 O9	-0.00085795616587347	-2.42295419968259	93.5663878507347	NA	Organic oxygen compounds	Alcohols and polyols	Organooxygen compounds	Alcohols	NA	NA	NA	3.09721e+09	3.14725e+09	3.42899e+09	2.85322e+09	3.30042e+09	3.27336e+09	3.32851e+09	3.20062e+09	2.47565e+09	3.22482e+09	3.14123e+09	3.07583e+09	3.49919e+09	4.91105e+09	3.13549e+09	2.99572e+09	3.09206e+09	2.86012e+09	2.25037e+09	2.70077e+09	2.83534e+09	2.07629e+09	2.37802e+09	2.1974e+09	2.17072e+09	2.36957e+09	2.09094e+09
Gentiopicrin	NEG	4.138	356.10988	C16 H20 O9	-0.00085525961037546	-2.40166760931953	64.3276411860432	C09782	Terpenoids	Secoiridoids	Monoterpenoids (C10)	Terpenoids	Chemical structure transformation maps	Biosynthesis of alkaloids derived from terpenoid and polyketide	map01110 Biosynthesis of secondary metabolites;	4.18889e+08	3.83132e+08	3.17844e+08	3.241e+08	3.00329e+08	3.93219e+08	3.80331e+08	3.65152e+08	3.83641e+08	9.99938e+08	8.104e+08	6.18967e+08	1.18892e+09	1.12721e+09	1.76459e+09	1.07948e+08	2.13352e+08	1.52983e+08	9.36682e+07	1.49638e+08	7.4353e+07	9.70184e+07	5.83158e+07	7.49385e+07	1.84456e+08	7.01871e+07	7.98213e+07
Caffeic acid	POS	4.451	180.04282	C9 H8 O4	0.00056184618321708	3.12063505235465	82.6846889030998	C01481	NA	NA	NA	Polyketides[PK]	NA	NA	NA	2.47055e+08	2.92615e+08	2.76728e+08	2.60568e+08	2.89355e+08	2.51185e+08	2.93033e+08	2.61568e+08	2.46225e+08	2.76099e+08	2.62349e+08	2.42222e+08	2.82868e+08	3.18265e+08	2.33571e+08	2.98447e+08	3.08884e+08	3.25333e+08	3.45795e+08	3.27903e+08	3.30035e+08	3.10428e+08	3.2523e+08	3.04374e+08	2.9909e+08	2.95202e+08	2.87626e+08
Benzoylformic acid	NEG	4.557	150.03157	C8 H6 O3	-0.00012587497914751	-0.838989254925635	62.0033858227805	C02137	Benzenoids	Benzoyl derivatives	Benzene and substituted derivatives	Benzene and derivatives	Amino acid metabolism	Phenylalanine metabolism	map00360 Phenylalanine metabolism; map01100 Metabolic pathways;	3.23387e+07	3.35635e+07	3.18824e+07	2.98522e+07	2.44452e+07	3.48768e+07	3.45663e+07	3.78343e+07	3.92228e+07	3.3133e+06	2.65476e+06	1.89883e+06	1.86423e+06	3.48084e+06	1.6889e+06	3.72331e+07	3.60846e+07	3.95866e+07	2.7465e+07	3.29678e+07	1.92605e+07	4.25995e+07	2.52962e+07	3.47643e+07	3.35932e+07	2.07524e+07	6.43904e+07
Eleutheroside B/Syringin	POS	4.704	389.16839	C17 H24 O9	17.0263585477045	45752.3124993692	66.3809174055729	C01533	Phenylpropanoids	Sinapate derivatives	Monolignols	Phenylpropanoids	Biosynthesis of other secondary metabolites	Phenylpropanoid biosynthesis	map00940 Phenylpropanoid biosynthesis;	2.19489e+07	2.1162e+07	2.48235e+07	2.12309e+07	2.34475e+07	3.20444e+07	2.14402e+07	2.48696e+07	3.40957e+07	1.27414e+07	1.07813e+07	1.37929e+07	1.16526e+07	9.41371e+06	1.31775e+07	2.05464e+07	2.46792e+07	2.22037e+07	2.45588e+07	2.38814e+07	2.43367e+07	3.02892e+07	3.4172e+07	2.52491e+07	3.34845e+07	3.32858e+07	3.52244e+07
Bilobalide	NEG	4.875	326.09958	C15 H18 O8	-0.0005877886059693	-1.8024787008357	70.839570261145	C07605	Terpenoids	Ginkgolides	Diterpenoids (C20)	Terpenoids	NA	NA	NA	1.14161e+07	1.1261e+07	6.964e+06	1.21632e+07	1.01133e+07	1.05055e+07	9.00779e+06	1.12325e+07	1.04739e+07	3.33174e+06	3.85151e+06	4.00888e+06	3.61713e+06	3.66173e+06	1.69471e+06	1.21242e+07	8.99177e+06	1.1172e+07	1.32779e+07	1.39524e+07	7.09954e+06	1.2733e+07	8.36046e+06	1.28631e+07	1.44826e+07	1.29526e+07	1.03174e+07
Harmol	POS	4.978	198.07966	C12 H10 N2 O	0.00034852081873282	1.75950135140449	71.004658197644	NA	Alkaloids and derivatives	NA	Harmala alkaloids	Alkaloids and derivatives	NA	NA	NA	1.72109e+07	1.67767e+07	1.57186e+07	1.55103e+07	1.56105e+07	1.66992e+07	1.64958e+07	1.72547e+07	1.65599e+07	688052	682516	684695	731392	787918	776875	2.2408e+07	2.40541e+07	2.28236e+07	2.35457e+07	2.27286e+07	2.03398e+07	2.66945e+07	2.57273e+07	2.30606e+07	2.32215e+07	2.69521e+07	2.7403e+07
Geniposide	NEG	5.035	388.13634	C17 H24 O10	-0.00060916833734836	-1.56946753586902	65.9554573855105	C09781	Terpenoids	Iridoids	Monoterpenoids (C10)	Terpenoids	NA	NA	NA	1.23714e+07	1.33283e+07	1.0558e+07	1.31654e+07	1.1892e+07	1.04768e+07	1.12914e+07	9.29628e+06	1.24385e+07	1.46637e+07	1.50573e+07	1.61344e+07	1.90765e+07	2.81107e+07	1.35374e+07	1.26241e+07	1.55138e+07	1.1014e+07	1.37194e+07	1.19527e+07	9.08451e+06	1.26014e+07	1.55649e+07	1.02348e+07	1.61207e+07	1.06093e+07	4.12105e+07
Fraxetin	POS	5.037	208.03746	C10 H8 O5	0.00028388042386495	1.3645658583212	75.9662270544788	C09265	Phenylpropanoids	Coumarins	Coumarins	Coumarins	NA	NA	NA	5.33822e+07	5.37812e+07	6.17936e+07	3.14669e+07	2.77502e+07	5.39773e+07	5.26065e+07	5.56855e+07	4.62897e+07	7.175e+07	1.26374e+08	6.46432e+07	1.1252e+08	1.16661e+08	7.32683e+07	4.28551e+07	4.58554e+07	4.99137e+07	3.95738e+07	2.68524e+07	5.51048e+07	3.13932e+07	3.41358e+07	2.44555e+07	2.95687e+07	3.50241e+07	2.07688e+07
Isopropyl 4-Hydroxybenzoate	POS	5.637	180.07892	C10 H12 O3	0.00027320499927441	1.51714269367593	67.8681188092012	C20343	NA	NA	NA	Phenols and derivatives	NA	NA	NA	5.27457e+07	5.47605e+07	2.62128e+07	5.42849e+07	5.62453e+07	5.38426e+07	2.90686e+07	2.92846e+07	5.39861e+07	3.95743e+07	3.89258e+07	5.17436e+07	6.62789e+07	4.31469e+07	7.13119e+07	4.50608e+07	3.10555e+07	3.30571e+07	5.45066e+07	2.82635e+07	4.99091e+07	2.67043e+07	4.17306e+07	2.44934e+07	5.11921e+07	3.96132e+07	2.53016e+07
Cantharidin	POS	5.763	196.07385	C10 H12 O4	0.0002866167791069	1.46178189919904	63.1753409644823	C16778	NA	NA	NA	Terpenoids	NA	NA	NA	3.67552e+07	4.42856e+07	4.17396e+07	4.52722e+07	3.44688e+07	4.04664e+07	4.16874e+07	4.23953e+07	4.48907e+07	5.34723e+07	5.30971e+07	5.25275e+07	5.90279e+07	6.071e+07	4.71415e+07	3.7072e+07	4.86847e+07	4.25581e+07	4.28115e+07	3.83821e+07	4.35852e+07	3.96759e+07	4.01447e+07	3.93159e+07	4.09807e+07	3.01621e+07	3.71805e+07
Pinoresinol diglucoside	NEG	5.767	682.24773	C32 H42 O16	0.0004475372682009	0.655975154657802	86.4503599838152	NA	NA	NA	NA	Phenylpropanoids	NA	NA	NA	4.87551e+07	5.18865e+07	4.95679e+07	4.77011e+07	4.84094e+07	4.83814e+07	4.8e+07	4.95755e+07	5.00945e+07	6.22151e+07	6.5442e+07	5.99106e+07	8.24847e+07	8.21688e+07	6.25382e+07	5.11026e+07	4.98905e+07	4.67905e+07	4.86286e+07	4.68091e+07	4.60676e+07	3.67401e+07	4.29266e+07	4.11725e+07	3.94437e+07	4.05105e+07	3.78273e+07
Isofraxidin	NEG	5.836	222.05239	C11 H10 O5	-0.00043179456568509	-1.94455787261812	85.8007466220331	C17480	NA	NA	NA	Phenylpropanoids	NA	NA	NA	4.21532e+07	4.23532e+07	2.06262e+07	4.15778e+07	4.07136e+07	4.0724e+07	4.09836e+07	4.22384e+07	4.14817e+07	9.4271e+07	9.5915e+07	1.02301e+08	9.34807e+07	8.78713e+07	9.08379e+07	3.18388e+07	3.31859e+07	3.41699e+07	2.10496e+07	3.68918e+07	3.38119e+07	1.98749e+07	2.42678e+07	1.54455e+07	2.35818e+07	1.84771e+07	6.81967e+06
(-)-Syringaresinol di-O-glucoside	POS	6.104	759.29504	C34 H46 O18	17.0266277476056	22938.6397458597	89.470653420778	C10543	NA	NA	NA	Phenylpropanoids	NA	NA	NA	4.92702e+07	5.22947e+07	6.08983e+07	5.46024e+07	5.83375e+07	5.52294e+07	5.60879e+07	5.18483e+07	5.88502e+07	4.80808e+07	5.39346e+07	4.6752e+07	5.87151e+07	6.23655e+07	5.51818e+07	5.88752e+07	6.92704e+07	5.98899e+07	5.18681e+07	5.54516e+07	6.0114e+07	5.93895e+07	6.52938e+07	5.40096e+07	6.2821e+07	5.804e+07	6.84799e+07
Eleutheroside E	NEG	6.105	742.26933	C34 H46 O18	0.00091550416391328	1.23338693446179	87.2813636268232	C20786	NA	NA	NA	Terpenoids	NA	NA	NA	4.4258e+06	4.24525e+06	4.31637e+06	4.74641e+06	4.34026e+06	4.87855e+06	3.94914e+06	3.91998e+06	4.09147e+06	3.49647e+06	3.60346e+06	3.75131e+06	4.78102e+06	4.54339e+06	3.24928e+06	4.69974e+06	7.75665e+06	4.52972e+06	4.16611e+06	4.40248e+06	5.17792e+06	4.99692e+06	5.42594e+06	4.28632e+06	4.92506e+06	4.99322e+06	5.7969e+06
Isoquercitrin	NEG	6.708	464.09444	C21 H20 O12	-0.00103471893447704	-2.2295389384984	92.7145367145797	C05623	Flavonoids	Flavonols	Flavonoids	Flavonoids	Biosynthesis of other secondary metabolites	Flavone and flavonol biosynthesis	map00944 Flavone and flavonol biosynthesis; map01100 Metabolic pathways; map01110 Biosynthesis of secondary metabolites;	3.74431e+08	3.76853e+08	3.77649e+08	3.77664e+08	3.63289e+08	3.66473e+08	3.67704e+08	3.73203e+08	3.5979e+08	4.14332e+08	4.44709e+08	4.60085e+08	4.8452e+08	4.54921e+08	3.80983e+08	3.92221e+08	3.68993e+08	3.7397e+08	3.41972e+08	3.7528e+08	3.71115e+08	3.40677e+08	3.39765e+08	3.43423e+08	3.65525e+08	3.38159e+08	3.44205e+08
Isochlorogenic acid B	NEG	6.949	516.12539	C25 H24 O12	-0.00138249803978852	-2.6786016620126	87.5110495206584	C10468	Phenylpropanoids	Caffeate derivatives	Monolignols	Phenylpropanoids	NA	NA	NA	7.46634e+07	7.78193e+07	7.46148e+07	7.64176e+07	7.66401e+07	7.57565e+07	7.42161e+07	7.54236e+07	6.95027e+07	6.20786e+07	5.99052e+07	6.57202e+07	6.51959e+07	5.85703e+07	5.5337e+07	8.29644e+07	8.65337e+07	8.78225e+07	8.24044e+07	8.85726e+07	7.12794e+07	8.61355e+07	7.61962e+07	8.52882e+07	9.32047e+07	7.79351e+07	8.36799e+07
Kaempferol-3-O-rutinoside	POS	7.012	594.15903	C27 H30 O15	0.00055767110382021	0.938589841047071	93.6852464902818	C21833	NA	NA	NA	Flavonoids	Biosynthesis of other secondary metabolites	Flavone and flavonol biosynthesis	map00944 Flavone and flavonol biosynthesis; map01110 Biosynthesis of secondary metabolites;	3.58786e+09	3.62085e+09	3.60651e+09	3.65586e+09	3.66991e+09	3.56485e+09	3.60039e+09	3.66018e+09	3.7158e+09	4.24983e+09	4.3447e+09	4.28818e+09	4.72662e+09	4.69749e+09	4.35571e+09	3.43536e+09	3.58656e+09	3.4295e+09	3.45493e+09	3.36205e+09	3.32657e+09	3.46522e+09	3.46891e+09	3.64565e+09	3.45039e+09	3.40621e+09	3.65367e+09
Isorhamnetin-3-O-nehesperidine	POS	7.055	624.16912	C28 H32 O16	8.61169505697035e-05	0.137970558937469	82.4285461638979	NA	Phenylpropanoids and polyketides	Flavonoid glycosides	Flavonoids	Flavonoids	NA	NA	NA	1.21549e+07	1.06052e+07	1.18536e+07	1.29401e+07	1.10541e+07	1.0161e+07	1.13764e+07	1.08761e+07	1.08801e+07	1.54757e+07	1.60581e+07	1.69789e+07	1.82429e+07	2.00671e+07	1.74574e+07	1.04896e+07	6.93719e+06	9.9676e+06	6.93896e+06	1.25898e+07	1.01683e+07	9.31811e+06	8.75455e+06	1.00594e+07	8.65e+06	8.62794e+06	8.22304e+06
Narcissoside	POS	7.124	624.16922	C28 H32 O16	0.00019020997910956	0.304741133535492	91.7154691631552	NA	NA	NA	NA	Flavonoids	NA	NA	NA	5.175e+08	5.33098e+08	5.27467e+08	5.3702e+08	5.33369e+08	5.3332e+08	5.38042e+08	5.38453e+08	5.3631e+08	7.48817e+08	7.66875e+08	8.06465e+08	7.45637e+08	7.26576e+08	6.80824e+08	5.56745e+08	4.25964e+08	4.94776e+08	3.7873e+08	5.53087e+08	5.20918e+08	4.99168e+08	5.14849e+08	4.58748e+08	5.19696e+08	4.40304e+08	4.17102e+08
3,5-Dicaffeoylquinic acid	NEG	7.129	516.12515	C25 H24 O12	-0.00162217176682589	-3.14297153821239	92.9486780393352	NA	Organic oxygen compounds	Alcohols and polyols	Organooxygen compounds	Alcohols	NA	NA	NA	3.24276e+08	3.34471e+08	3.22917e+08	3.165e+08	3.25254e+08	3.14041e+08	3.13109e+08	3.26024e+08	3.20762e+08	3.7976e+08	4.0769e+08	4.16211e+08	4.28808e+08	4.01236e+08	3.27586e+08	3.47232e+08	3.41898e+08	3.35135e+08	3.28296e+08	3.55385e+08	2.84668e+08	3.08243e+08	2.66511e+08	2.88661e+08	3.11495e+08	2.92588e+08	3.20608e+08
Lobetyolin	NEG	7.161	442.18284	C20 H28 O8	46.0044192953064	116120.457972826	68.3011216150793	NA	NA	NA	NA	Others	NA	NA	NA	2.00703e+07	2.00814e+07	2.02061e+07	1.94523e+07	2.0292e+07	1.5332e+07	2.05193e+07	2.10038e+07	1.97076e+07	2.22358e+06	7.20743e+06	7.89317e+06	8.40747e+06	2.34031e+06	1.10669e+07	2.29806e+07	2.25814e+07	2.35754e+07	2.49079e+07	2.64692e+07	1.92281e+07	3.42428e+07	3.10187e+07	2.14467e+07	2.61679e+07	2.99414e+07	3.3027e+07
Astragalin	POS	7.233	448.10074	C21 H20 O11	0.00017491361620614	0.390344559573251	91.5108997838542	C12249	Flavonoids	Flavonols	Flavonoids	Flavonoids	Biosynthesis of other secondary metabolites	Flavone and flavonol biosynthesis	map00944 Flavone and flavonol biosynthesis; map01110 Biosynthesis of secondary metabolites;	8.21694e+07	8.48212e+07	8.2896e+07	8.32173e+07	8.46424e+07	8.25328e+07	8.4084e+07	8.48472e+07	8.49989e+07	8.87836e+07	8.79856e+07	8.8557e+07	9.69057e+07	9.33839e+07	9.56166e+07	7.16574e+07	7.61046e+07	7.36857e+07	7.28186e+07	7.09188e+07	7.06311e+07	9.40117e+07	1.13888e+08	9.73356e+07	1.05289e+08	1.01568e+08	9.8077e+07
Isochlorogenic acid C	NEG	7.453	516.12528	C25 H24 O12	-0.00149326179325726	-2.89320737254042	90.5888866423021	NA	Organic oxygen compounds	Alcohols and polyols	Organooxygen compounds	Alcohols	NA	NA	NA	3.7327e+08	3.79089e+08	3.64655e+08	3.6318e+08	3.64767e+08	3.56562e+08	3.68134e+08	3.63089e+08	3.68975e+08	2.42593e+08	2.69851e+08	2.68751e+08	2.82915e+08	2.84182e+08	2.16853e+08	4.43939e+08	4.56472e+08	4.49674e+08	4.27399e+08	4.83812e+08	3.91125e+08	4.49888e+08	3.74709e+08	4.16385e+08	4.44172e+08	4.10521e+08	4.37362e+08
Myricetin	NEG	7.464	318.03688	C15 H10 O8	-0.00069168229669003	-2.17484463548468	89.3445450183121	C10107	Flavonoids	Flavonols	Flavonoids	Flavonoids	Biosynthesis of other secondary metabolites	Flavonoid biosynthesis	map00941 Flavonoid biosynthesis; map00944 Flavone and flavonol biosynthesis; map01110 Biosynthesis of secondary metabolites;	1.3251e+07	1.34463e+07	1.38665e+07	1.35207e+07	1.40687e+07	1.3668e+07	1.44242e+07	1.47611e+07	1.28474e+07	372252	416960	390412	402052	423423	433039	2.52162e+07	2.48127e+07	2.1779e+07	2.36253e+07	2.10302e+07	2.63582e+07	2.56394e+07	2.63321e+07	3.15867e+07	2.40525e+07	2.8513e+07	2.68729e+07
Quercitrin	POS	7.486	448.10066	C21 H20 O11	0.0001031195316159	0.230125870272851	83.9756652878881	C01750	Flavonoids	Flavonols	Flavonoids	Flavonoids	Biosynthesis of other secondary metabolites	Flavone and flavonol biosynthesis	map00944 Flavone and flavonol biosynthesis;	2.72122e+07	2.87729e+07	2.83452e+07	2.94158e+07	2.86579e+07	2.76801e+07	2.91162e+07	2.94879e+07	2.92636e+07	3.97294e+07	4.08475e+07	3.93231e+07	3.96932e+07	4.00995e+07	3.66908e+07	3.15467e+07	2.9002e+07	2.9277e+07	2.34538e+07	2.92117e+07	3.22493e+07	2.54816e+07	2.56106e+07	2.40336e+07	2.68982e+07	2.4278e+07	2.22307e+07
Azelaic acid	NEG	7.498	188.10458	C9 H16 O4	-0.00028212826791218	-1.49984572217864	88.4535490028226	C08261	FA Fatty acyls	FA0117 Dicarboxylic acids	FA01 Fatty Acids and Conjugates	Fatty acyls[FA]	NA	NA	NA	2.79566e+08	2.80051e+08	2.72151e+08	2.72851e+08	2.73216e+08	2.75598e+08	2.78311e+08	2.84494e+08	2.83386e+08	2.60781e+07	2.8942e+07	2.67951e+07	3.09001e+07	2.77368e+07	2.20114e+07	5.27367e+08	4.21612e+08	4.5845e+08	4.30393e+08	4.61071e+08	3.57872e+08	2.69813e+08	2.53437e+08	3.21731e+08	2.62277e+08	3.28682e+08	3.91301e+08
Rosmarinic acid	POS	7.567	360.08443	C18 H16 O8	-8.84066146227269e-05	-0.245516289593708	68.8564417615377	C01850	Phenylpropanoids and polyketides	Hydroxycinnamic acids and derivatives	Cinnamic acids and derivatives	Polyketides[PK]	Amino acid metabolism	Tyrosine metabolism	map00350 Tyrosine metabolism; map01100 Metabolic pathways;	1.33712e+07	1.42073e+07	1.42715e+07	1.36664e+07	1.4307e+07	1.33989e+07	1.44092e+07	1.38551e+07	1.43043e+07	542951	628661	1.22041e+06	463406	499383	494504	1.15829e+07	1.37135e+07	1.17278e+07	1.41763e+07	1.37009e+07	1.2331e+07	2.65256e+07	2.2889e+07	2.32457e+07	2.07087e+07	2.51018e+07	2.95782e+07
Abscisic acid	NEG	8.019	264.13547	C15 H20 O4	-0.00068632246438937	-2.59836618730182	92.6027341453521	NA	NA	NA	NA	Others	NA	NA	NA	1.19461e+07	1.27124e+07	1.20212e+07	1.23376e+07	1.15511e+07	1.22389e+07	1.16422e+07	1.15887e+07	1.18513e+07	480289	436242	774680	580284	607925	554786	1.59274e+07	1.41322e+07	1.43699e+07	1.74171e+07	1.56868e+07	1.15793e+07	2.33265e+07	1.47564e+07	1.76561e+07	1.66603e+07	1.888e+07	2.40616e+07
Homovanillic acid	NEG	8.372	182.05765	C9 H10 O4	-0.00025456486395114	-1.39826314478117	66.6136150090005	C05582	Benzenoids	Methoxyphenols	Phenols	Phenols and derivatives	Amino acid metabolism	Tyrosine metabolism	map00350 Tyrosine metabolism; map01100 Metabolic pathways;	1.33483e+07	1.38428e+07	1.31857e+07	1.56638e+07	1.45566e+07	1.49757e+07	1.48303e+07	1.56654e+07	1.62756e+07	3.55535e+06	2.55845e+06	2.99519e+06	4.21975e+06	7.28571e+06	4.78005e+06	1.87053e+07	1.57427e+07	1.61219e+07	1.64864e+07	2.23122e+07	1.97147e+07	2.52826e+07	2.4826e+07	2.37927e+07	2.51265e+07	2.63286e+07	2.52529e+07
Ethyl caffeate	NEG	9.062	208.07348	C11 H12 O4	-7.43576128172663e-05	-0.357362142794093	71.7436884982331	NA	NA	NA	NA	Phenylpropanoids	NA	NA	NA	1.90734e+06	2.30927e+06	1.03906e+06	1.90321e+06	1.39262e+06	1.78488e+06	2.30816e+06	1.98789e+06	2.10723e+06	301791	295460	283531	308438	310244	351696	2.32054e+06	3.0592e+06	2.36455e+06	5.04944e+06	2.48409e+06	2.59297e+06	2.9995e+06	2.01734e+06	3.16898e+06	2.06472e+06	3.23404e+06	4.4206e+06
17-Hydroxyisolathyrol	NEG	9.33	350.20856	C20 H30 O5	-0.00076506391468456	-2.18459036488423	65.7559089286424	NA	NA	NA	NA	Terpenoids	NA	NA	NA	9.72967e+06	9.42429e+06	1.31975e+07	8.77138e+06	1.01752e+07	9.29038e+06	8.57592e+06	1.15913e+07	1.27203e+07	6.80011e+06	7.50054e+06	1.05195e+07	5.84112e+06	5.40679e+06	4.73791e+06	1.22976e+07	1.39119e+07	1.07658e+07	2.07023e+07	1.7019e+07	1.29368e+07	7.14682e+06	1.14213e+07	9.07284e+06	1.29749e+07	8.27494e+06	8.03353e+06
14-Deoxyandrographolide	POS	9.478	334.21424	C20 H30 O4	-0.00016522099321036	-0.49435628331052	72.89926188249	NA	NA	NA	NA	Terpenoids	NA	NA	NA	1.73635e+08	1.69312e+08	1.53353e+08	1.7667e+08	1.68104e+08	1.66621e+08	1.72034e+08	1.74854e+08	1.69368e+08	1.83864e+08	1.73867e+08	2.02132e+08	1.52689e+08	1.53325e+08	1.68667e+08	3.10449e+08	3.23845e+08	3.57382e+08	4.39606e+08	3.84149e+08	4.08143e+08	2.90295e+08	1.72142e+08	3.32964e+08	3.54341e+08	1.51136e+08	1.53169e+08
Naringenin chalcone	NEG	9.547	272.06772	C15 H12 O5	-0.00075496710064726	-2.7749157824997	79.2779314370228	NA	NA	NA	NA	Flavonoids	NA	NA	NA	4.70908e+06	4.60155e+06	4.99913e+06	4.90809e+06	4.77777e+06	4.91478e+06	5.23548e+06	5.11631e+06	5.29693e+06	3.73819e+06	4.18693e+06	3.82785e+06	4.02886e+06	4.38285e+06	3.14619e+06	4.50763e+06	3.65706e+06	4.32234e+06	5.61903e+06	4.9553e+06	3.88513e+06	6.85708e+06	6.75646e+06	6.15696e+06	6.50956e+06	6.37459e+06	6.77011e+06
Uridine 5'-diphosphogalactose	NEG	0.74	566.05499	C15 H24 N2 O17 P2	-3.15737162281948e-05	-0.0557785287495433	91.7300841528967	C00052	Nucleosides, nucleotides, and analogues	Pyrimidine nucleotide sugars	Pyrimidine nucleotides	Nucleic acids and analogues	Carbohydrate metabolism	Galactose metabolism	map00052 Galactose metabolism; map00520 Amino sugar and nucleotide sugar metabolism; map01100 Metabolic pathways;	6.79165e+06	5.94464e+06	6.16784e+06	6.09976e+06	6.5427e+06	5.65591e+06	5.99988e+06	6.02765e+06	6.04465e+06	2.83382e+07	2.7071e+07	2.86726e+07	2.68162e+07	2.6098e+07	3.04396e+07	204426	192497	190271	192255	215336	200247	204698	202151	213057	199713	202135	204179
UDP-N-acetylglucosamine	NEG	0.743	607.08121	C17 H27 N3 O17 P2	-0.00036062716037577	-0.594034110906261	72.488896551173	C00043	Nucleosides, nucleotides, and analogues	Pyrimidine nucleotide sugars	Pyrimidine nucleotides	Nucleic acids and analogues	Carbohydrate metabolism	Amino sugar and nucleotide sugar metabolism	map00520 Amino sugar and nucleotide sugar metabolism; map01100 Metabolic pathways; map01502 Vancomycin resistance;	1.64252e+06	1.44717e+06	1.35131e+06	1.39038e+06	1.49346e+06	1.40356e+06	1.39841e+06	1.49328e+06	1.19673e+06	5.4738e+06	4.44343e+06	4.58631e+06	4.33054e+06	4.51155e+06	6.94552e+06	232158	554274	420437	397222	438930	510132	201583	418482	235806	344767	184714	186582
D-Mannose 6-phosphate	NEG	0.759	260.02923	C6 H13 O9 P	-0.0004892318909242	-1.88144606582694	91.3827711976741	NA	NA	NA	NA	NA	NA	NA	NA	2.01144e+07	2.16691e+07	2.10876e+07	2.18237e+07	2.16485e+07	1.74313e+07	2.02656e+07	2.00883e+07	2.06382e+07	3.51907e+07	3.02093e+07	3.35384e+07	3.00621e+07	2.96578e+07	4.01608e+07	1.45081e+07	1.33309e+07	1.57947e+07	2.14837e+07	1.62687e+07	1.46676e+07	1.71482e+07	1.77835e+07	1.98339e+07	1.67092e+07	1.78395e+07	1.67851e+07
N-Methyltryptamine	POS	0.805	174.11606	C11 H14 N2	0.00036490934206767	2.09578656774809	65.4270340407645	C06213	Alkaloids	Indole alkaloids	Alkaloids derived from tryptophan and anthranilic acid	Alkaloids	Amino acid metabolism	Tryptophan metabolism	map00380 Tryptophan metabolism; map01100 Metabolic pathways;	1.50679e+08	1.62627e+08	1.69615e+08	1.72812e+08	1.74608e+08	1.24776e+08	1.77289e+08	1.88363e+08	1.65265e+08	1.10949e+08	1.28592e+08	3.49207e+07	1.42495e+08	3.86184e+07	4.48676e+07	1.66496e+08	1.68388e+08	1.55362e+08	8.32804e+07	1.4664e+08	1.4174e+08	1.18716e+08	1.90963e+08	1.16e+08	1.65261e+08	1.77581e+08	1.11523e+08
1-Methyl-3-phenylpiperazine	POS	0.807	176.13163	C11 H16 N2	0.0002822023033957	1.60222643929817	67.1808883984155	NA	NA	NA	NA	NA	NA	NA	NA	7.5897e+09	7.74331e+09	6.59808e+09	7.29361e+09	8.21996e+09	7.81797e+09	8.30095e+09	7.54241e+09	8.00521e+09	2.71475e+09	2.61164e+09	2.92365e+09	2.93685e+09	2.4752e+09	3.28926e+09	7.15102e+09	8.14147e+09	8.22143e+09	7.89677e+09	7.82843e+09	7.42509e+09	9.57451e+09	8.83622e+09	7.45738e+09	8.68824e+09	9.35779e+09	9.89908e+09
N8-Acetylspermidine	POS	0.815	187.16876	C9 H21 N3 O	0.00029946084958965	1.59995357064474	85.3934630752684	C01029	Organic acids and derivatives	Carboximidic acids	Carboximidic acids and derivatives	Organic acids	NA	NA	NA	1.42769e+07	1.80821e+07	1.78538e+07	1.54303e+07	1.76178e+07	1.86815e+07	1.76347e+07	1.80851e+07	1.55441e+07	8.12523e+07	7.90545e+07	6.24126e+07	9.43255e+07	8.49886e+07	7.87734e+07	7.43333e+06	9.52898e+06	1.03608e+07	6.97698e+06	1.02333e+07	9.21549e+06	1.36439e+07	1.25704e+07	8.26704e+06	1.04356e+07	1.12849e+07	8.93115e+06
Rhusflavanone	POS	0.82	542.12569	C30 H22 O10	0.00438983339915922	8.09751143154292	60.2956357500606	NA	NA	NA	NA	NA	NA	NA	NA	4.61438e+07	5.06308e+07	5.39442e+07	5.53879e+07	5.66078e+07	5.12949e+07	5.58839e+07	5.48073e+07	5.68333e+07	1.02868e+07	1.00961e+07	1.12885e+07	1.14808e+07	1.04371e+07	9.46981e+06	7.30464e+07	6.79854e+07	6.42429e+07	1.05448e+08	6.08277e+07	7.1879e+07	5.5253e+07	5.4923e+07	6.2866e+07	6.27984e+07	5.84271e+07	6.42219e+07
Trigonelline	POS	0.831	137.04792	C7 H7 N O2	0.00024396789714842	1.78016804063294	94.3985812468885	C01004	Alkaloids	Pyridine alkaloids	Alkaloids derived from nicotinic acid	NA	Metabolism of cofactors and vitamins	Nicotinate and nicotinamide metabolism	map00760 Nicotinate and nicotinamide metabolism;	5.96926e+08	6.02638e+08	5.59289e+08	5.71982e+08	5.68788e+08	3.36925e+08	5.85261e+08	3.62745e+08	3.3553e+08	8.71387e+08	5.71769e+08	7.49665e+08	7.5293e+08	1.06601e+09	6.22805e+08	2.86494e+08	2.29453e+08	2.74194e+08	2.67848e+08	3.12818e+08	2.27766e+08	3.60963e+08	3.06251e+08	4.43368e+08	3.27745e+08	3.05144e+08	2.90978e+08
Asparagine	NEG	0.836	132.05337	C4 H8 N2 O3	-0.00012284334420087	-0.930254415961811	71.1404629124958	C00152	Peptides	Common amino acids [Fig]	Amino acids	Amino acids	Amino acid metabolism	Alanine, aspartate and glutamate metabolism	map00250 Alanine, aspartate and glutamate metabolism; map00460 Cyanoamino acid metabolism; map00970 Aminoacyl-tRNA biosynthesis; map01100 Metabolic pathways; map01110 Biosynthesis of secondary metabolites; map01230 Biosynthesis of amino acids;	2.35658e+07	2.54994e+07	2.46968e+07	1.84299e+07	2.43402e+07	2.25601e+07	2.70365e+07	3.15389e+07	2.62129e+07	4.56235e+06	7.04276e+06	7.07983e+06	5.39356e+06	4.27352e+06	2.79769e+06	1.47635e+07	4.94326e+07	2.4971e+07	2.24134e+07	2.65213e+07	2.50945e+07	8.07739e+07	3.7409e+07	3.97939e+07	3.68127e+07	3.47903e+07	2.06087e+07
N-Acetyl-L-leucine	POS	0.85	173.10545	C8 H15 N O3	0.00025645461141721	1.48149576825898	66.0260847509355	C02710	Organic acids and derivatives	Amino acids, peptides, and analogues	Carboxylic acids and derivatives	NA	NA	NA	NA	1.84216e+08	2.26673e+08	2.13561e+08	2.6008e+08	2.60197e+08	2.49256e+08	2.41193e+08	2.36819e+08	2.20776e+08	4.71649e+08	3.91488e+08	3.37429e+08	3.47631e+08	4.20793e+08	4.48857e+08	1.99931e+08	1.67913e+08	1.68557e+08	2.50972e+08	1.63508e+08	2.54066e+08	1.54266e+08	2.26658e+08	1.72382e+08	2.48419e+08	2.1443e+08	1.77502e+08
DL-Stachydrine	POS	0.854	143.09485	C7 H13 N O2	0.00022041249988547	1.5403268596266	77.0819408477124	NA	NA	NA	NA	NA	NA	NA	NA	5.19539e+08	4.35202e+08	5.06729e+08	3.96132e+08	6.05637e+08	5.6998e+08	5.09955e+08	5.35483e+08	4.92548e+08	6.32477e+08	5.36971e+08	5.77317e+08	5.55514e+08	6.045e+08	6.41568e+08	4.96418e+08	4.92685e+08	5.01529e+08	4.82598e+08	4.70964e+08	4.89085e+08	5.54925e+08	6.90264e+08	5.39912e+08	4.39342e+08	5.90674e+08	6.00186e+08
DL-Malic acid	NEG	0.861	134.02145	C4 H6 O5	-7.33100886236571e-05	-0.547002353179409	97.2984056724349	C03668	NA	NA	NA	NA	NA	NA	NA	4.06482e+10	2.9398e+10	2.94035e+10	4.05235e+10	4.02125e+10	3.95015e+10	4.24424e+10	4.09311e+10	2.81038e+10	4.58629e+10	3.48618e+10	3.01305e+10	3.72666e+10	5.16223e+10	4.97766e+10	2.40825e+10	2.83724e+10	3.98844e+10	2.58165e+10	3.91151e+10	2.45013e+10	2.80074e+10	2.7431e+10	3.05385e+10	4.03803e+10	2.71472e+10	2.36944e+10
Prolylleucine	POS	0.862	228.14748	C11 H20 N2 O3	8.49642305809084e-05	0.372409386942972	77.0589281802343	NA	NA	NA	NA	NA	NA	NA	NA	1.18057e+08	1.28708e+08	1.26645e+08	1.26362e+08	1.30474e+08	1.08545e+08	1.02968e+08	1.24721e+08	1.31894e+08	1.64545e+08	1.51118e+08	1.49822e+08	1.61185e+08	1.81465e+08	1.60164e+08	8.77617e+07	1.00821e+08	9.60594e+07	1.02976e+08	6.95075e+07	1.03922e+08	1.29432e+08	1.17221e+08	1.17408e+08	1.01991e+08	9.98568e+07	1.00423e+08
2-Furoic acid	NEG	0.869	112.01605	C5 H4 O3	5.88672659773692e-06	0.0525525307607246	94.0077249197442	C01546	Organoheterocyclic compounds	Furoic acid and derivatives	Furans	NA	Xenobiotics biodegradation and metabolism	Furfural degradation	map01100 Metabolic pathways;	4.0877e+08	4.33485e+08	4.41937e+08	4.37631e+08	4.53916e+08	4.39157e+08	4.5691e+08	4.58272e+08	4.30876e+08	4.72886e+08	4.81026e+08	5.03408e+08	5.0369e+08	5.0256e+08	4.91523e+08	4.64801e+08	4.79835e+08	4.57149e+08	4.32857e+08	4.25052e+08	4.34219e+08	4.00357e+08	3.77159e+08	4.10658e+08	4.07389e+08	3.79363e+08	4.18613e+08
Mesaconic acid	NEG	0.87	130.02658	C5 H6 O4	-2.95623360386799e-05	-0.227356049184811	67.99843931779	C01732	Lipids and lipid-like molecules	Fatty acids and conjugates	Fatty Acyls	Fatty acyls[FA]	Carbohydrate metabolism	Glyoxylate and dicarboxylate metabolism	map00630 Glyoxylate and dicarboxylate metabolism; map00660 C5-Branched dibasic acid metabolism; map01100 Metabolic pathways; map01200 Carbon metabolism;	4.0877e+08	4.33485e+08	4.41937e+08	4.37631e+08	4.53916e+08	4.39157e+08	4.5691e+08	4.58272e+08	4.30876e+08	4.72886e+08	4.81026e+08	5.03408e+08	5.0369e+08	5.0256e+08	4.91523e+08	4.64801e+08	4.79835e+08	4.57149e+08	4.32857e+08	4.25052e+08	4.34219e+08	4.00357e+08	3.77159e+08	4.10658e+08	4.07389e+08	3.79363e+08	4.18613e+08
Citric acid	NEG	0.87	192.02668	C6 H8 O7	-0.00032548183290259	-1.69497950015069	91.9535853535355	C00158	Organic acids	Tricarboxylic acids	Carboxylic acids [Fig]	NA	Carbohydrate metabolism	Citrate cycle (TCA cycle)	map00020 Citrate cycle (TCA cycle); map00250 Alanine, aspartate and glutamate metabolism; map00630 Glyoxylate and dicarboxylate metabolism; map01100 Metabolic pathways; map01110 Biosynthesis of secondary metabolites; map01200 Carbon metabolism; map01210 2-Oxocarboxylic acid metabolism; map01230 Biosynthesis of amino acids;	7.67771e+09	8.10841e+09	8.36998e+09	8.42282e+09	8.69201e+09	8.32386e+09	9.10616e+09	8.41681e+09	8.31869e+09	8.78429e+09	9.05994e+09	9.378e+09	9.29437e+09	9.02838e+09	9.06673e+09	8.79588e+09	9.11738e+09	8.84797e+09	8.14426e+09	8.2043e+09	8.00577e+09	7.69382e+09	7.01791e+09	7.63481e+09	7.85084e+09	7.20678e+09	7.95389e+09
Malonic acid	NEG	0.881	104.01095	C3 H4 O4	-4.17566999999508e-06	-0.0401464427933057	91.5342413722683	C00383	Organic acids	Dicarboxylic acids	Carboxylic acids [Fig]	Organic acids	Lipid metabolism	Fatty acid biosynthesis	map00061 Fatty acid biosynthesis; map00240 Pyrimidine metabolism; map00410 beta-Alanine metabolism; map01100 Metabolic pathways; map01212 Fatty acid metabolism;	3.8363e+08	3.83358e+08	3.73018e+08	3.75401e+08	3.82004e+08	3.71499e+08	4.23245e+08	3.82916e+08	3.9782e+08	5.90293e+07	5.93124e+07	5.945e+07	6.8588e+07	6.92697e+07	6.20715e+07	4.62839e+08	4.00858e+08	4.41232e+08	5.08136e+08	4.67096e+08	4.28689e+08	6.36126e+08	5.53276e+08	6.3718e+08	5.64194e+08	6.36434e+08	6.77527e+08
4-Oxoproline	NEG	0.884	129.04256	C5 H7 N O3	-3.19646333366563e-05	-0.247706067970319	87.446817211239	C01877	NA	NA	NA	NA	Amino acid metabolism	Arginine and proline metabolism	map00330 Arginine and proline metabolism; map01100 Metabolic pathways;	2.86938e+08	3.13695e+08	3.04219e+08	2.93941e+08	2.98057e+08	3.18455e+08	3.66583e+08	3.59639e+08	3.70804e+08	6.96925e+06	5.68239e+07	7.36791e+07	5.45166e+07	6.62273e+07	8.06043e+07	2.68214e+08	3.74909e+08	1.59417e+08	2.7014e+08	5.00164e+08	3.19573e+08	6.30906e+08	4.68354e+08	4.71824e+08	5.06812e+08	4.9972e+08	5.11379e+08
3-Methylindole	POS	0.9	131.07371	C9 H9 N	0.00020944082274354	1.59788839017806	90.95236393747	C08313	Organoheterocyclic compounds	Indoles	Indoles and derivatives	Indoles	Amino acid metabolism	Tryptophan metabolism	map00380 Tryptophan metabolism;	8.07696e+09	7.86603e+09	8.04115e+09	7.89054e+09	7.82172e+09	8.22566e+09	7.72107e+09	8.43241e+09	8.05103e+09	9.9454e+09	9.58296e+09	1.01615e+10	1.04358e+10	1.02477e+10	1.10671e+10	6.89405e+09	6.9249e+09	6.76987e+09	6.95293e+09	6.64807e+09	6.31758e+09	7.46192e+09	7.44361e+09	7.06673e+09	7.32382e+09	7.04764e+09	7.01613e+09
Isoquinoline	POS	0.906	129.05813	C9 H7 N	0.00028268663928088	2.19038703160551	78.0267432216105	C06323	Organoheterocyclic compounds	NA	Isoquinolines and derivatives	Organoheterocyclic compounds	NA	NA	NA	1.90258e+09	1.92244e+09	1.87934e+09	1.89391e+09	1.84434e+09	1.84372e+09	2.01525e+09	1.99616e+09	1.93089e+09	2.43606e+09	2.35958e+09	2.29932e+09	2.40494e+09	2.42467e+09	2.58201e+09	1.61032e+09	1.64053e+09	1.56756e+09	1.65915e+09	1.66633e+09	1.4729e+09	1.75336e+09	1.7553e+09	1.74739e+09	1.74178e+09	1.73186e+09	1.71963e+09
Neochlorogenic acid	NEG	0.906	354.09455	C16 H18 O9	-0.00052829596938863	-1.49196076415354	95.4769655872444	C17147	Phenylpropanoids	Caffeate derivatives	Monolignols	NA	NA	NA	NA	1.74165e+09	1.81125e+09	2.04086e+09	1.49996e+09	1.89986e+09	1.75888e+09	1.943e+09	1.96446e+09	1.60281e+09	1.77157e+09	2.01947e+09	1.61856e+09	2.14945e+09	2.36739e+09	1.89672e+09	1.99913e+09	2.26227e+09	2.10668e+09	1.43365e+09	1.60359e+09	2.16225e+09	1.27385e+09	1.22267e+09	1.29281e+09	1.25063e+09	1.41394e+09	1.31022e+09
Gluconic acid	NEG	0.913	196.05806	C6 H12 O7	-0.00023909295947532	-1.21949928227119	76.6886757825623	C00257	Carbohydrates	Sugar acids [Fig]	Monosaccharides	Carbohydrates	Carbohydrate metabolism	Pentose phosphate pathway	map00030 Pentose phosphate pathway; map01100 Metabolic pathways; map01110 Biosynthesis of secondary metabolites; map01200 Carbon metabolism;	2.86984e+08	2.78531e+08	2.81935e+08	2.70175e+08	2.68526e+08	2.79045e+08	2.96677e+08	2.79148e+08	2.80327e+08	1.91599e+08	1.8936e+08	1.72665e+08	2.06493e+08	2.0071e+08	1.86788e+08	3.58166e+08	2.88412e+08	3.05997e+08	3.32092e+08	3.42801e+08	3.1522e+08	3.817e+08	3.32421e+08	3.60668e+08	3.65827e+08	3.52605e+08	3.68014e+08
6-Methylquinoline	POS	0.914	143.07375	C10 H9 N	0.0002463949556386	1.72215649196743	65.5521818948205	NA	Organoheterocyclic compounds	NA	Quinolines and derivatives	Organoheterocyclic compounds	NA	NA	NA	4.70418e+08	4.76079e+08	4.6314e+08	4.45564e+08	4.5377e+08	4.46002e+08	4.59111e+08	4.75355e+08	4.66552e+08	5.6913e+08	6.02598e+08	5.74369e+08	6.85554e+08	6.25696e+08	5.50268e+08	4.06905e+08	3.84384e+08	3.64945e+08	3.75989e+08	3.86919e+08	3.50936e+08	2.78626e+08	4.39429e+08	4.51362e+08	4.08553e+08	4.33407e+08	4.07316e+08
(2R)-2,3-Dihydroxypropanoic acid	NEG	0.916	106.02655	C3 H6 O4	-5.74003312578952e-05	-0.541376659800862	91.2501835966403	C00258	Organic oxygen compounds	Carbohydrates and carbohydrate conjugates	Organooxygen compounds	Carbohydrates	Carbohydrate metabolism	Pentose phosphate pathway	map00030 Pentose phosphate pathway; map00260 Glycine, serine and threonine metabolism; map00561 Glycerolipid metabolism; map00630 Glyoxylate and dicarboxylate metabolism; map01100 Metabolic pathways; map01110 Biosynthesis of secondary metabolites; map01200 Carbon metabolism;	1.32595e+08	1.1812e+08	1.1781e+08	7.95947e+07	1.18699e+08	1.23132e+08	1.59614e+08	1.607e+08	1.47844e+08	9.3738e+07	1.44676e+08	9.63021e+07	1.74689e+08	7.83764e+07	7.67961e+07	1.47565e+08	1.30072e+08	1.32395e+08	1.15327e+08	1.10929e+08	7.80525e+07	1.32077e+08	1.06632e+08	1.27164e+08	1.18958e+08	1.01822e+08	1.52411e+08
D-(-)-Lyxose	NEG	0.916	150.05256	C5 H10 O5	-0.00026182775209804	-1.74490386858159	78.0349606237872	C00476	Carbohydrates	Aldoses [Fig]	Monosaccharides	Carbohydrates	Carbohydrate metabolism	Pentose and glucuronate interconversions	map00040 Pentose and glucuronate interconversions;	3.36252e+08	3.33666e+08	3.20367e+08	2.92011e+08	3.20738e+08	3.63069e+08	2.98553e+08	3.67962e+08	3.57891e+08	3.12985e+08	3.30651e+08	2.90185e+08	3.13567e+08	3.4049e+08	3.75118e+08	3.58568e+08	3.22883e+08	3.56514e+08	3.71248e+08	3.92956e+08	3.06287e+08	3.97254e+08	3.64951e+08	3.2785e+08	3.68111e+08	3.98532e+08	3.62556e+08
Nornicotine	POS	0.923	148.10029	C9 H12 N2	0.00023860901225702	1.61113392494378	93.6281417132774	C06524	Alkaloids	Pyridine alkaloids	Alkaloids derived from nicotinic acid	Alkaloids	Biosynthesis of other secondary metabolites	Tropane, piperidine and pyridine alkaloid biosynthesis	map00960 Tropane, piperidine and pyridine alkaloid biosynthesis;	2.96481e+09	3.18909e+09	2.89393e+09	3.11481e+09	3.20551e+09	2.40095e+09	3.23758e+09	2.45788e+09	2.99216e+09	4.14885e+09	6.4189e+08	3.27369e+09	4.97028e+09	4.96811e+09	4.02833e+09	2.35667e+09	2.43942e+09	2.65036e+09	1.44571e+09	2.48175e+09	2.96026e+09	2.59447e+09	2.37148e+09	3.86233e+09	2.04183e+09	2.72036e+09	1.95269e+09
D-(+)-Maltose	POS	0.99	364.0982	C12 H22 O11	21.9819883341519	64252.9865350071	74.9460503705955	C01971	NA	NA	NA	NA	NA	NA	NA	1.97597e+07	1.86333e+07	3.42101e+07	4.07242e+07	3.8432e+07	3.54718e+07	4.67559e+07	4.31786e+07	2.69121e+07	5.59991e+07	3.21828e+07	4.87614e+07	5.90299e+07	4.36367e+07	5.12571e+07	4.9815e+07	5.04974e+07	3.9097e+07	5.25668e+07	3.43165e+07	4.71118e+07	2.50109e+07	1.44127e+07	1.78775e+07	3.21647e+07	2.70466e+07	1.65626e+07
Ecgonine methyl ester	POS	1.075	199.12115	C10 H17 N O3	0.00031113048368069	1.56252092116515	71.1865808168336	NA	NA	NA	NA	NA	NA	NA	NA	1.40301e+08	1.70294e+08	1.31775e+08	1.26782e+08	1.54824e+08	1.19748e+08	1.51748e+08	1.21259e+08	1.43188e+08	9.90297e+07	1.22575e+08	1.13271e+08	8.06919e+07	1.15372e+08	1.05607e+08	9.95735e+07	1.3017e+08	6.23898e+07	1.00637e+08	1.17678e+08	1.28312e+08	8.70432e+07	1.01391e+08	1.28108e+08	8.97905e+07	1.2505e+08	2.91544e+09
3-[2-(1,3-Benzodioxol-5-yl)-7-methoxy-1-benzofuran-5-yl]-3-hydroxypropyl hexopyranoside	NEG	1.147	550.17339	C25 H28 O11	46.0102286841553	91260.5921564582	70.8703038155885	NA	NA	NA	NA	NA	NA	NA	NA	3.42916e+06	3.37215e+06	3.6007e+06	2.9883e+06	4.26959e+06	3.28529e+06	2.91235e+06	3.69811e+06	3.50848e+06	862042	771945	808810	809361	712565	660678	5.28283e+06	5.45682e+06	4.8481e+06	5.78804e+06	3.70566e+06	6.73456e+06	2.30177e+06	2.39171e+06	3.23959e+06	2.97986e+06	3.35967e+06	3.06641e+06
6-Methylindole	POS	1.163	131.07368	C9 H9 N	0.00018397883559373	1.40363106641637	90.7580476013648	NA	NA	NA	NA	NA	NA	NA	NA	7.22429e+09	7.12295e+09	7.00425e+09	7.01833e+09	7.28578e+09	6.70531e+09	7.39295e+09	7.08278e+09	7.02982e+09	8.68361e+09	8.10664e+09	7.93307e+09	9.05915e+09	9.09761e+09	8.92828e+09	5.97529e+09	6.01384e+09	6.70073e+09	5.9368e+09	6.34556e+09	6.47801e+09	6.80442e+09	6.26417e+09	6.81889e+09	6.53501e+09	6.62261e+09	6.64038e+09
3-Methyl-2-oxindole	POS	1.166	147.06864	C9 H9 N O	0.00022184720805285	1.50846264140001	72.5486973578902	C02366	NA	NA	NA	Others	NA	NA	NA	1.53292e+08	1.06309e+08	1.26693e+08	1.38899e+08	1.16986e+08	1.76565e+08	1.14901e+08	1.26938e+08	1.53174e+08	1.57598e+08	1.65378e+08	1.95221e+08	1.61628e+08	1.52646e+08	1.84061e+08	1.11521e+08	1.55618e+08	1.09713e+08	8.99303e+07	1.05468e+08	8.71887e+07	9.5827e+07	9.96265e+07	1.08115e+08	4.92926e+06	9.39223e+07	7.13724e+07
(R,S)-Anatabine	POS	1.177	160.1005	C10 H12 N2	0.00044706613763878	2.7924172548172	91.3788753400786	NA	NA	NA	NA	NA	NA	NA	NA	3.51076e+09	3.22929e+09	3.27652e+09	3.3473e+09	3.19028e+09	3.40162e+09	3.0586e+09	3.39234e+09	3.23494e+09	4.0363e+09	4.04878e+09	4.22381e+09	4.36742e+09	4.24172e+09	4.21502e+09	5.58972e+08	4.45128e+08	2.95296e+09	2.79652e+09	2.71531e+09	2.82069e+09	3.12302e+09	3.16106e+09	3.11415e+09	2.96721e+09	2.93233e+09	2.6329e+09
2-(1-Adamantyl)imidazo[1,2-a]pyridine	POS	1.186	252.16268	C17 H20 N2	3.11124548488806e-05	0.123382487513634	65.2356191106054	NA	NA	NA	NA	NA	NA	NA	NA	9.27667e+07	6.92702e+07	8.56178e+07	8.80435e+07	8.21335e+07	1.05904e+08	7.25535e+07	7.71513e+07	9.01348e+07	3.59835e+06	3.64652e+06	3.80348e+06	4.26458e+06	3.8257e+06	5.63736e+06	8.12993e+07	9.95865e+07	8.86996e+07	8.72133e+07	1.20793e+08	6.48001e+07	1.45916e+08	1.19253e+08	1.20177e+08	1.49431e+08	9.5702e+07	9.47423e+07
Guanosine	POS	1.189	283.09157	C10 H13 N5 O5	-0.00010129455853302	-0.357815399898944	81.0729251436426	C00387	Nucleic acids	Ribonucleosides	Nucleosides [Fig]	Nucleic acids	Nucleotide metabolism	Purine metabolism	map00230 Purine metabolism; map01100 Metabolic pathways; map02010 ABC transporters;	8.23582e+07	5.59227e+07	7.94162e+07	8.69129e+07	5.9215e+07	1.21627e+08	6.18051e+07	6.7278e+07	9.22373e+07	3.82946e+06	3.38939e+06	3.27071e+06	4.53848e+06	4.07141e+06	6.57617e+06	8.48623e+07	1.01644e+08	6.12703e+07	7.98054e+07	7.88945e+07	4.88638e+07	9.89938e+07	7.19077e+07	1.04889e+08	7.72244e+07	7.18236e+07	8.75272e+07
Cotinine	POS	1.193	176.09525	C10 H12 N2 O	0.00028624324099269	1.62550498938928	85.768061523773	NA	Organoheterocyclic compounds	Pyrrolidinylpyridines	Pyridines and derivatives	Pyridine and derivatives	NA	NA	NA	1.21382e+09	8.60092e+08	1.09213e+09	1.21474e+09	9.12937e+08	1.34821e+09	8.98506e+08	1.00461e+09	1.26161e+09	6.31213e+08	7.16519e+08	8.62194e+08	6.65698e+08	6.44251e+08	7.20445e+08	1.04189e+09	1.56583e+09	9.19273e+08	9.11629e+08	1.09374e+09	7.68636e+08	1.1745e+09	1.00077e+09	1.50851e+09	1.00624e+09	9.97319e+08	8.67701e+08
5,6-Dimethylbenzimidazole	POS	1.194	146.08463	C9 H10 N2	0.00022982345427635	1.57322381377153	81.9744440338121	C03114	Organoheterocyclic compounds	NA	Benzimidazoles	Imidazole and derivatives	Metabolism of cofactors and vitamins	Riboflavin metabolism	map00740 Riboflavin metabolism; map00860 Porphyrin and chlorophyll metabolism; map01100 Metabolic pathways;	2.17236e+08	1.71917e+08	1.96515e+08	2.08609e+08	1.84039e+08	2.557e+08	1.6477e+08	1.90475e+08	2.08149e+08	7.65279e+07	6.56942e+07	7.8662e+07	8.31941e+07	6.49117e+07	4.21496e+07	2.19567e+08	2.56563e+08	2.13598e+08	1.5758e+08	2.48645e+08	2.08007e+08	2.21421e+08	2.37434e+08	3.50896e+08	2.13821e+08	2.27148e+08	1.83993e+08
d-Ribono-1,4-lactone	NEG	1.202	148.03715	C5 H8 O5	-1.90123470247272e-05	-0.128429546391732	78.1794718815081	NA	Organic oxygen compounds	Carbohydrates and carbohydrate conjugates	Organooxygen compounds	Carbohydrates	NA	NA	NA	3.27563e+08	3.44425e+08	3.58339e+08	3.30933e+08	3.12784e+08	3.4923e+08	3.42698e+08	3.96643e+08	5.59486e+08	2.34661e+08	2.44978e+08	2.15056e+08	2.99351e+08	2.87704e+08	2.53552e+08	4.4441e+08	3.76826e+08	3.51957e+08	4.32879e+08	3.96664e+08	3.42925e+08	4.19178e+08	3.77551e+08	3.82137e+08	3.79446e+08	4.01758e+08	4.06977e+08
3-Methoxytyramine	POS	1.225	167.09489	C9 H13 N O2	0.00025690362599561	1.53747387360413	76.9855301882885	C05587	Benzenoids	Methoxyphenols	Phenols	NA	Amino acid metabolism	Tyrosine metabolism	map00350 Tyrosine metabolism; map00965 Betalain biosynthesis; map01100 Metabolic pathways;	2.81197e+08	2.10698e+08	2.60333e+08	2.87045e+08	2.2723e+08	3.59205e+08	2.2298e+08	2.47261e+08	3.17584e+08	2.70937e+06	2.50057e+06	2.51058e+06	3.19755e+06	2.96485e+06	2.88033e+06	3.60693e+08	3.45459e+08	2.58497e+08	2.59292e+08	3.55473e+08	1.85867e+08	3.60087e+08	3.17776e+08	4.09494e+08	2.74483e+08	2.68001e+08	3.43886e+08
3-Hydroxy-3-(methoxycarbonyl)pentanedioic acid	NEG	1.234	206.04236	C7 H10 O7	-0.00029226395395198	-1.41846336258968	82.7628101797948	NA	NA	NA	NA	NA	NA	NA	NA	2.42426e+08	1.1428e+08	2.58946e+08	2.42103e+08	2.34591e+08	2.62474e+08	2.46285e+08	1.24487e+08	2.40361e+08	2.2322e+08	1.52115e+08	2.9717e+08	1.68319e+08	1.61959e+08	2.09583e+08	1.23921e+08	1.93798e+08	1.91096e+08	2.64445e+08	2.3925e+08	1.9785e+08	1.4742e+08	1.30916e+08	2.8369e+08	2.68129e+08	1.05866e+08	2.44706e+08
1,5-Naphthalenediamine	POS	1.245	158.08471	C10 H10 N2	0.00030676302895926	1.94050160671175	81.8350944422462	C19463	NA	NA	NA	NA	NA	NA	NA	2.10069e+09	2.00486e+09	2.09e+09	2.04272e+09	2.07596e+09	1.92948e+09	1.9557e+09	1.6726e+09	1.91527e+09	2.39991e+09	1.70202e+09	1.92551e+09	2.34279e+09	2.3437e+09	2.02275e+09	1.74002e+09	1.89084e+09	3.17677e+08	1.81013e+09	1.74835e+09	1.76627e+09	1.81995e+09	1.635e+09	1.84737e+09	1.5535e+09	1.7423e+08	1.85467e+09
N-Acetyl-L-Proline	NEG	1.247	157.07379	C7 H11 N O3	-0.00010194578618438	-0.649030746949231	69.7011360848483	NA	Organic acids and derivatives	Amino acids, peptides, and analogues	Carboxylic acids and derivatives	Amino acids, peptides, and analogues	NA	NA	NA	2.42661e+07	2.59497e+07	2.26548e+07	2.35616e+07	2.13245e+07	2.54782e+07	2.16065e+07	3.17369e+07	1.96294e+07	2.29902e+07	2.40205e+07	2.21337e+07	2.422e+07	2.46779e+07	2.76559e+07	2.69536e+07	2.2769e+07	2.32482e+07	3.40538e+07	2.426e+07	2.38109e+07	3.33844e+07	2.91376e+07	3.3273e+07	2.54179e+07	3.21401e+07	3.51301e+07
Phenazone	POS	1.285	188.09525	C11 H12 N2 O	0.00028381335144445	1.50888331558738	78.4562582097104	C13244	Organoheterocyclic compounds	Pyrazoles	Azoles	Organoheterocyclic compounds	NA	NA	NA	4.492e+08	3.98206e+08	4.67713e+08	4.74783e+08	4.69525e+08	5.10067e+08	4.54361e+08	4.44423e+08	4.97683e+08	1.87941e+08	1.86703e+08	2.22598e+08	1.54426e+08	1.74376e+08	1.8341e+08	4.95811e+08	4.76862e+08	4.32067e+08	4.22908e+08	4.56627e+08	4.24299e+08	6.01829e+08	5.70575e+08	7.32836e+08	6.39431e+08	5.63866e+08	5.77971e+08
[3-({3-[(Cyclopropylmethyl)amino]-3-oxetanyl}methyl)-1,2-oxazol-5-yl]methanol	POS	1.3	220.12135	C12 H18 N2 O3	-18.0103958230844	-75632.066676093	62.1331008733953	NA	NA	NA	NA	NA	NA	NA	NA	5.73113e+08	5.73459e+08	6.02671e+08	6.27636e+08	6.32445e+08	6.04629e+08	6.73657e+08	6.88138e+08	6.3851e+08	3.63467e+08	6.3185e+08	5.65644e+08	6.11696e+08	7.28515e+08	3.41866e+08	8.03978e+08	6.12136e+08	7.80494e+08	4.76486e+08	9.06515e+08	7.32501e+08	8.76864e+08	7.74462e+08	1.12827e+09	6.35865e+08	8.23544e+08	7.41499e+08
2,3-Dimethylquinoxaline	POS	1.356	158.08473	C10 H10 N2	0.00033553606684222	2.12251221741435	81.5056743070226	NA	NA	NA	NA	NA	NA	NA	NA	8.42344e+08	8.3881e+08	8.63247e+08	8.2439e+08	8.38139e+08	6.60977e+08	8.08855e+08	8.43446e+08	7.95426e+08	2.30181e+09	9.64492e+08	9.60914e+08	9.95031e+08	1.00707e+09	1.04873e+09	8.42123e+08	7.37741e+08	7.81008e+08	7.80824e+08	7.87978e+08	7.35486e+08	8.41309e+08	7.81394e+08	7.68401e+08	8.59897e+08	8.17434e+08	8.61877e+08
L-Phenylalanine	POS	1.393	165.07916	C9 H11 N O2	0.00017710484192434	1.07284915028584	93.22189799652	C00079	Peptides	Common amino acids [Fig]	Amino acids	NA	Amino acid metabolism	Phenylalanine metabolism	map00360 Phenylalanine metabolism; map00400 Phenylalanine, tyrosine and tryptophan biosynthesis; map00460 Cyanoamino acid metabolism; map00940 Phenylpropanoid biosynthesis; map00960 Tropane, piperidine and pyridine alkaloid biosynthesis; map00966 Glucosinolate biosynthesis; map00970 Aminoacyl-tRNA biosynthesis; map00998 Biosynthesis of various secondary metabolites - part 2; map01100 Metabolic pa…	1.04068e+10	9.31323e+09	9.7793e+09	9.72696e+09	9.88849e+09	1.03903e+10	9.70161e+09	9.92179e+09	1.04178e+10	4.87205e+09	5.0748e+09	5.18909e+09	5.99318e+09	5.86969e+09	5.41364e+09	6.69761e+09	1.278e+10	9.96236e+09	9.11842e+09	1.20355e+10	9.22495e+09	1.67792e+10	1.20419e+10	1.02109e+10	1.2057e+10	1.10908e+10	1.09651e+10
Na-{[(1S,3R,4R,5S)-1,3,4-trihydroxy-5-{[(phenylsulfonyl)acetyl]amino}cyclohexyl]carbonyl}-D-phenylalaninamide	POS	1.394	519.17445	C24 H29 N3 O8 S	0.00691587432766028	13.3210839530901	70.0533952359841	NA	NA	NA	NA	NA	NA	NA	NA	4.16834e+08	4.66677e+08	3.97086e+08	4.27303e+08	4.79186e+08	3.86046e+08	5.24949e+08	4.33186e+08	4.40369e+08	2.00257e+08	1.97772e+08	1.80814e+08	3.01206e+08	3.478e+08	2.51923e+08	3.86138e+08	6.47002e+08	6.30712e+08	4.84646e+08	4.57238e+08	5.9298e+08	4.80384e+08	3.59634e+08	7.6928e+07	4.92999e+08	4.00837e+08	3.74905e+08
Cytisine	POS	1.401	190.11088	C11 H14 N2 O	0.00026483331913596	1.39304857757109	74.0278278830904	C10763	Alkaloids	Quinolizidine alkaloids	Alkaloids derived from lysine	Alkaloids	Biosynthesis of other secondary metabolites	Tropane, piperidine and pyridine alkaloid biosynthesis	map00960 Tropane, piperidine and pyridine alkaloid biosynthesis; map01110 Biosynthesis of secondary metabolites;	9.67503e+07	1.05591e+08	1.0437e+08	9.27257e+07	7.63946e+07	1.11738e+08	1.02483e+08	1.02981e+08	1.09476e+08	3.3155e+07	3.36527e+07	4.17741e+07	3.06562e+07	3.01904e+07	4.96076e+07	1.28935e+08	1.1017e+08	1.17869e+08	1.19708e+08	1.15926e+08	1.10321e+08	1.31472e+08	1.27737e+08	1.39307e+08	1.26067e+08	1.24005e+08	1.08053e+08
2-Methyl-3-hydroxybutyric acid	NEG	1.418	118.06308	C5 H10 O3	8.64598759164892e-05	0.732319864588558	64.3673021983655	NA	Lipids and lipid-like molecules	Fatty acids and conjugates	Fatty Acyls	Fatty acyls[FA]	NA	NA	NA	1.4829e+07	2.0329e+07	2.0696e+07	1.59716e+07	1.66575e+07	1.59114e+07	2.24555e+07	1.65769e+07	1.79931e+07	7.78871e+06	1.54447e+07	1.44623e+07	1.16336e+07	8.88362e+06	1.66815e+07	2.86224e+07	1.71197e+07	1.807e+07	1.96813e+07	1.96967e+07	1.94062e+07	2.06685e+07	2.58907e+07	2.11991e+07	2.30846e+07	2.67647e+07	2.70201e+07
L-Kynurenine	POS	1.499	208.08507	C10 H12 N2 O3	0.00027494495523683	1.32131210670047	84.3271472609837	C00328	Organic oxygen compounds	Carbonyl compounds	Organooxygen compounds	NA	Amino acid metabolism	Tryptophan metabolism	map00380 Tryptophan metabolism; map01100 Metabolic pathways;	1.39949e+08	1.38535e+08	5.54053e+07	1.61825e+08	1.47818e+08	2.09331e+08	1.4446e+08	1.42779e+08	1.80862e+08	3.20038e+08	2.93461e+08	2.58622e+08	3.86481e+08	3.85449e+08	2.51532e+08	2.98753e+07	1.2546e+08	5.67115e+07	4.92641e+07	1.05724e+08	7.52828e+07	5.82118e+07	1.04374e+08	7.13157e+07	7.11252e+07	4.38784e+07	4.06932e+07
2-{2-[5-(Ethoxycarbonyl)-2-morpholinoanilino]-2-oxoethoxy}acetic acid	POS	1.521	366.1428	C17 H22 N2 O7	9.61570214599305e-05	0.262621707815772	63.5304624408828	NA	NA	NA	NA	NA	NA	NA	NA	5.92169e+06	3.7407e+06	5.96581e+06	3.81357e+06	3.76317e+06	3.51751e+06	3.4594e+06	3.79221e+06	3.91429e+06	1.19688e+08	8.39047e+07	4.60286e+07	3.83039e+07	1.03518e+08	1.6528e+08	3.24024e+06	3.51499e+06	3.12724e+06	3.3012e+06	3.33819e+06	3.23506e+06	3.87181e+06	3.30981e+06	3.68015e+06	3.73133e+06	3.18084e+06	3.34094e+06
Mevalonic acid	NEG	1.571	148.07352	C6 H12 O4	-4.38408197283024e-05	-0.296074600094986	60.3713284740152	C00418	Lipids and lipid-like molecules	Fatty acids and conjugates	Fatty Acyls	Fatty acyls[FA]	Metabolism of terpenoids and polyketides	Terpenoid backbone biosynthesis	map00900 Terpenoid backbone biosynthesis; map01100 Metabolic pathways; map01110 Biosynthesis of secondary metabolites;	1.29436e+08	1.30778e+08	1.28694e+08	1.32125e+08	1.31032e+08	1.18646e+08	1.39908e+08	1.22427e+08	1.17157e+08	1.30163e+08	6.16029e+07	6.80839e+07	6.3469e+07	6.49782e+07	7.04635e+07	1.516e+08	1.38252e+08	1.59259e+08	1.35532e+08	1.65073e+08	1.60195e+08	1.71319e+08	1.617e+08	1.68436e+08	1.61566e+08	1.67049e+08	1.69848e+08
Estriol 17-sulfate	NEG	1.596	368.13119	C18 H24 O6 S	0.001834729139091	4.98392506129315	61.5770985355005	NA	NA	NA	NA	NA	NA	NA	NA	1.10449e+09	1.12351e+09	1.08652e+09	1.07101e+09	9.53444e+08	1.11723e+09	9.08895e+08	1.18571e+09	1.39457e+09	1.14678e+09	1.20863e+09	1.23612e+09	1.15042e+09	1.15356e+09	1.21439e+09	1.08318e+09	1.02648e+09	9.24951e+08	3.24077e+08	1.05329e+09	1.10046e+09	1.10813e+09	1.21173e+09	1.29541e+09	1.14288e+09	1.18952e+09	1.17177e+09
Isovanillic acid	POS	1.832	168.04239	C8 H8 O4	0.00013198281840232	0.785414451028928	89.4108946246972	NA	Benzenoids	Benzoic acids and derivatives	Benzene and substituted derivatives	NA	NA	NA	NA	3.31814e+08	1.65707e+08	2.89876e+08	3.14058e+08	2.37892e+08	4.36653e+08	2.10993e+08	2.52636e+08	3.56152e+08	2.68589e+08	2.85652e+08	4.43384e+08	2.18834e+08	2.7149e+08	4.05052e+08	3.02685e+08	3.65769e+08	1.80422e+08	1.69215e+08	2.25585e+08	1.70581e+08	1.82237e+08	1.69975e+08	3.26195e+08	1.97877e+08	1.60814e+08	1.72826e+08
Methylsuccinic acid	NEG	1.902	132.04225	C5 H8 O4	-8.97104877140009e-06	-0.0679407400072243	90.121843976083	NA	Lipids and lipid-like molecules	Fatty acids and conjugates	Fatty Acyls	Fatty acyls[FA]	NA	NA	NA	9.31564e+07	9.49203e+07	9.59246e+07	9.69771e+07	9.81819e+07	1.01909e+08	1.13208e+08	1.16936e+08	1.1118e+08	6.68209e+07	6.40627e+07	6.64079e+07	7.13499e+07	7.19965e+07	6.81159e+07	1.24655e+08	1.05948e+08	1.12876e+08	1.18537e+08	1.26722e+08	1.06078e+08	1.12209e+08	1.09838e+08	1.38049e+08	1.12265e+08	1.32025e+08	1.40006e+08
15(S)-HpETE	NEG	10.076	336.2293	C20 H32 O4	-0.00075759842962952	-2.2532144529789	78.50076137435	NA	NA	NA	NA	NA	NA	NA	NA	1.38714e+07	1.27281e+07	1.38768e+07	1.30964e+07	1.31987e+07	1.28326e+07	1.34277e+07	1.26452e+07	1.2997e+07	1.01533e+07	1.04416e+07	1.23036e+07	8.82202e+06	8.37897e+06	5.89879e+06	1.6612e+07	1.47479e+07	1.61524e+07	1.87972e+07	1.62826e+07	1.64611e+07	1.13078e+07	1.28148e+07	1.31931e+07	1.34145e+07	1.21374e+07	1.13513e+07
Prostaglandin K1	NEG	10.079	334.21365	C20 H32 O5	-18.0113240828842	-51135.8518143394	66.4939805538606	NA	NA	NA	NA	NA	NA	NA	NA	3.141e+07	1.53305e+07	1.36307e+07	3.05259e+07	2.84779e+07	2.40846e+07	2.63884e+07	2.7965e+07	1.51109e+07	3.01047e+07	9.05545e+06	1.79265e+07	2.20252e+07	2.78186e+07	1.69235e+07	1.78918e+07	1.52333e+07	1.61469e+07	2.27419e+07	3.47039e+07	3.37869e+07	2.57925e+07	2.06484e+07	3.09412e+07	2.88742e+07	1.1738e+07	1.11378e+07
(4aS,9aR)-2-Benzoyl-7-[2-(2-oxo-1-imidazolidinyl)ethyl]decahydro-6H-pyrido[3,4-d]azepin-6-one	POS	10.105	406.197	C21 H28 N4 O3	21.9808544635524	57209.6071198471	69.4278850433256	NA	NA	NA	NA	NA	NA	NA	NA	6.33986e+07	6.16448e+07	2.20643e+07	5.90888e+07	6.11871e+07	6.21383e+07	6.47931e+07	6.29368e+07	6.90653e+07	6.96347e+07	6.00396e+07	6.90836e+07	8.38785e+07	6.18152e+07	3.11285e+06	6.60178e+07	6.03992e+07	4.95716e+07	6.07746e+07	4.54309e+07	4.05715e+07	5.2274e+07	6.90675e+07	5.21114e+07	3.2508e+07	6.34593e+07	6.14132e+07
Isobornyl methacrylate	POS	10.11	222.16212	C14 H22 O2	0.00014083579671364	0.633932938230527	76.5523780794672	NA	NA	NA	NA	NA	NA	NA	NA	1.42623e+08	1.47809e+08	3.48793e+07	1.43523e+08	1.55624e+08	1.53219e+08	1.53658e+08	1.44237e+08	1.54697e+08	1.82541e+08	2.03442e+08	2.55531e+08	2.04649e+08	1.9795e+08	3.48226e+06	1.57777e+08	1.42874e+08	1.52032e+08	1.37035e+08	1.44144e+08	1.34964e+08	1.65255e+08	1.57254e+08	1.34021e+08	1.43039e+08	1.41364e+08	1.32082e+08
(2E)-3-(4-Acetoxy-2,3-dihydroxy-2,5,5,8a-tetramethyldecahydro-1-naphthalenyl)acrylic acid	NEG	10.153	354.2034	C19 H30 O6	-0.00083636078284143	-2.3612387754545	60.3192529919868	NA	NA	NA	NA	NA	NA	NA	NA	4.59461e+07	4.51795e+07	4.55369e+07	4.48192e+07	4.66441e+07	2.49717e+07	4.35913e+07	4.58136e+07	3.062e+07	2.92403e+07	3.32945e+07	2.86174e+07	2.72965e+07	2.70955e+07	2.85136e+07	5.50931e+07	5.05458e+07	5.06502e+07	7.21746e+07	1.14139e+08	6.29275e+07	6.05927e+07	4.60365e+07	5.34532e+07	4.63961e+07	6.71515e+07	4.78578e+07
Ageratriol	POS	10.16	234.16218	C15 H24 O3	-18.0103622920755	-71420.7897531068	95.0307812082135	NA	NA	NA	NA	NA	NA	NA	NA	3.61002e+08	3.68786e+08	2.20136e+08	3.62527e+08	3.62052e+08	3.56301e+08	3.66193e+08	3.71907e+08	3.57937e+08	4.4376e+08	3.6666e+08	3.30725e+08	4.19467e+08	4.63015e+08	2.70261e+06	3.04838e+08	3.0237e+08	3.13633e+08	2.99692e+08	2.43121e+08	2.72335e+08	3.8496e+08	4.11413e+08	3.20358e+08	2.82937e+08	3.70378e+08	2.75579e+08
(1S,4aR,5S)-5-[(3E)-5-Methoxy-3-methyl-5-oxo-3-penten-1-yl]-1,4a-dimethyl-6-methylenedecahydro-1-naphthalenecarboxylic acid	POS	10.161	348.23001	C21 H32 O4	-5.21696252917536e-05	-0.149813675947799	74.6174386712495	NA	NA	NA	NA	NA	NA	NA	NA	4.78328e+07	5.13298e+07	2.61337e+07	5.34355e+07	4.86077e+07	4.68702e+07	5.04148e+07	4.78538e+07	4.76538e+07	4.6913e+07	4.1254e+07	5.00408e+07	3.56898e+07	3.42528e+07	1.6497e+06	6.24907e+07	4.32999e+07	5.98763e+07	5.12856e+07	7.15249e+07	4.68688e+07	4.47734e+07	5.4205e+07	4.5013e+07	4.93916e+07	4.80924e+07	3.80726e+07
1-[(1S,2S,3S,4R,5R)-3-Hydroxy-4-(4-phenyl-1-piperazinyl)-6,8-dioxabicyclo[3.2.1]oct-2-yl]-3-[3-(trifluoromethyl)phenyl]urea	POS	10.172	492.19748	C24 H27 F3 N4 O4	-0.00095590303243398	-1.94210902504504	65.8613597589787	NA	NA	NA	NA	NA	NA	NA	NA	9.10692e+06	9.70106e+06	8.49117e+06	1.00889e+07	1.10124e+07	8.78642e+06	8.98167e+06	1.02072e+07	9.13757e+06	1.89873e+07	1.8854e+07	1.75113e+07	2.21021e+07	2.06146e+07	911129	7.87632e+06	8.26887e+06	8.20007e+06	5.00172e+06	5.30042e+06	6.64894e+06	5.40567e+06	6.62718e+06	3.40144e+06	5.19221e+06	5.05522e+06	3.34977e+06
Prednisone	POS	10.18	358.17798	C21 H26 O5	-4.81313105069603e-05	-0.134378178696379	68.0461695498153	C07370	Lipids and lipid-like molecules	Hydroxysteroids	Steroids and steroid derivatives	Steroids and derivatives	NA	NA	NA	3.73915e+07	3.52552e+07	2.84746e+07	3.64147e+07	3.691e+07	3.46092e+07	3.66224e+07	3.7735e+07	3.53974e+07	1.20651e+06	1.2975e+06	1.21133e+06	1.41504e+06	1.51203e+06	1.34498e+06	5.39108e+07	4.53453e+07	5.04869e+07	4.57976e+07	5.35398e+07	3.92068e+07	5.93556e+07	5.41537e+07	4.15826e+07	4.08244e+07	4.64478e+07	4.51732e+07
(4S,4aR)-4-[(3S)-3-Hydroxy-3-methylpent-4-enyl]-3,4a,8,8-tetramethyl-5,6,7,8a-tetrahydro-4H-naphthalen-1-one	POS	10.217	304.24015	C20 H32 O2	-7.87110671467417e-05	-0.258713540534031	90.0603654358267	NA	NA	NA	NA	NA	NA	NA	NA	3.00381e+08	2.95177e+08	3.41672e+08	2.97689e+08	2.94015e+08	3.11362e+08	3.08468e+08	3.14019e+08	3.01925e+08	2.39901e+08	2.49e+08	2.60003e+08	2.30441e+08	2.38629e+08	923880	3.42808e+08	3.11751e+08	3.44209e+08	3.91562e+08	3.39084e+08	3.4299e+08	3.06844e+08	3.0288e+08	3.34244e+08	3.3554e+08	3.06436e+08	2.85573e+08
15(R),19(R)-hydroxy Prostaglandin E1	POS	10.231	352.22483	C20 H34 O6	-18.0107115499068	-48646.6307557742	72.0668026795799	NA	NA	NA	NA	NA	NA	NA	NA	5.07729e+08	5.07267e+08	4.74109e+08	5.23288e+08	5.27358e+08	4.69999e+08	5.12338e+08	5.19695e+08	4.62307e+08	3.99208e+08	4.10769e+08	4.33557e+08	3.57642e+08	3.69948e+08	562682	6.4697e+08	4.44046e+08	5.81068e+08	5.83766e+08	6.75873e+08	6.51263e+08	4.79682e+08	5.03978e+08	4.38529e+08	4.96201e+08	5.21836e+08	5.12638e+08
Atractylenolide II	POS	10.239	232.1465	C15 H20 O2	0.00017395708425738	0.749342384207623	89.3910360117647	C17886	NA	NA	NA	Terpenoids	NA	NA	NA	7.47372e+07	7.14919e+07	7.40782e+07	7.15905e+07	6.84036e+07	7.24777e+07	7.43253e+07	7.25487e+07	7.08928e+07	1.69132e+08	1.27102e+08	1.22085e+08	1.31238e+08	1.37141e+08	643413	4.98266e+07	4.26161e+07	4.65738e+07	9.47352e+07	4.63739e+07	8.82362e+07	3.68137e+07	3.83213e+07	5.88361e+07	3.58244e+07	3.57286e+07	6.76031e+07
Cortisone	POS	10.281	360.19112	C21 H28 O5	-0.00255523601163077	-7.09406132312117	68.1226066659611	C00762	Steroids	Pregnane derivatives [Fig]	21-Carbon atoms	Sterol lipids[ST]	Lipid metabolism	Steroid hormone biosynthesis	map01100 Metabolic pathways;	2.49586e+07	3.51311e+07	3.45708e+07	3.61089e+07	3.98494e+07	2.66458e+07	3.60728e+07	2.72007e+07	4.36721e+07	2.2757e+07	2.54779e+07	2.78366e+07	2.50713e+07	2.27609e+07	543629	3.07215e+07	3.36804e+07	3.33905e+07	3.41969e+07	2.90703e+07	3.06102e+07	2.70178e+07	2.64869e+07	2.89905e+07	3.00796e+07	2.56177e+07	2.55613e+07
Hydroxygenkwanin	NEG	10.296	300.0627	C16 H12 O6	-0.00068571164604236	-2.28522263480466	86.9289790494575	NA	Phenylpropanoids and polyketides	O-methylated flavonoids	Flavonoids	Flavonoids	NA	NA	NA	5.90759e+07	5.81712e+07	5.93356e+07	5.7429e+07	5.93392e+07	5.61516e+07	5.85979e+07	5.83945e+07	5.81013e+07	5.85742e+07	6.0698e+07	5.9416e+07	6.4329e+07	6.22398e+07	5.85123e+07	6.22314e+07	5.99891e+07	6.27173e+07	7.87856e+07	6.4796e+07	6.4266e+07	5.54631e+07	5.15482e+07	6.05025e+07	5.16689e+07	5.53629e+07	5.68959e+07
Diosmetin	POS	10.304	300.06332	C16 H12 O6	-7.20790649779701e-05	-0.240212794469734	77.4643700073254	C10038	Flavonoids	Flavones	Flavonoids	NA	NA	NA	NA	8.31629e+07	8.20555e+07	8.31549e+07	8.21498e+07	8.30949e+07	8.47912e+07	8.38574e+07	8.58341e+07	8.36617e+07	8.04861e+07	8.11213e+07	7.92847e+07	8.39744e+07	8.30198e+07	535664	8.76443e+07	8.1543e+07	9.39818e+07	1.12888e+08	9.5892e+07	9.74839e+07	8.54647e+07	7.63316e+07	8.49734e+07	8.03282e+07	8.086e+07	8.11947e+07
Tetrahydrocortisone	POS	10.325	364.22246	C21 H32 O5	-0.00251728834297182	-6.91135567768828	64.9549156964853	C05470	Hormones and transmitters	Glucocorticoids	Steroid hormones	Hormones and transmitters	Lipid metabolism	Steroid hormone biosynthesis	NA	3.28373e+07	3.54953e+07	2.74263e+07	2.10053e+07	2.78851e+07	3.04662e+07	2.46203e+07	2.42086e+07	2.97967e+07	4.34541e+07	4.88134e+07	4.71864e+07	3.64638e+07	1.35102e+07	535507	2.41033e+07	1.92196e+07	2.74506e+07	2.75782e+07	2.69816e+07	3.66415e+07	3.04917e+07	1.94293e+07	3.35527e+07	1.99434e+07	2.01306e+07	1.78845e+07
Dihydroartemisinin	NEG	10.328	284.16166	C15 H24 O5	-0.0007100934640789	-2.49890038143685	80.0643975542282	NA	NA	NA	NA	Terpenoids	NA	NA	NA	1.44949e+07	1.40599e+07	1.39857e+07	1.47668e+07	1.39117e+07	1.37428e+07	1.40613e+07	1.37501e+07	1.3902e+07	5.76302e+06	7.20392e+06	7.58097e+06	5.03093e+06	8.99561e+06	5.69696e+06	2.28603e+07	1.85013e+07	2.01848e+07	2.93365e+07	1.86464e+07	2.27085e+07	1.34424e+07	1.34044e+07	1.68217e+07	1.68184e+07	1.52966e+07	1.55819e+07
7-Methyl-3-methylene-6-(3-oxobutyl)-3,3a,4,7,8,8a-hexahydro-2H-cyclohepta[b]furan-2-one	POS	10.333	230.1308	C15 H20 O3	-18.0104430880565	-72581.4167801225	78.4417114017378	NA	NA	NA	NA	NA	NA	NA	NA	3.56042e+06	5.44801e+06	4.23255e+06	6.19649e+06	4.60729e+06	4.087e+06	5.19055e+06	3.72085e+06	5.73954e+06	4.86712e+06	8.75741e+06	5.2679e+06	1.79667e+07	1.65432e+07	578091	2.46901e+06	5.83507e+06	2.35535e+06	1.62082e+06	2.16414e+06	2.48967e+06	7.55169e+06	998558	1.18825e+06	1.17807e+06	1.78051e+06	1.63996e+06
Citreoviridin	POS	10.356	402.20159	C23 H30 O6	-0.00264738862989589	-6.58219972637091	64.4661863629692	C16766	Fungal toxins	Others	Mycotoxins	Fungal toxins	NA	NA	NA	4.57232e+06	6.42637e+06	6.37095e+06	5.0119e+06	5.50199e+06	5.71916e+06	5.44317e+06	5.44998e+06	5.49542e+06	384680	412253	413597	383344	444760	412758	7.01325e+06	6.63152e+06	7.10821e+06	7.84682e+06	7.663e+06	5.21373e+06	1.05485e+07	7.65155e+06	8.21803e+06	7.71357e+06	9.73641e+06	1.07262e+07
(1S,4R,4aS,8aS)-1,2-Bis(hydroxymethyl)-5,5,8a-trimethyl-1,4,4a,5,6,7,8,8a-octahydro-1,4-naphthalenediol	NEG	10.388	270.18234	C15 H26 O4	-0.00077182619719451	-2.85667819548506	61.1807371690431	NA	NA	NA	NA	NA	NA	NA	NA	6.62415e+06	6.46912e+06	6.42741e+06	8.01637e+06	6.59377e+06	6.5503e+06	7.02336e+06	6.47082e+06	6.75715e+06	1.92396e+06	2.41986e+06	2.93867e+06	1.51498e+06	2.25131e+06	1.46236e+06	1.15027e+07	1.03855e+07	1.23134e+07	1.14648e+07	1.15625e+07	1.18237e+07	9.97443e+06	1.01515e+07	1.14093e+07	1.10197e+07	1.06755e+07	8.86228e+06
(3	POS	10.41	534.28321	C29 H42 O9	0.00032824228287609	0.614360469615634	62.6885053397854	NA	NA	NA	NA	NA	NA	NA	NA	2.80485e+07	2.65508e+07	3.04723e+07	2.86875e+07	2.69778e+07	2.91743e+07	3.10409e+07	2.62837e+07	2.47054e+07	2.35265e+07	2.53039e+07	2.72784e+07	2.35128e+07	2.49945e+07	1.0828e+06	3.92315e+07	4.10125e+07	4.5615e+07	2.78266e+07	3.41758e+07	5.0405e+07	2.42482e+07	2.59158e+07	2.38963e+07	3.38629e+07	2.20976e+07	1.51171e+07
(3a,5	POS	10.41	552.29409	C29 H44 O10	0.00064346486215072	1.1650778492951	61.0526657997149	NA	NA	NA	NA	NA	NA	NA	NA	6.70251e+07	7.12112e+07	7.42338e+07	6.5499e+07	6.59662e+07	7.02382e+07	6.2649e+07	6.44223e+07	6.66004e+07	4.68175e+07	5.07426e+07	6.66995e+07	4.74637e+07	4.90176e+07	996733	9.38522e+07	1.04534e+08	1.0953e+08	7.45021e+07	8.84299e+07	1.29171e+08	5.65923e+07	5.68694e+07	5.78498e+07	8.26695e+07	5.216e+07	3.57595e+07
Stearidonoyl glycine	POS	10.416	333.23024	C20 H31 N O3	-0.00015080132180855	-0.452543719251207	63.3649792766509	NA	NA	NA	NA	NA	NA	NA	NA	9.54903e+06	7.57155e+06	6.7804e+06	7.11865e+06	7.32204e+06	8.8748e+06	7.81525e+06	7.96891e+06	7.72837e+06	2.64839e+06	3.33518e+06	3.25292e+06	3.4821e+06	2.40724e+06	1.42051e+06	9.90972e+06	1.26233e+07	1.02404e+07	9.65958e+06	9.03189e+06	1.04451e+07	7.84703e+06	1.25296e+07	8.5944e+06	1.06597e+07	1.30293e+07	1.47932e+07
Pravastatin	NEG	10.443	424.2452	C23 H36 O7	-0.00090438449461771	-2.13174496390505	62.1967099250865	C01844	Organic acids and derivatives	Medium-chain hydroxy acids and derivatives	Hydroxy acids and derivatives	Organic acids	NA	NA	NA	2.46706e+07	2.55594e+07	2.32964e+07	2.45859e+07	2.37322e+07	2.55477e+07	2.34731e+07	2.51895e+07	2.62364e+07	1.71494e+07	1.69951e+07	1.82238e+07	1.8614e+07	1.81373e+07	1.91029e+07	2.26993e+07	1.72128e+07	2.33153e+07	2.25188e+07	2.89824e+07	1.92066e+07	3.42478e+07	3.56288e+07	3.14861e+07	2.5134e+07	3.50193e+07	3.20681e+07
Aurantio-obtusin	NEG	10.51	330.07332	C17 H14 O7	-0.00062976643420142	-1.90795556329903	84.8068807951251	C17670	Polyketides	Anthraquinone type	Anthraquinones	Quinone	NA	NA	NA	3.5877e+08	3.62601e+08	3.61786e+08	3.5568e+08	3.71594e+08	3.51242e+08	3.57227e+08	3.63646e+08	3.5367e+08	4.61709e+08	4.81701e+08	4.75469e+08	5.41743e+08	5.08423e+08	4.73732e+08	3.72291e+08	3.47561e+08	3.76726e+08	4.14252e+08	4.2262e+08	3.18464e+08	3.37647e+08	3.06231e+08	3.24546e+08	2.92035e+08	3.09651e+08	2.88346e+08
Aflatoxin G2	POS	10.515	330.07707	C17 H14 O7	0.00312115117253597	9.45591479125922	63.0849043484036	C16754	Fungal toxins	Aflatoxins	Mycotoxins	Fungal toxins	Biosynthesis of other secondary metabolites	Aflatoxin biosynthesis	map01100 Metabolic pathways;	776409	624296	654220	586311	582238	567622	641912	600351	617603	805508	667749	676146	686899	676040	8.24436e+08	609704	579045	571777	604462	639235	592189	606904	569573	586791	587965	553050	578380
Sedanolide	POS	10.523	194.13103	C12 H18 O2	0.00035394991033399	1.82325591533068	83.3729001091513	C17002	Organoheterocyclic compounds	NA	Isobenzofurans	Organoheterocyclic compounds	NA	NA	NA	7.71689e+07	7.5759e+07	1.02512e+08	1.07075e+08	7.87147e+07	1.1193e+08	7.55713e+07	1.07455e+08	7.25514e+07	2.20001e+07	1.45992e+07	2.12721e+07	3.61065e+07	1.6116e+07	667595	1.25576e+08	1.17775e+08	1.09733e+08	1.27539e+08	1.09385e+08	1.38342e+08	9.19656e+07	8.38157e+07	1.00503e+08	8.26108e+07	9.98956e+07	1.21165e+08
(2S)-2-[(1S,2S,4aS,7S,8S,8aS)-7-Acetamido-1-hydroxy-4a,8-dimethyldecahydro-2-naphthalenyl]-N-(2-methoxybenzyl)propanamide	POS	10.527	452.26764	C25 H38 N2 O4	21.9844836000884	51093.0609428502	61.7041695360573	NA	NA	NA	NA	NA	NA	NA	NA	1.25139e+07	1.30065e+07	1.28464e+07	1.29385e+07	1.25261e+07	1.41861e+07	1.62184e+07	1.39872e+07	1.23159e+07	1.8836e+07	1.56189e+07	1.85961e+07	1.3376e+07	1.31682e+07	1.08625e+06	1.21646e+07	1.28274e+07	1.04385e+07	1.26701e+07	8.38549e+06	9.99537e+06	2.0374e+07	1.7401e+07	7.78074e+06	1.04547e+07	1.33379e+07	1.03729e+07
Misoprostol acid	NEG	10.533	368.25551	C21 H36 O5	-0.00076458483437136	-2.0762302988373	60.4252879755916	NA	NA	NA	NA	NA	NA	NA	NA	7.24444e+07	7.05391e+07	7.27738e+07	6.84052e+07	7.3333e+07	6.83611e+07	6.84133e+07	7.1775e+07	6.89552e+07	4.85339e+07	5.60864e+07	6.07594e+07	4.90557e+07	4.7374e+07	3.70612e+07	8.30155e+07	7.85079e+07	8.52199e+07	1.05203e+08	8.7297e+07	8.13399e+07	7.51461e+07	7.78745e+07	8.83909e+07	8.28085e+07	8.24503e+07	7.76754e+07
Berbamine	POS	10.538	608.28673	C37 H40 N2 O6	-0.00190708234379144	-3.13516023219496	60.1494788364028	C09357	Alkaloids	Isoquinoline alkaloids	Alkaloids derived from tyrosine	Alkaloids	NA	NA	NA	649894	631245	611022	603423	564137	563456	587141	570213	587900	567595	515889	572516	582258	522403	3.98726e+07	617460	586412	585647	631976	647367	599722	633416	579901	594256	595445	600885	585738
Avocadyne 1-acetate	POS	10.57	348.22764	C19 H34 O4	21.981933818307	67378.4609965408	86.0703575191671	NA	Lipids and lipid-like molecules	Fatty alcohols	Fatty Acyls	Fatty acyls[FA]	NA	NA	NA	5.99696e+07	5.81912e+07	6.13673e+07	5.97092e+07	5.7815e+07	5.62204e+07	6.0771e+07	6.45733e+07	5.73727e+07	7.30833e+07	7.94809e+07	7.55729e+07	8.98958e+07	9.30756e+07	421509	5.23578e+07	5.05073e+07	5.55196e+07	5.1185e+07	5.73786e+07	4.77092e+07	5.36161e+07	5.14304e+07	5.43387e+07	4.7254e+07	5.39547e+07	5.7898e+07
Dehydroepiandrosterone (DHEA)	POS	10.593	270.19847	C19 H28 O2	-18.0104574170448	-62490.9762790373	60.8021349919547	C01227	Steroids	Androstane derivatives [Fig]	19-Carbon atoms	Sterol lipids[ST]	Lipid metabolism	Steroid hormone biosynthesis	map01100 Metabolic pathways;	2.09459e+07	3.89197e+07	2.70757e+07	3.9856e+07	2.57509e+07	2.46825e+07	2.45143e+07	2.80093e+07	2.51401e+07	1.99104e+07	4.21153e+07	2.2332e+07	2.99926e+07	2.86043e+07	594459	3.03838e+07	2.24258e+07	3.93691e+07	3.01617e+07	2.9179e+07	4.17329e+07	2.07772e+07	2.62432e+07	2.17576e+07	1.92722e+07	2.28925e+07	1.87425e+07
N-{[(2R,4S,5R)-5-(3-Cyclopentyl-1-methyl-1H-pyrazol-5-yl)-1-azabicyclo[2.2.2]oct-2-yl]methyl}-2-furamide	POS	10.598	364.22217	C22 H30 N4 O2	-18.0147023674881	-47129.6818485603	62.9808622292433	NA	NA	NA	NA	NA	NA	NA	NA	1.82495e+08	1.91966e+08	1.96133e+08	1.99977e+08	1.94922e+08	1.85263e+08	1.78124e+08	1.94658e+08	1.58379e+08	6.57298e+07	9.6923e+07	1.0268e+08	1.03367e+08	1.07107e+08	504258	2.20674e+08	2.07987e+08	2.4434e+08	2.25015e+08	2.39361e+08	2.21324e+08	1.94862e+08	2.22811e+08	4.17388e+07	2.06465e+08	2.03025e+08	2.17947e+08
2-[(2S,3R,4S,5R)-3,4-Dihydroxy-5-{[(isopropylcarbamoyl)amino]methyl}tetrahydro-2-furanyl]-N-[2-(dimethylamino)ethyl]acetamide	NEG	10.605	382.19836	C15 H30 N4 O5	35.9767368101955	103912.450066598	63.9435972185129	NA	NA	NA	NA	NA	NA	NA	NA	2.81903e+07	2.73619e+07	2.21979e+07	2.54471e+07	3.24613e+07	2.46029e+07	2.95881e+07	3.09177e+07	3.01297e+07	1.08763e+07	1.21084e+07	1.3836e+07	9.82364e+06	1.03922e+07	7.05054e+06	3.04409e+07	2.62302e+07	3.18417e+07	4.32823e+07	3.05158e+07	2.92333e+07	3.02048e+07	2.99083e+07	2.89816e+07	2.84205e+07	3.08215e+07	2.83367e+07
1-(3,5-Dihydroxyphenyl)-12-hydroxy-2-tridecanyl acetate	POS	10.614	388.2233	C21 H34 O5	21.9826795610232	60022.5046275001	67.2456484165697	NA	NA	NA	NA	NA	NA	NA	NA	7.09443e+06	5.79351e+06	6.74102e+06	5.80873e+06	6.6414e+06	7.73743e+06	6.57281e+06	5.40578e+06	6.48847e+06	1.41506e+07	1.28403e+07	1.4436e+07	1.35928e+07	1.11193e+07	386761	7.66828e+06	5.76393e+06	5.58053e+06	1.93407e+06	7.28456e+06	4.11074e+06	4.05124e+06	3.50193e+06	2.15776e+06	2.66855e+06	2.29291e+06	3.73273e+06
(4aS,9aR)-2-Benzoyl-7-[2-(1H-imidazol-4-yl)ethyl]decahydro-6H-pyrido[3,4-d]azepin-6-one	POS	10.661	388.18615	C21 H26 N4 O2	21.9805713203558	60022.4921596818	73.1803894240168	NA	NA	NA	NA	NA	NA	NA	NA	1.54061e+07	2.01711e+07	2.08386e+07	2.30056e+07	2.39771e+07	2.02003e+07	2.01373e+07	2.6747e+07	2.99866e+07	2.9437e+07	7.48649e+06	3.49105e+07	2.20858e+07	1.0261e+07	1.5844e+06	3.64136e+07	4.03432e+07	2.53799e+07	2.94966e+07	3.41641e+07	3.357e+07	2.2257e+07	2.32291e+07	2.7117e+07	1.23576e+07	2.13638e+07	3.05819e+07
Picfeltarraenin IB	NEG	10.667	838.43683	C42 H64 O14	46.0072201717209	58058.4316951204	73.7951992449647	NA	NA	NA	NA	Terpenoids	NA	NA	NA	5.47186e+06	5.16842e+06	5.35292e+06	4.80524e+06	5.72926e+06	5.28752e+06	5.24655e+06	4.89283e+06	4.92193e+06	6.25695e+06	6.74968e+06	8.01778e+06	6.00255e+06	3.23202e+06	5.7288e+06	3.73328e+06	2.65529e+06	3.21154e+06	2.58203e+06	2.81989e+06	3.38995e+06	2.40107e+06	3.20793e+06	1.86359e+06	2.50364e+06	2.25405e+06	1.3623e+06
(2E)-4-Hydroxy-4-{4-hydroxy-2-[(1E)-6-hydroxy-1-hepten-1-yl]cyclopentyl}-2-butenoic acid	NEG	10.76	298.17733	C16 H26 O5	-0.00069149460563267	-2.31906629630559	77.4579187485068	NA	NA	NA	NA	NA	NA	NA	NA	7.28925e+07	7.28815e+07	7.24282e+07	7.00019e+07	7.22874e+07	7.25868e+07	7.18497e+07	7.33703e+07	7.00025e+07	4.18395e+07	4.52489e+07	5.5386e+07	3.46406e+07	3.27361e+07	2.8764e+07	9.13845e+07	8.15977e+07	8.85675e+07	1.21323e+08	8.17621e+07	1.05957e+08	7.32449e+07	7.53168e+07	9.33143e+07	7.15863e+07	8.42349e+07	8.62246e+07
JWH 018 adamantyl carboxamide	POS	10.826	364.25137	C24 H32 N2 O	-9.77492808260649e-05	-0.26835659037184	65.7513908106318	NA	NA	NA	NA	NA	NA	NA	NA	5.25223e+07	4.66982e+07	5.18529e+07	5.06068e+07	5.28533e+07	4.65033e+07	5.70742e+07	5.26137e+07	5.36186e+07	2.7335e+07	2.26633e+07	2.65564e+07	2.1445e+07	2.03819e+07	525974	5.80942e+07	5.38874e+07	6.28185e+07	6.86253e+07	7.25265e+07	6.46544e+07	6.2095e+07	6.69908e+07	6.80016e+07	6.66369e+07	6.13319e+07	6.5108e+07
2-Adamantanone	POS	10.862	150.1045	C10 H14 O	3.58048331463579e-05	0.238532765441636	83.8064066888773	NA	NA	NA	NA	Others	NA	NA	NA	4.73289e+07	4.901e+07	5.02128e+07	5.18696e+07	5.0284e+07	4.23316e+07	4.38353e+07	5.01606e+07	4.60841e+07	3.53936e+07	3.6573e+07	3.8918e+07	3.42901e+07	3.64945e+07	2.18149e+06	5.28258e+07	5.55544e+07	3.69031e+07	5.5953e+07	5.30102e+07	5.28731e+07	6.03046e+07	5.13157e+07	5.3586e+07	6.37661e+07	4.70418e+07	4.84e+07
Eicosapentaenoic acid	POS	10.866	302.22748	C20 H30 O2	0.00289733290043159	9.58668847660716	77.079421923374	C06428	Lipids	Unsaturated fatty acids	Fatty acids [Fig]	Fatty acyls[FA]	Lipid metabolism	Biosynthesis of unsaturated fatty acids	map01040 Biosynthesis of unsaturated fatty acids;	1.23629e+06	1.07521e+06	1.09992e+06	1.0101e+06	1.03053e+06	971395	1.08591e+06	1.03779e+06	1.05062e+06	789735	842281	953408	837478	771552	3.26202e+08	1.11577e+06	1.07755e+06	1.19514e+06	1.23378e+06	1.08278e+06	1.107e+06	1.05852e+06	1.0648e+06	1.11136e+06	1.13669e+06	1.0534e+06	1.0368e+06
Andrographolide	POS	10.878	350.20929	C20 H30 O5	-3.352900137088e-05	-0.095739887735602	79.8059415831207	C20214	Terpenoids	Labdanes	Diterpenoids (C20)	NA	NA	NA	NA	3.18461e+08	2.3328e+08	2.93242e+08	2.80602e+08	1.66738e+08	2.42285e+08	2.11514e+08	1.65977e+08	2.91487e+08	1.47971e+08	1.50468e+08	1.42086e+08	1.15355e+08	1.07509e+08	1.84892e+06	3.44117e+08	3.00655e+08	1.98944e+08	3.56944e+08	2.06062e+08	2.19513e+08	1.48417e+08	2.36305e+08	1.59343e+08	1.71201e+08	2.18445e+08	2.71787e+08
Dodecanedioic acid	NEG	10.886	230.15126	C12 H22 O4	-0.0005458781739378	-2.37181787032585	96.1476018660644	C02678	FA Fatty acyls	FA0117 Dicarboxylic acids	FA01 Fatty Acids and Conjugates	Fatty acyls[FA]	NA	NA	NA	1.4158e+07	1.40694e+07	1.37969e+07	1.36949e+07	1.35899e+07	1.4131e+07	1.36945e+07	1.39158e+07	1.34927e+07	2.26336e+06	2.54549e+06	2.26589e+06	2.60617e+06	2.55531e+06	2.19808e+06	1.59801e+07	2.03813e+07	1.87467e+07	1.62584e+07	1.99266e+07	1.48925e+07	1.82956e+07	1.81074e+07	1.89099e+07	1.58861e+07	1.98031e+07	2.28278e+07
Prostaglandin F1	NEG	10.918	402.26093	C20 H36 O5	46.0046534791117	129133.59511685	63.0148690951064	NA	NA	NA	NA	NA	NA	NA	NA	7.34893e+07	7.0051e+07	6.80322e+07	6.81433e+07	1.30734e+08	6.73468e+07	6.69062e+07	7.19061e+07	6.59822e+07	4.03727e+07	4.44709e+07	5.1282e+07	8.98975e+07	3.79202e+07	2.75732e+07	8.45592e+07	1.47435e+08	7.87517e+07	1.08676e+08	7.81966e+07	9.02035e+07	6.82496e+07	6.51708e+07	7.73763e+07	7.25689e+07	7.75455e+07	6.96868e+07
Tetranor-12R-HETE	POS	10.959	248.17767	C16 H26 O3	-18.0105236856785	-67660.8656737856	90.8895135364197	NA	NA	NA	NA	NA	NA	NA	NA	2.93993e+07	3.12819e+07	3.15325e+07	3.3582e+07	2.90392e+07	4.52472e+07	2.85611e+07	2.9028e+07	3.45506e+07	2.86362e+07	2.78846e+07	2.6282e+07	2.78656e+07	4.07366e+07	3.25868e+06	1.72328e+07	3.0503e+07	2.93941e+07	3.52172e+07	1.47649e+07	3.78703e+07	2.86791e+07	2.74979e+07	2.87163e+07	2.87775e+07	2.87343e+07	3.01878e+07
5-trans prostaglandin F2	POS	10.974	376.22247	C20 H34 O5	21.9818460394489	62053.4307404316	83.071512302802	NA	NA	NA	NA	NA	NA	NA	NA	2.25222e+09	2.32009e+09	2.2501e+09	2.31061e+09	2.29329e+09	2.32106e+09	2.29031e+09	2.41737e+09	2.42347e+09	2.85518e+09	3.02148e+09	3.03585e+09	3.10325e+09	3.2179e+09	1.94789e+06	2.47204e+09	2.03259e+09	2.22748e+09	2.35977e+09	2.45594e+09	2.25592e+09	2.07047e+09	2.29353e+09	2.07125e+09	2.01233e+09	2.07066e+09	2.00377e+09
Prostaglandin E1	POS	10.975	371.26706	C20 H34 O5	17.0264355869537	48064.6047449953	63.9792852661873	C04741	Lipids	Prostaglandins	Eicosanoids [Fig]	Fatty acyls[FA]	NA	NA	NA	5.52029e+08	5.47311e+08	5.08946e+08	5.45418e+08	5.43596e+08	5.86196e+08	5.47669e+08	5.38722e+08	5.48166e+08	6.23123e+08	6.62001e+08	6.54234e+08	6.6573e+08	6.57017e+08	1.93886e+06	5.78063e+08	4.95197e+08	5.49921e+08	5.7935e+08	5.80471e+08	5.69009e+08	4.89817e+08	5.47313e+08	5.14953e+08	5.02053e+08	5.15679e+08	4.98565e+08
13,14-Dihydro-19(R)-hydroxy prostaglandin E1	NEG	10.98	354.24002	C20 H36 O6	-18.0111677688658	-48384.4465952831	75.7751848406078	NA	NA	NA	NA	NA	NA	NA	NA	4.36915e+09	4.34662e+09	4.36073e+09	4.32047e+09	4.32481e+09	4.24418e+09	4.58508e+09	4.35237e+09	4.35415e+09	5.26502e+09	5.53173e+09	5.66888e+09	5.66369e+09	5.4763e+09	5.43987e+09	4.25236e+09	3.8075e+09	4.28543e+09	4.29616e+09	4.7564e+09	4.20377e+09	3.70051e+09	4.28731e+09	3.96626e+09	3.82036e+09	4.10957e+09	4.03243e+09
(5<U+03BE>,9<U+03BE>,16<U+03BE>)-17-Hydroxykauran-19-oic acid	POS	11.04	320.23512	C20 H32 O3	-2.04017779310561e-05	-0.0637087410807352	91.091684793365	NA	NA	NA	NA	NA	NA	NA	NA	7.11192e+08	7.13597e+08	6.92914e+08	7.11812e+08	6.96662e+08	7.51361e+08	7.04692e+08	7.59453e+08	7.13683e+08	4.51969e+08	4.78333e+08	5.41641e+08	4.08156e+08	4.28263e+08	2.61541e+06	1.00685e+09	8.71893e+08	9.14217e+08	1.08205e+09	8.69958e+08	1.08401e+09	6.50126e+08	6.18615e+08	6.654e+08	8.06146e+08	6.48155e+08	6.46151e+08
(3S,4R)-3-(1-hydroxyhexyl)-4-(hydroxymethyl)oxolan-2-one	POS	11.06	198.12596	C11 H20 O4	-18.0102034257113	-83328.0442203733	78.8692559781321	NA	NA	NA	NA	NA	NA	NA	NA	8.23106e+07	9.24331e+07	8.75207e+07	9.05427e+07	8.81168e+07	9.34442e+07	9.05717e+07	8.51403e+07	8.75021e+07	4.90993e+07	4.33569e+07	3.54713e+07	6.09624e+07	5.17943e+07	1.2325e+06	6.36493e+07	7.048e+07	6.11314e+07	4.53712e+07	5.13662e+07	8.47093e+07	1.52589e+08	1.50342e+08	1.2219e+08	1.04024e+08	1.52284e+08	1.92168e+08
Desoxycortone	POS	11.077	330.21924	C21 H30 O3	-0.00025254452998524	-0.764777773386272	88.2676394123821	C03205	Steroids	Pregnane derivatives [Fig]	21-Carbon atoms	Sterol lipids[ST]	Lipid metabolism	Steroid hormone biosynthesis	map01100 Metabolic pathways;	6.86942e+06	6.6054e+06	6.89604e+06	4.78495e+06	7.4559e+06	7.19173e+06	5.52659e+06	1.01608e+07	6.34546e+06	1.39223e+06	7.88573e+06	7.55377e+06	787900	4.13401e+06	4.01373e+06	1.08299e+07	9.58653e+06	1.01375e+07	1.24248e+07	1.37129e+07	3.05496e+07	1.00955e+07	1.22619e+07	1.11404e+07	9.7679e+06	6.29746e+06	1.24603e+07
Cyclohexanecarboxylic Acid	POS	11.091	128.0838	C7 H12 O2	7.37205096186244e-05	0.575564982936342	74.7088541021152	C09822	Organic acids and derivatives	Carboxylic acids	Carboxylic acids and derivatives	Organic acids	Xenobiotics biodegradation and metabolism	Benzoate degradation	map01100 Metabolic pathways;	2.39252e+06	3.12203e+06	2.45132e+06	3.06761e+06	2.97603e+06	1.70799e+06	3.22526e+06	2.55369e+06	2.93345e+06	858415	928863	940616	971494	965863	945306	4.67461e+06	4.26355e+06	4.33071e+06	6.09412e+06	4.84908e+06	4.95031e+06	4.21784e+06	4.85046e+06	5.90321e+06	4.92337e+06	2.56367e+06	4.20113e+06
11-Deoxy prostaglandin F1a	POS	11.097	362.24317	C20 H36 O4	21.9818112471766	64602.7255932858	88.3382885022076	NA	NA	NA	NA	NA	NA	NA	NA	1.24914e+09	1.18652e+09	1.25456e+09	1.26058e+09	1.18844e+09	1.23543e+09	1.23955e+09	1.26649e+09	1.2562e+09	1.71489e+09	1.81255e+09	1.68914e+09	1.95211e+09	1.97912e+09	1.28971e+06	1.14307e+09	9.33711e+08	1.17129e+09	8.98761e+08	1.23653e+09	1.08463e+09	9.27243e+08	1.03105e+09	1.0764e+09	9.69195e+08	1.04387e+09	9.63051e+08
Allethrin	POS	11.122	302.18803	C19 H26 O3	-0.00016326889090123	-0.540288779521153	70.5741640479685	C14337	PR Prenol Lipids	PR0102 C10 isoprenoids (monoterpenes)	PR01 Isoprenoids	Prenol lipids[PR]	NA	NA	NA	3.74628e+07	3.93462e+07	4.32338e+07	4.69281e+07	4.19582e+07	4.4419e+07	4.62164e+07	4.4169e+07	3.52571e+07	1.32839e+07	1.50795e+07	1.75644e+07	9.94373e+06	1.0879e+07	1.37832e+06	5.22495e+07	5.01274e+07	5.23874e+07	7.59175e+07	4.70981e+07	5.5431e+07	4.27365e+07	4.61425e+07	4.23981e+07	5.45667e+07	4.66258e+07	4.19306e+07
Lauryl gallate	NEG	11.126	338.20862	C19 H30 O5	-0.00070237520128557	-2.07674700740436	66.0101576735194	NA	Benzenoids	Benzoic acids and derivatives	Benzene and substituted derivatives	Benzene and derivatives	NA	NA	NA	7.6161e+07	7.68046e+07	7.71643e+07	7.31737e+07	7.71999e+07	7.37025e+07	7.76442e+07	7.54731e+07	7.51633e+07	2.6309e+07	3.04454e+07	3.36466e+07	2.32724e+07	2.24018e+07	1.93162e+07	9.76994e+07	8.95195e+07	9.2963e+07	1.31137e+08	8.86087e+07	9.47859e+07	8.70737e+07	9.3782e+07	9.26353e+07	8.39448e+07	8.96177e+07	8.4266e+07
<U+0394>17-6-keto prostaglandin F1a	NEG	11.149	350.20861	C20 H32 O6	-18.0112819945198	-48914.47350961	78.1288527397476	NA	NA	NA	NA	NA	NA	NA	NA	1.26674e+08	1.02221e+08	1.09966e+08	9.87116e+07	1.24301e+08	1.01899e+08	1.03896e+08	1.02473e+08	1.21888e+08	9.67834e+07	1.08528e+08	1.39224e+08	9.77954e+07	8.39108e+07	7.62745e+07	1.82321e+08	1.17992e+08	1.53797e+08	1.63878e+08	1.4879e+08	1.81305e+08	6.40669e+07	6.81756e+07	7.73812e+07	9.57749e+07	7.06703e+07	6.47736e+07
Eucalyptol	POS	11.181	136.12544	C10 H18 O	-18.0103207864082	-116847.123462647	93.0138390333962	C09844	Terpenoids	Cyclic monoterpenes	Monoterpenoids (C10)	Terpenoids	Metabolism of terpenoids and polyketides	Monoterpenoid biosynthesis	map00902 Monoterpenoid biosynthesis; map01110 Biosynthesis of secondary metabolites;	1.69804e+08	1.33852e+08	1.53997e+08	1.38617e+08	1.3101e+08	1.35611e+08	1.64672e+08	1.27243e+08	1.67623e+08	1.33789e+08	1.54787e+08	2.01956e+08	1.44293e+08	1.36183e+08	1.03631e+06	1.42831e+08	1.50865e+08	1.61985e+08	1.63318e+08	1.995e+08	1.86267e+08	1.23045e+08	1.78229e+08	1.26084e+08	1.62474e+08	1.72755e+08	1.44124e+08
Sorbicillin	POS	11.223	232.11005	C14 H16 O3	0.00010265604689152	0.442273368189699	80.5979405046922	NA	NA	NA	NA	NA	NA	NA	NA	6.82253e+07	6.65638e+07	7.11116e+07	6.87375e+07	7.08013e+07	6.89001e+07	7.17402e+07	7.07097e+07	6.71849e+07	3.79616e+06	4.14374e+06	5.20249e+06	5.21858e+06	4.16619e+06	730059	7.88458e+07	7.64818e+07	7.8361e+07	9.24402e+07	9.18794e+07	5.91412e+07	1.31813e+08	1.11315e+08	8.12977e+07	8.23755e+07	1.09252e+08	1.31898e+08
20-Hydroxy prostaglandin F2a	NEG	11.236	370.23478	C20 H34 O6	-0.00075833423437643	-2.04824808764227	74.1564647724805	NA	NA	NA	NA	NA	NA	NA	NA	9.01671e+07	9.64802e+07	8.83192e+07	8.71311e+07	9.78646e+07	9.68925e+07	8.59655e+07	9.57231e+07	9.18923e+07	8.36505e+07	8.27109e+07	8.72566e+07	8.78564e+07	7.94354e+07	6.90319e+07	1.2546e+08	1.04591e+08	1.03907e+08	1.40755e+08	1.03509e+08	1.20946e+08	7.86458e+07	8.69253e+07	9.4101e+07	8.46343e+07	7.89569e+07	7.76935e+07
Toosendanin	NEG	11.247	574.24071	C30 H38 O11	-0.00070051600005172	-1.21989808768598	60.3363490554517	NA	NA	NA	NA	Terpenoids	NA	NA	NA	1.11894e+06	1.19194e+06	1.92902e+06	1.35955e+06	1.49785e+06	1.49574e+06	1.24304e+06	1.35532e+06	1.6074e+06	96932.9	110043	114856	94358.8	107807	103829	1.87618e+06	3.37691e+06	2.37472e+06	2.32011e+06	4.07213e+06	1.57948e+06	1.45486e+06	1.33583e+06	2.26753e+06	2.2354e+06	1.08552e+06	1.65698e+06
(15Z)-9,12,13-Trihydroxy-15-octadecenoic acid	NEG	11.25	330.23991	C18 H34 O5	-0.00071492150385665	-2.16485026813802	86.4276155908477	NA	NA	NA	NA	NA	NA	NA	NA	1.13608e+08	1.12883e+08	1.18383e+08	1.12272e+08	1.14439e+08	1.09336e+08	1.10756e+08	1.13482e+08	1.14358e+08	5.33402e+06	6.7589e+06	6.40813e+06	6.55708e+06	6.91742e+06	3.49728e+06	1.92401e+08	1.73671e+08	1.66902e+08	1.82804e+08	1.42575e+08	1.40959e+08	1.24723e+08	1.22572e+08	1.1996e+08	1.30796e+08	1.38956e+08	1.68008e+08
2,4-Dihydroxy-6-(hydroxymethyl)-3-[(6-hydroxy-1,2,5,5-tetramethyl-1,2,3,4,4a,5,6,7-octahydro-1-naphthalenyl)methyl]benzaldehyde	POS	11.251	388.22247	C23 H32 O5	-0.0025010860493353	-6.44236258855274	76.8033026979858	NA	NA	NA	NA	NA	NA	NA	NA	2.89262e+06	3.30705e+06	4.32576e+06	4.3308e+06	2.08722e+06	2.38937e+06	4.14174e+06	4.06714e+06	2.12404e+06	2.28418e+06	1.72841e+06	2.81888e+06	2.3892e+06	1.26099e+06	652127	5.13492e+06	4.21044e+06	2.96303e+06	6.88452e+06	2.90125e+06	5.43568e+06	2.14913e+06	1.45871e+06	2.30407e+06	2.71775e+06	3.52098e+06	4.36308e+06
2,3-Dinor-8-epi-prostaglandin F2a	POS	11.252	308.19863	C18 H30 O5	-18.0106902018372	-55212.0643789713	63.0411652638393	C14794	FA Fatty acyls	FA0301 Prostaglandins	FA03 Eicosanoids	Fatty acyls[FA]	Lipid metabolism	Arachidonic acid metabolism	map00590 Arachidonic acid metabolism;	6.57251e+07	6.50084e+07	2.12246e+07	6.55164e+07	6.78624e+07	6.71701e+07	6.79673e+07	6.44548e+07	5.98662e+07	3.9585e+07	4.26799e+07	4.70493e+07	3.6092e+07	3.70541e+07	1.21036e+07	1.01036e+08	7.30078e+07	3.03548e+07	9.67364e+07	8.52115e+07	8.68667e+07	6.76488e+07	6.4882e+07	7.26119e+07	7.43246e+07	6.78969e+07	6.8622e+07
13,14-dihydro Prostaglandin F1a	NEG	11.269	358.27117	C20 H38 O5	-0.00075118314924793	-2.09668438476931	64.1844778462704	NA	NA	NA	NA	NA	NA	NA	NA	2.52502e+07	2.4324e+07	2.49745e+07	2.33556e+07	2.48985e+07	2.33726e+07	2.3413e+07	2.36733e+07	2.41773e+07	547195	561323	714451	547964	481081	405531	2.49867e+07	2.54685e+07	2.49078e+07	2.22755e+07	2.9462e+07	1.5414e+07	4.36884e+07	3.61594e+07	3.4551e+07	4.24187e+07	3.53144e+07	3.95147e+07
(+/-)5(6)-EET	POS	11.273	302.22446	C20 H32 O3	-18.0106867318764	-56242.0678023695	87.4169112391958	NA	NA	NA	NA	NA	NA	NA	NA	2.79449e+08	2.8014e+08	3.04423e+08	3.04912e+08	2.95292e+08	2.74674e+08	2.75124e+08	2.99235e+08	2.80541e+08	1.70326e+08	2.2176e+08	2.71035e+08	2.04762e+08	2.07976e+08	915106	3.34403e+08	2.67159e+08	3.11768e+08	3.55808e+08	3.1222e+08	3.36195e+08	2.89418e+08	3.05529e+08	3.16925e+08	3.03782e+08	2.96917e+08	2.9294e+08
Prostaglandin F3a	NEG	11.277	352.22415	C20 H32 O5	-0.00082817234260801	-2.35125957389114	77.2082401557927	C06476	Lipids	Prostaglandins	Eicosanoids [Fig]	Fatty acyls[FA]	NA	NA	NA	6.44787e+07	5.41818e+07	6.19919e+07	5.15997e+07	5.20818e+07	6.16331e+07	5.56511e+07	5.59436e+07	5.75734e+07	6.02282e+07	6.92183e+07	6.9577e+07	5.86876e+07	5.27907e+07	4.92202e+07	7.27205e+07	5.89871e+07	5.84686e+07	7.3746e+07	6.25202e+07	7.1286e+07	4.83955e+07	5.82768e+07	6.2106e+07	5.32002e+07	5.07277e+07	5.44857e+07
3-Methoxy prostaglandin F1a	POS	11.282	408.25279	C21 H38 O6	21.9859552167715	56919.0854599589	65.265497964678	NA	NA	NA	NA	NA	NA	NA	NA	581597	521095	520838	507678	532409	510818	536834	485471	511193	499734	475607	460545	461907	438653	1.23524e+07	553953	482300	515732	539216	511331	550280	532140	544301	543129	634117	554062	501203
5-trans-Prostaglandin E2	POS	11.283	369.25142	C20 H32 O5	17.0264408978797	48339.6753438552	67.6225499214611	NA	NA	NA	NA	NA	NA	NA	NA	6.75178e+07	6.32802e+07	7.28243e+07	7.50292e+07	7.25527e+07	7.83012e+07	7.29292e+07	7.49166e+07	7.2688e+07	6.27495e+07	6.18632e+07	6.86022e+07	5.9037e+07	5.64073e+07	880481	8.23642e+07	6.61116e+07	8.09012e+07	8.46599e+07	8.82728e+07	7.76907e+07	7.22932e+07	7.3924e+07	6.72664e+07	6.91439e+07	7.50726e+07	7.54064e+07
17a-Hydroxyprogesterone	POS	11.293	330.21944	C21 H30 O3	-5.92280375144583e-05	-0.179359603056905	89.9047832520023	C01176	Hormones and transmitters	Progestagens	Steroid hormones	Hormones and transmitters	Lipid metabolism	Steroid hormone biosynthesis	map01100 Metabolic pathways;	3.38518e+07	3.38919e+07	3.4959e+07	3.42639e+07	3.44112e+07	3.44172e+07	3.40427e+07	3.38282e+07	3.40304e+07	1.91383e+07	2.12998e+07	2.43377e+07	1.82838e+07	1.62937e+07	3.76033e+07	3.95118e+07	3.74447e+07	4.14299e+07	6.41152e+07	3.9811e+07	4.78208e+07	3.47995e+07	4.22114e+07	3.96299e+07	3.83822e+07	3.97631e+07	3.8254e+07
12-Prostaglandin D2	NEG	11.333	334.21365	C20 H32 O5	-18.0113193535186	-51135.8383872233	65.6724853102713	NA	NA	NA	NA	NA	NA	NA	NA	4.86292e+06	5.28461e+06	4.63815e+06	7.276e+06	6.5221e+06	6.51016e+06	6.11223e+06	4.66988e+06	4.10557e+06	3.95439e+06	4.77262e+06	8.7685e+06	4.2567e+06	3.38106e+06	2.39633e+06	5.08252e+06	4.70642e+06	1.27301e+07	1.0615e+07	3.53079e+06	1.14923e+07	2.88588e+06	6.26626e+06	3.36091e+06	6.37129e+06	7.03566e+06	6.03275e+06
11-Ketotestosterone	POS	11.36	302.18599	C19 H26 O3	-0.00219980795105812	-7.27959592606703	63.042945991216	C14256	NA	NA	NA	NA	NA	NA	NA	1.12258e+07	1.1652e+07	1.12161e+07	1.08141e+07	1.04138e+07	1.29474e+07	1.07273e+07	1.51275e+07	8.67426e+06	6.98423e+06	5.77529e+06	6.14728e+06	6.81939e+06	6.24177e+06	712277	1.50676e+07	1.29813e+07	1.4974e+07	1.46307e+07	1.45401e+07	1.04582e+07	1.43969e+07	1.11857e+07	1.08745e+07	1.10631e+07	1.16577e+07	1.11819e+07
Danazol	POS	11.376	337.2041	C22 H27 N O2	-7.45778802979657e-05	-0.221165350006006	68.3624046592963	C06938	Lipids and lipid-like molecules	Estrane steroids	Steroids and steroid derivatives	Steroids and derivatives	NA	NA	NA	1.54288e+07	1.64221e+07	1.65544e+07	1.58608e+07	1.66737e+07	2.7543e+07	1.61748e+07	1.73683e+07	1.65845e+07	737994	800248	688528	732579	753933	730495	1.16029e+07	2.54691e+07	2.07563e+07	1.70132e+07	2.2019e+07	1.81898e+07	3.85293e+07	2.44243e+07	1.58353e+07	2.78012e+07	2.15424e+07	2.03113e+07
Etiocholanolone	POS	11.383	272.21404	C19 H30 O2	-18.010536982902	-62057.2419123403	90.5304182636964	C04373	Steroids	Androstane derivatives [Fig]	19-Carbon atoms	Sterol lipids[ST]	Lipid metabolism	Steroid hormone biosynthesis	NA	1.18031e+08	1.19645e+08	1.21479e+08	9.89473e+07	1.20071e+08	1.34236e+08	1.18387e+08	1.2113e+08	1.15955e+08	1.07656e+08	1.14915e+08	1.35167e+08	1.00014e+08	1.02385e+08	9.67739e+06	1.20894e+08	8.71216e+07	9.67884e+07	1.51677e+08	1.17278e+08	1.19355e+08	1.26446e+08	1.37966e+08	1.14873e+08	1.21942e+08	1.31558e+08	9.62356e+07
5a-Dihydrotestosterone	POS	11.384	290.22453	C19 H30 O2	-4.88830747826796e-05	-0.168431890736385	88.5341161098496	C03917	Steroids	Androstane derivatives [Fig]	19-Carbon atoms	Sterol lipids[ST]	Lipid metabolism	Steroid hormone biosynthesis	NA	2.93425e+08	2.92762e+08	2.94415e+08	2.82412e+08	2.98874e+08	3.03689e+08	2.97532e+08	2.96767e+08	2.85108e+08	2.85448e+08	2.98152e+08	3.44002e+08	2.57456e+08	2.59089e+08	576258	2.87115e+08	2.61727e+08	2.91391e+08	3.76055e+08	2.95274e+08	2.86012e+08	3.12166e+08	3.41922e+08	3.39156e+08	2.88078e+08	3.25374e+08	2.89531e+08
Lipoxin B4	NEG	11.408	352.22425	C20 H32 O5	-0.00072007362712156	-2.04435710125792	79.7134697209662	C06315	FA Fatty acyls	FA0304 Lipoxins	FA03 Eicosanoids	Fatty acyls[FA]	Lipid metabolism	Arachidonic acid metabolism	map00590 Arachidonic acid metabolism;	1.29658e+08	1.36201e+08	1.35499e+08	1.25017e+08	1.24561e+08	1.26365e+08	8.60108e+07	1.33646e+08	1.25161e+08	1.77051e+08	8.5864e+07	1.81677e+08	1.41502e+08	1.27608e+08	1.45032e+08	1.54686e+08	1.25722e+08	1.49302e+08	1.06231e+08	5.41364e+07	1.62119e+08	1.04824e+08	1.27025e+08	1.25693e+08	1.20217e+08	1.22017e+08	1.08533e+08
Prostaglandin E2	POS	11.428	369.25145	C20 H32 O5	17.0264796204605	48339.7852809229	60.9458744227375	C00584	Lipids	Prostaglandins	Eicosanoids [Fig]	Fatty acyls[FA]	Lipid metabolism	Arachidonic acid metabolism	map00590 Arachidonic acid metabolism; map01100 Metabolic pathways;	1.50896e+08	1.58409e+08	1.54082e+08	1.52368e+08	1.50981e+08	1.53654e+08	1.51624e+08	1.51588e+08	1.52059e+08	9.6106e+07	1.00537e+08	1.0637e+08	9.3453e+07	9.03298e+07	3.69423e+06	1.95757e+08	1.60327e+08	1.85242e+08	2.14173e+08	1.93594e+08	2.31908e+08	1.43216e+08	1.61162e+08	1.40801e+08	1.72606e+08	1.45559e+08	1.43999e+08
8-Isoprostaglandin F1a	POS	11.438	338.24549	C20 H36 O5	-18.0107834356264	-50555.6946966132	76.8738572042204	NA	NA	NA	NA	NA	NA	NA	NA	2.21577e+08	2.20742e+08	2.28997e+08	2.26724e+08	2.26451e+08	2.30883e+08	2.23258e+08	2.28222e+08	2.19149e+08	1.89332e+08	1.93023e+08	2.09934e+08	1.65503e+08	1.6997e+08	8.9124e+06	2.8157e+08	2.16975e+08	2.82715e+08	2.33541e+08	3.05651e+08	3.06246e+08	2.06125e+08	2.36001e+08	2.06786e+08	2.65498e+08	2.14913e+08	1.92684e+08
7a-Hydroxytestosterone	POS	11.467	304.20381	C19 H28 O3	-3.57029271640386e-05	-0.117365141099617	80.5640994153742	NA	NA	NA	NA	NA	NA	NA	NA	3.21804e+08	3.2225e+08	3.43916e+08	3.22343e+08	3.45055e+08	4.69146e+08	4.67816e+08	3.25303e+08	3.24097e+08	1.88396e+08	2.8416e+08	2.18661e+08	1.69351e+08	2.49116e+08	1.24105e+08	3.94415e+08	3.77471e+08	4.11587e+08	4.4461e+08	5.83802e+08	3.86089e+08	3.46448e+08	3.47093e+08	3.77045e+08	5.1296e+08	3.55982e+08	3.1348e+08
Nor-9-carboxy-d9-THC	POS	11.467	344.19623	C21 H28 O4	-0.00253061696702162	-7.35219665381237	67.934278502603	NA	NA	NA	NA	NA	NA	NA	NA	9.84618e+07	5.90029e+07	5.98093e+07	8.7912e+07	6.51124e+07	8.9818e+07	9.66817e+07	5.60687e+07	6.03144e+07	3.89534e+07	5.6774e+07	6.25863e+07	3.61154e+07	5.0753e+07	2.75596e+07	1.27938e+08	1.18801e+08	7.39637e+07	1.1224e+08	1.27253e+08	6.78893e+07	6.4646e+07	6.4913e+07	6.78964e+06	1.07577e+08	6.36681e+07	5.72326e+07
(+/-)11(12)-EET	POS	11.606	302.22453	C20 H32 O3	-18.0106108918734	-56241.8309763865	91.3489815245451	NA	NA	NA	NA	NA	NA	NA	NA	1.08292e+09	1.15117e+09	1.11649e+09	1.13873e+09	1.17798e+09	1.16065e+09	1.15561e+09	1.11444e+09	1.19419e+09	7.01377e+08	7.70053e+08	7.96094e+08	9.44025e+08	8.85924e+08	5.72547e+08	1.37068e+09	1.22121e+09	1.34623e+09	1.55483e+09	1.2718e+09	1.32551e+09	1.15305e+09	1.1736e+09	1.15623e+09	1.332e+09	1.14595e+09	1.06413e+09
13(S)-HOTrE	POS	11.609	294.21942	C18 H30 O3	-7.6400609373195e-05	-0.259672151966673	90.9750484881378	C16316	FA Fatty acyls	FA0200 Other Octadecanoids	FA02 Octadecanoids	Fatty acyls[FA]	Lipid metabolism	alpha-Linolenic acid metabolism	map00592 alpha-Linolenic acid metabolism;	1.42457e+07	1.32931e+07	1.76961e+07	1.67704e+07	1.72303e+07	1.39255e+07	1.76194e+07	1.43294e+07	8.35494e+06	1.36721e+07	1.30433e+07	1.4873e+07	1.08244e+07	9.5497e+06	9.41503e+06	2.74387e+07	2.87406e+07	2.91537e+07	2.61029e+07	3.05916e+07	2.75226e+07	1.83878e+07	1.84977e+07	3.37623e+07	1.82674e+07	2.94553e+07	3.04542e+07
[(3R,4S)-1-[(4-Methoxyphenyl)acetyl]-3-{2-[4-(2-oxo-2,3-dihydro-1H-benzimidazol-1-yl)-1-piperidinyl]ethyl}-4-piperidinyl]acetic acid	POS	11.618	516.27279	C30 H38 N4 O5	-18.0114304693361	-33711.3277600341	69.2652218224087	NA	NA	NA	NA	NA	NA	NA	NA	2.82797e+07	2.71336e+07	2.7824e+07	3.26381e+07	2.91186e+07	3.19261e+07	3.05084e+07	2.83409e+07	2.67915e+07	1.79095e+07	1.68803e+07	1.93744e+07	1.86691e+07	1.63233e+07	2.11948e+07	3.33193e+07	4.25084e+07	4.32495e+07	3.12085e+07	3.73851e+07	5.03874e+07	2.60591e+07	2.83884e+07	2.81465e+07	3.62975e+07	2.25642e+07	1.64677e+07
15-Deoxy-<U+0394>12,14-prostaglandin J2-2-glycerol ester	POS	11.624	390.23821	C23 H34 O5	-0.00241580477580783	-6.19055174160718	65.3094410219801	NA	NA	NA	NA	NA	NA	NA	NA	1.89986e+08	1.93271e+08	1.86911e+08	1.93865e+08	2.14015e+08	2.04596e+08	2.10796e+08	2.0874e+08	1.94476e+08	1.52015e+08	1.24061e+08	1.42995e+08	9.918e+07	1.01757e+08	1.39564e+08	2.46499e+08	2.27468e+08	2.56132e+08	2.87602e+08	2.34806e+08	2.21634e+08	2.052e+08	2.25152e+08	2.11698e+08	2.39895e+08	2.17601e+08	1.87747e+08
Nigericin	NEG	11.673	724.47721	C40 H68 O11	0.00105111761126864	1.45086569428907	70.8543016153967	C11609	NA	NA	NA	NA	NA	NA	NA	3.89116e+06	6.03919e+06	5.65795e+06	5.15128e+06	5.3738e+06	3.19508e+06	5.21381e+06	4.73014e+06	5.1784e+06	3.31874e+06	5.68853e+06	3.47918e+06	5.3722e+06	5.43062e+06	4.53627e+06	5.66096e+06	2.69232e+06	3.30877e+06	4.08506e+06	6.04222e+06	3.3312e+06	4.79188e+06	4.79208e+06	3.32754e+06	4.90349e+06	5.79465e+06	4.92393e+06
15-epi Prostaglandin A1	POS	11.74	353.25655	C20 H32 O4	17.0264908844941	50639.4071635238	69.0688696798014	NA	NA	NA	NA	NA	NA	NA	NA	7.65743e+07	8.19683e+07	7.76073e+07	8.22755e+07	8.74649e+07	8.42498e+07	7.86077e+07	7.97909e+07	8.08082e+07	9.26265e+07	7.76954e+07	8.81339e+07	7.32955e+07	6.93513e+07	7.35108e+07	9.46369e+07	8.44375e+07	9.06428e+07	1.05037e+08	8.89875e+07	9.87468e+07	8.2197e+07	7.92189e+07	8.50749e+07	8.7307e+07	7.7877e+07	7.66172e+07
19-Norandrostenedione	POS	11.748	272.17761	C18 H24 O2	-1.58153115421555e-05	-0.0581065811369202	83.5744368158896	NA	NA	NA	NA	NA	NA	NA	NA	3.20806e+07	3.20341e+07	3.37652e+07	3.01311e+07	3.37596e+07	4.35743e+07	3.34409e+07	3.38134e+07	3.16591e+07	1.96343e+07	1.89449e+07	2.40136e+07	1.53784e+07	1.48946e+07	1.58436e+07	4.20794e+07	4.07034e+07	3.95151e+07	4.70378e+07	3.94971e+07	4.34551e+07	3.58628e+07	3.53271e+07	4.09619e+07	3.59663e+07	3.60794e+07	4.97779e+07
Estriol	POS	11.769	288.17255	C18 H24 O3	4.67533163828193e-06	0.0162240703539604	74.3925679404585	C05141	Steroids	Estrane derivatives [Fig]	18-Carbon atoms	NA	Lipid metabolism	Steroid hormone biosynthesis	map01100 Metabolic pathways;	1.9899e+08	1.99624e+08	2.01753e+08	1.89717e+08	2.17215e+08	1.72986e+08	1.70369e+08	1.91016e+08	1.95626e+08	1.39433e+08	1.45541e+08	1.76644e+08	1.20576e+08	1.11795e+08	1.01211e+08	2.07745e+08	2.09225e+08	1.92456e+08	2.57334e+08	2.0495e+08	2.03863e+08	2.18996e+08	2.39422e+08	1.9891e+08	2.46576e+08	2.13115e+08	1.66376e+08
19(R)-Hydroxy prostaglandin F1a	NEG	11.836	372.25048	C20 H36 O6	-0.00071313359745772	-1.91573222260138	71.6547071386402	NA	NA	NA	NA	NA	NA	NA	NA	2.61477e+07	2.61641e+07	2.63399e+07	2.68386e+07	2.5351e+07	2.49825e+07	2.46498e+07	2.55066e+07	2.47468e+07	3.36499e+07	3.62842e+07	4.22854e+07	2.94769e+07	2.81439e+07	2.56707e+07	2.26862e+07	2.1752e+07	2.51785e+07	2.57305e+07	2.80165e+07	2.77182e+07	2.11292e+07	2.61822e+07	2.8072e+07	2.13483e+07	2.75565e+07	2.37797e+07
15-OxoEDE	POS	11.844	322.25071	C20 H34 O3	-8.75070884376328e-05	-0.271549643341416	88.44678614165	NA	NA	NA	NA	NA	NA	NA	NA	2.56967e+09	2.64676e+09	2.54869e+09	2.74169e+09	2.69014e+09	2.60641e+09	2.59415e+09	2.71673e+09	2.66443e+09	2.08091e+09	2.13164e+09	2.4031e+09	2.01281e+09	1.83197e+09	1.89832e+09	2.99424e+09	2.97838e+09	2.89673e+09	3.15224e+09	2.79624e+09	6.17356e+08	2.52086e+09	2.48865e+09	2.50154e+09	2.60827e+09	2.43e+09	2.3845e+09
16,16-Dimethyl prostaglandin A2	POS	11.85	344.23262	C22 H34 O4	-18.0130884263938	-49726.160862521	66.1885629320722	NA	NA	NA	NA	NA	NA	NA	NA	2.56967e+09	2.64676e+09	2.54869e+09	2.74169e+09	2.69014e+09	2.60641e+09	2.59415e+09	2.71673e+09	2.66443e+09	2.08091e+09	2.13164e+09	2.4031e+09	2.01281e+09	1.83197e+09	1.89832e+09	2.99424e+09	2.97838e+09	2.89673e+09	3.15224e+09	2.79624e+09	6.17356e+08	2.52086e+09	2.48865e+09	2.50154e+09	2.60827e+09	2.43e+09	2.3845e+09
Retrochalcone	NEG	11.857	270.08842	C16 H14 O4	-0.00078596436668476	-2.91001765719773	71.922949607423	NA	NA	NA	NA	Flavonoids	NA	NA	NA	1.03749e+09	1.0244e+09	1.00766e+09	1.04176e+09	1.00469e+09	9.93393e+08	1.00743e+09	1.06207e+09	9.98846e+08	1.25178e+07	1.24504e+07	1.29211e+07	7.37869e+06	2.30969e+07	1.57485e+07	7.70664e+08	9.38922e+08	9.20649e+08	1.5571e+09	1.05723e+09	8.94424e+08	1.51322e+09	1.27483e+09	1.3492e+09	1.16747e+09	1.53369e+09	1.94308e+09
8-Isoprostaglandin F1	NEG	11.875	356.25554	C20 H36 O5	-0.00073336596511808	-2.05853487528247	75.5866604666851	NA	NA	NA	NA	NA	NA	NA	NA	2.10371e+07	2.17636e+07	2.22758e+07	2.1525e+07	2.04438e+07	2.00757e+07	2.03389e+07	2.09732e+07	2.02272e+07	8.44557e+06	7.45996e+06	8.44324e+06	7.41927e+06	7.31767e+06	4.89916e+06	2.5227e+07	2.57554e+07	2.88036e+07	2.29753e+07	2.55749e+07	2.90637e+07	2.73304e+07	2.42225e+07	2.8349e+07	3.06821e+07	1.91769e+07	2.55631e+07
6-Ketoprostaglandin F1a	NEG	11.88	352.22426	C20 H34 O6	-18.0112803248598	-48648.1670074124	77.4463497402603	C05961	FA Fatty acyls	FA0301 Prostaglandins	FA03 Eicosanoids	Fatty acyls[FA]	Lipid metabolism	Arachidonic acid metabolism	map00590 Arachidonic acid metabolism; map01100 Metabolic pathways;	9.67177e+07	6.85666e+07	6.78435e+07	9.65378e+07	9.60949e+07	9.30717e+07	9.58414e+07	9.73833e+07	9.37901e+07	5.14371e+07	5.74948e+07	6.71719e+07	4.7249e+07	4.48878e+07	3.61897e+07	1.41733e+08	1.10469e+08	1.32743e+08	1.60385e+08	1.29386e+08	1.42346e+08	8.60895e+07	9.7349e+07	6.78709e+07	1.04766e+08	6.84955e+07	6.20755e+07
N-(4-Cyanobenzyl)-2-[(1S,4S,5S)-5-isopropyl-4-{[(isopropylcarbamoyl)amino]methyl}-2-methyl-2-cyclohexen-1-yl]acetamide	NEG	11.889	424.28165	C25 H36 N4 O2	-0.00217486739660444	-5.12597290107183	60.6222310242292	NA	NA	NA	NA	NA	NA	NA	NA	5.32126e+06	6.06942e+06	5.40216e+06	6.23036e+06	6.01464e+06	5.73317e+06	5.55093e+06	5.93482e+06	5.59518e+06	9.35824e+06	8.23086e+06	7.6259e+06	7.48599e+06	7.34965e+06	6.71753e+06	5.95224e+06	4.93831e+06	5.53106e+06	5.65726e+06	6.56681e+06	6.44366e+06	4.76774e+06	5.78208e+06	5.46817e+06	5.47424e+06	5.80583e+06	5.01351e+06
1-(4-Acetyl-1-piperazinyl)-2-[(3R,4S)-3-({5-[4-(2-methyl-2-propanyl)phenyl]-1,2-oxazol-3-yl}methyl)-4-piperidinyl]ethanone	POS	11.926	488.27545	C27 H38 N4 O3	21.9810584521538	47139.873160138	61.6195111986324	NA	NA	NA	NA	NA	NA	NA	NA	1.36654e+07	1.49142e+07	1.22548e+07	1.26066e+07	2.17423e+07	1.86836e+07	2.23888e+07	2.15612e+07	1.44949e+07	1.78952e+06	2.10619e+06	3.29503e+06	2.53194e+06	4.06177e+06	2.03983e+06	2.13336e+07	2.59342e+07	2.22518e+07	2.42179e+07	1.84406e+07	1.86151e+07	1.57272e+07	1.65569e+07	1.5438e+07	1.80628e+07	1.53928e+07	1.38499e+07
N-({(1S,4S,6S)-6-Isopropyl-3-methyl-4-[2-oxo-2-(1-pyrrolidinyl)ethyl]-2-cyclohexen-1-yl}methyl)-2-pyrazinecarboxamide	POS	11.927	406.23313	C22 H32 N4 O2	21.9806041744408	57203.538481437	72.9351186693622	NA	NA	NA	NA	NA	NA	NA	NA	1.15446e+07	8.10078e+06	7.63847e+06	8.37993e+06	6.80636e+06	9.45152e+06	7.38469e+06	6.97296e+06	7.58808e+06	4.81157e+06	4.91572e+06	1.1348e+07	4.92249e+06	5.15776e+06	3.87361e+06	8.41493e+06	9.25217e+06	8.83177e+06	1.43335e+07	9.05567e+06	1.11924e+07	1.73934e+07	8.12174e+06	1.80252e+07	9.28111e+06	8.17792e+06	6.03554e+06
Methenolone	POS	11.955	302.2245	C20 H30 O2	-8.02192666924384e-05	-0.26542932622196	92.9890617996778	D08193	NA	NA	NA	NA	NA	NA	NA	4.6403e+08	4.03906e+08	4.0374e+08	4.54253e+08	4.23067e+08	4.67361e+08	4.40023e+08	4.76801e+08	4.29123e+08	1.93784e+08	1.97212e+08	2.22665e+08	2.20331e+08	1.94019e+08	1.5283e+08	5.04985e+08	4.67806e+08	5.06498e+08	5.99338e+08	5.28027e+08	5.69518e+08	4.39419e+08	4.24667e+08	4.08054e+08	4.90654e+08	4.10888e+08	4.26853e+08
(1R,4aS)-7-(2-Hydroxypropan-2-yl)-1,4a-dimethyl-9-oxo-3,4,10,10a-tetrahydro-2H-phenanthrene-1-carboxylic acid	POS	12.006	330.18285	C20 H26 O4	-0.00025865962874149	-0.783382376133613	67.0414520613325	NA	NA	NA	NA	NA	NA	NA	NA	1.01452e+08	1.06098e+08	9.71908e+07	9.62105e+07	9.70097e+07	1.07008e+08	1.15376e+08	1.04711e+08	1.08604e+08	1.45895e+08	6.09236e+07	7.00749e+07	1.05302e+08	1.26757e+08	5.12426e+07	1.28717e+08	1.06499e+08	1.34934e+08	1.5936e+08	1.36298e+08	1.32456e+08	5.10452e+07	1.49332e+08	1.62882e+08	1.21431e+08	1.56613e+08	1.42964e+08
11-Dehydro thromboxane B2	NEG	12.02	350.20863	C20 H32 O6	-18.0112609521675	-48914.4163634511	78.4303723306745	C05964	Lipids	Thromboxanes	Eicosanoids [Fig]	Fatty acyls[FA]	Lipid metabolism	Arachidonic acid metabolism	map00590 Arachidonic acid metabolism; map01100 Metabolic pathways;	7.53235e+07	7.66987e+07	7.76492e+07	7.42816e+07	6.9828e+07	7.46065e+07	7.24916e+07	7.52242e+07	7.23157e+07	4.30222e+07	5.22173e+07	5.8998e+07	3.77181e+07	4.06221e+07	3.38183e+07	9.84668e+07	8.43176e+07	9.4149e+07	1.08547e+08	1.01615e+08	1.05113e+08	6.71653e+07	7.93134e+07	7.58933e+07	7.49358e+07	7.7174e+07	7.09909e+07
Gamabufotalin	POS	12.042	402.23819	C24 H34 O5	-0.00243770807031751	-6.06032291307381	81.1325490348424	C16962	Steroids	Bufanolide derivatives [Fig]	24-Carbon atoms	Sterol lipids[ST]	NA	NA	NA	1.85884e+07	1.71345e+07	1.87581e+07	1.77378e+07	1.82301e+07	1.89997e+07	2.07825e+07	1.91532e+07	1.78121e+07	1.18151e+07	2.94209e+07	8.55993e+06	3.3822e+07	3.86121e+07	9.2256e+06	2.38081e+07	2.00874e+07	2.27396e+07	2.32799e+07	2.26432e+07	2.08798e+07	3.45342e+07	2.72975e+07	2.92628e+07	2.33073e+07	2.39539e+07	2.45354e+07
2-(11,17-Dihydroxy-10,13,16-trimethyl-3-oxo-4,5,6,7,8,9,10,11,12,13,14,15,16,17-tetradecahydro-3H-cyclopenta[a]phenanthren-17-yl)-2-oxoethyl acetate	POS	12.043	418.23319	C24 H34 O6	-0.00234444746098461	-5.60556730202467	60.8560290721569	NA	NA	NA	NA	NA	NA	NA	NA	3.64301e+07	3.77834e+07	3.32475e+07	3.49729e+07	3.65193e+07	3.94121e+07	3.82471e+07	3.76812e+07	3.57278e+07	4.49355e+07	3.8788e+07	4.23491e+07	4.27748e+07	4.15503e+07	4.69787e+07	3.87101e+07	3.24201e+07	4.10947e+07	4.31848e+07	4.13363e+07	3.92159e+07	3.33579e+07	3.13189e+07	3.4677e+07	2.92249e+07	3.31592e+07	3.38693e+07
Androsterone	POS	12.068	272.21397	C19 H30 O2	-18.0106125995712	-62057.5024577056	83.4567620510612	C00523	Steroids	Androstane derivatives [Fig]	19-Carbon atoms	Sterol lipids[ST]	Lipid metabolism	Steroid hormone biosynthesis	NA	3.48654e+07	3.58747e+07	3.20084e+07	3.09221e+07	3.50092e+07	3.61295e+07	3.48612e+07	3.21109e+07	3.40274e+07	5.78693e+07	6.54313e+07	6.30058e+07	5.3534e+07	5.36997e+07	7.3945e+07	2.91162e+07	2.06736e+07	3.07647e+07	2.86586e+07	5.51908e+07	2.88247e+07	2.84123e+07	2.91062e+07	3.04709e+07	2.46896e+07	2.87605e+07	2.41942e+07
Epitestosterone	POS	12.114	288.20893	C19 H28 O2	-4.00838951009064e-06	-0.0139079295984542	60.5336459051096	NA	Lipids and lipid-like molecules	Androstane steroids	Steroids and steroid derivatives	Steroids and derivatives	NA	NA	NA	2.23163e+08	2.06091e+08	2.12198e+08	2.1335e+08	1.78689e+08	1.76489e+08	2.23856e+08	1.98531e+08	2.17027e+08	1.43548e+08	1.80117e+08	2.06733e+08	1.59719e+08	1.45346e+08	1.22102e+08	2.31062e+08	2.53751e+08	2.46394e+08	3.01435e+08	2.15659e+08	2.3085e+08	2.26938e+08	1.82678e+08	2.15918e+08	2.21889e+08	2.39854e+08	2.15786e+08
11	POS	12.114	306.2194	C19 H30 O3	-9.30814337607444e-05	-0.303969653572362	80.9053441499349	C14606	Lipids and lipid-like molecules	Androstane steroids	Steroids and steroid derivatives	Steroids and derivatives	NA	NA	NA	1.59594e+08	1.65798e+08	1.60564e+08	1.57941e+08	1.6066e+08	1.57199e+08	1.61769e+08	1.61372e+08	1.41694e+08	1.04987e+08	1.0877e+08	1.68308e+08	9.75495e+07	9.71222e+07	1.09849e+08	1.7149e+08	1.47728e+08	1.74938e+08	1.52182e+08	1.71647e+08	1.81461e+08	1.70928e+08	1.65916e+08	1.88228e+08	1.61798e+08	1.71072e+08	1.60387e+08
Corticosterone	POS	12.115	346.21195	C21 H30 O4	-0.00245490543858296	-7.09070844989954	77.3865823357999	C02140	Steroids	Pregnane derivatives [Fig]	21-Carbon atoms	NA	Lipid metabolism	Steroid hormone biosynthesis	map01100 Metabolic pathways;	1.16949e+08	7.08069e+07	7.29697e+07	6.47515e+07	1.18014e+08	1.23804e+08	1.19696e+08	7.42773e+07	1.20452e+08	7.08407e+07	7.83982e+07	7.65799e+07	6.73807e+07	7.46067e+07	1.03767e+08	1.28745e+08	1.17931e+08	1.23878e+08	1.41158e+08	1.31267e+08	1.20635e+08	1.96434e+08	9.36435e+07	1.08391e+08	5.80216e+07	9.28226e+07	9.21657e+07
3-[2-(2,3-Dihydroxy-5,6,8a-trimethyloctahydro-2H-spiro[naphthalene-1,2'-oxiran]-5-yl)ethyl]-5-hydroxy-2(5H)-furanone	NEG	12.143	366.20352	C20 H30 O6	-0.00072340717235874	-1.97541998676186	64.8123202686344	NA	NA	NA	NA	NA	NA	NA	NA	4.73624e+07	3.54636e+07	3.95021e+07	3.48157e+07	3.58681e+07	3.60364e+07	4.72461e+07	3.45794e+07	3.65929e+07	2.96062e+07	3.22747e+07	3.76758e+07	2.52369e+07	2.57542e+07	2.20286e+07	4.92382e+07	3.9632e+07	4.38504e+07	5.20688e+07	6.09097e+07	5.9938e+07	3.45684e+07	4.95897e+07	3.92133e+07	4.14416e+07	3.85396e+07	5.9394e+07
Prostaglandin F2a	NEG	12.149	354.23991	C20 H34 O5	-0.00071670901934339	-2.02322650304502	77.5563408385481	C00639	Lipids	Prostaglandins	Eicosanoids [Fig]	Fatty acyls[FA]	Lipid metabolism	Arachidonic acid metabolism	map00590 Arachidonic acid metabolism; map01100 Metabolic pathways;	5.64458e+07	5.58212e+07	5.57013e+07	5.20626e+07	5.51576e+07	5.16511e+07	5.32858e+07	5.54122e+07	5.36888e+07	4.6099e+07	6.38557e+07	7.09493e+07	9.28715e+07	5.07266e+07	3.67295e+07	6.92576e+07	5.73775e+07	6.19469e+07	7.29466e+07	6.71124e+07	7.21713e+07	4.99975e+07	5.76094e+07	6.31846e+07	5.36455e+07	5.48813e+07	5.07152e+07
Shogaol	POS	12.159	276.17256	C17 H24 O3	1.6914836351134e-05	0.0612473494543913	78.7070127757279	C10494	Skimate / acetate-malonate pathway derived compounds	Zingiber derived compounds	Others	Polyketides[PK]	NA	NA	NA	1.07165e+08	9.18336e+07	1.0075e+08	5.48461e+07	9.47182e+07	1.00137e+08	4.57825e+07	5.43343e+07	1.02304e+08	1.96272e+07	1.87424e+07	1.58519e+07	2.71201e+07	2.85823e+07	3.00511e+07	7.9777e+07	8.04599e+07	8.73324e+07	2.43005e+07	7.70452e+07	1.00763e+08	1.7744e+08	1.84834e+08	1.27071e+08	1.4002e+08	1.72302e+08	6.32874e+07
2-(14,15-Epoxyeicosatrienoyl) glycerol	POS	12.175	416.25459	C23 H38 O5	21.9826703759957	55755.099512211	62.8482316158468	NA	Lipids and lipid-like molecules	Monoradylglycerols	Glycerolipids	Glycerolipids[GL]	NA	NA	NA	2.92805e+07	3.10884e+07	2.81307e+07	2.88829e+07	2.7314e+07	2.44722e+07	2.54373e+07	2.8811e+07	3.05772e+07	2.22811e+07	2.23072e+07	2.23713e+07	2.135e+07	1.85879e+07	2.29483e+07	2.79017e+07	2.50414e+07	2.79755e+07	1.21693e+07	2.5301e+07	2.78196e+07	2.31998e+07	2.10057e+07	2.32481e+07	2.70912e+07	2.65083e+07	1.02431e+07
15(R)-Lipoxin A4	POS	12.178	369.25142	C20 H32 O5	17.0264467389621	48339.6919272404	66.6773525609786	NA	NA	NA	NA	NA	NA	NA	NA	3.86718e+07	3.43064e+07	6.09087e+07	6.23082e+07	6.59571e+07	5.90282e+07	3.68256e+07	5.58181e+07	3.77884e+07	2.06456e+07	2.60694e+07	2.15768e+07	3.80497e+07	2.29964e+07	1.96492e+07	7.34473e+07	5.94374e+07	7.762e+07	8.30204e+07	4.11806e+07	7.36701e+07	6.02046e+07	3.72532e+07	6.25457e+07	6.27288e+07	6.20438e+07	5.46417e+07
Pyrethrin II	POS	12.189	372.19127	C22 H28 O5	-0.00240433165112108	-6.45989391816823	63.0887522821369	C09894	Terpenoids	Others	Monoterpenoids (C10)	Terpenoids	NA	NA	NA	3.49875e+07	2.93155e+07	3.93233e+07	3.45754e+07	3.57218e+07	3.56074e+07	3.50278e+07	3.76703e+07	3.66623e+07	2.27468e+07	2.67303e+07	2.84966e+07	3.87393e+07	2.25276e+07	7.78956e+07	4.55347e+07	3.91731e+07	7.872e+07	5.50272e+07	4.21593e+07	4.83528e+07	4.65383e+07	3.80707e+07	3.60775e+07	3.19442e+07	3.88394e+07	4.43021e+07
Bis(methylbenzylidene)sorbitol	POS	12.241	386.17287	C22 H26 O6	-6.45028888470733e-05	-0.167031095151843	92.0121371727394	NA	NA	NA	NA	NA	NA	NA	NA	3.96377e+08	3.93479e+08	3.97035e+08	4.03934e+08	3.91319e+08	3.85559e+08	3.91943e+08	3.82698e+08	3.83984e+08	5.05528e+08	5.03266e+08	5.40185e+08	4.96032e+08	5.54604e+08	4.66702e+08	3.63204e+08	3.75183e+08	3.39356e+08	3.14757e+08	3.826e+08	3.7803e+08	3.609e+08	3.68663e+08	4.38249e+08	3.33521e+08	3.54001e+08	3.80688e+08
2,6-Di-tert-butyl-1,4-benzoquinone	POS	12.249	220.14656	C14 H20 O2	0.00023007059755286	1.045080323033	78.5423248961853	NA	Lipids and lipid-like molecules	Monoterpenoids	Prenol lipids	Terpenoids	NA	NA	NA	3.88634e+07	4.17046e+07	4.35997e+07	4.36463e+07	4.19977e+07	4.27148e+07	4.09197e+07	3.9049e+07	3.90276e+07	2.35004e+07	2.46721e+07	2.7732e+07	2.27005e+07	2.29153e+07	2.0227e+07	5.53609e+07	4.51248e+07	5.17462e+07	6.32268e+07	5.6188e+07	5.47008e+07	4.22433e+07	3.97647e+07	4.40386e+07	4.99331e+07	4.0683e+07	3.76274e+07
Cannabidiolic acid	POS	12.348	358.21189	C22 H30 O4	-0.0025180717988178	-7.02951007098049	60.6345408670912	C10784	PK Polyketides	PK1312 Other aromatic polyketides	PK13 Aromatic polyketides	Polyketides[PK]	Biosynthesis of other secondary metabolites	Biosynthesis of various secondary metabolites - part 1	NA	4.49551e+08	7.75719e+08	7.17112e+08	4.84155e+08	7.7095e+08	7.32473e+08	6.9639e+08	4.03494e+08	5.08665e+08	4.44902e+08	2.37961e+08	2.70385e+08	4.90048e+08	5.12006e+08	4.82753e+08	8.32491e+08	9.91528e+08	8.39829e+08	8.36595e+08	9.37686e+08	5.44205e+08	7.28243e+08	9.01498e+08	7.92623e+08	7.88744e+08	8.30032e+08	7.69759e+08
Butyl benzoate	POS	12.351	178.0997	C11 H14 O2	0.0003233035034782	1.81529831284835	67.8735856317752	NA	NA	NA	NA	NA	NA	NA	NA	3.25395e+07	3.13882e+07	3.26474e+07	3.34091e+07	3.9773e+07	3.26767e+07	3.29847e+07	3.32175e+07	3.43195e+07	2.70117e+07	2.77788e+07	2.89208e+07	2.87846e+07	2.55602e+07	2.72002e+07	2.11459e+07	2.63551e+07	2.27714e+07	3.39276e+07	2.29761e+07	2.35773e+07	2.5039e+07	2.4707e+07	2.35262e+07	2.51733e+07	2.69495e+07	2.44354e+07
1,4a-Dimethyl-6-methylene-5-[2-(2-oxo-2,5-dihydro-3-furanyl)ethyl]decahydro-1-naphthalenecarboxylic acid	POS	12.396	332.19882	C20 H28 O4	6.10522273518654e-05	0.183782225629832	87.8610766095557	NA	NA	NA	NA	NA	NA	NA	NA	8.36757e+07	9.0965e+07	8.80037e+07	8.85146e+07	8.43332e+07	7.92123e+07	8.66518e+07	8.33058e+07	8.18087e+07	5.80062e+07	6.00139e+07	7.31291e+07	5.23112e+07	5.18419e+07	4.09817e+07	1.13846e+08	9.93804e+07	1.12491e+08	1.38556e+08	9.87378e+07	1.15647e+08	9.74388e+07	1.0844e+08	1.03254e+08	9.05719e+07	9.2187e+07	8.19248e+07
Prostaglandin H2	POS	12.426	369.2514	C20 H32 O5	17.0264234343107	48339.6257631318	68.6076304450496	C00427	Lipids	Prostaglandins	Eicosanoids [Fig]	Fatty acyls[FA]	Lipid metabolism	Arachidonic acid metabolism	map00590 Arachidonic acid metabolism; map01100 Metabolic pathways;	4.88369e+07	4.69592e+07	5.14644e+07	5.48632e+07	6.06039e+07	4.6748e+07	5.20136e+07	5.12809e+07	4.77061e+07	1.85079e+07	2.20779e+07	2.32209e+07	1.38436e+07	2.17959e+07	1.56057e+07	9.12528e+07	8.38541e+07	8.51118e+07	8.69661e+07	7.72057e+07	8.59587e+07	4.31453e+07	4.66777e+07	4.91879e+07	6.93612e+07	4.6632e+07	4.01556e+07
NA	POS	12.459	348.22747	C21 H34 O5	-18.0131552338644	-49183.9354878982	64.9583720109753	NA	NA	NA	NA	NA	NA	NA	NA	5.89649e+07	5.15907e+07	5.44399e+07	3.31786e+07	2.99993e+07	4.62157e+07	3.74418e+07	4.24355e+07	4.5915e+07	7.54637e+07	6.6498e+07	6.56629e+07	7.75685e+07	6.53653e+07	7.8443e+07	3.03621e+07	2.53064e+07	3.5851e+07	4.84414e+07	3.69972e+07	1.19237e+07	3.77442e+07	4.78135e+07	3.35162e+07	2.32228e+07	2.5382e+07	2.17788e+07
Perillene	POS	12.484	150.10472	C10 H14 O	0.00025514816240956	1.69980394904024	87.3135900245136	NA	NA	NA	NA	Terpenoids	NA	NA	NA	8.40516e+07	8.36925e+07	8.09729e+07	8.35642e+07	8.21593e+07	8.43479e+07	8.65691e+07	8.05802e+07	8.46764e+07	9.32721e+07	1.02934e+08	1.02793e+08	1.00123e+08	1.01741e+08	9.32153e+07	7.1045e+07	6.85795e+07	8.13228e+07	7.68442e+07	7.96223e+07	7.79263e+07	9.0913e+07	9.81821e+07	9.18939e+07	7.42923e+07	8.95813e+07	8.41738e+07
2-[(3R,4S)-3-{[5-(Cyclohexylmethyl)-1,2-oxazol-3-yl]methyl}-4-piperidinyl]-N-(3-pyridinylmethyl)acetamide	POS	12.537	432.24938	C24 H34 N4 O2	21.9812052224333	53577.6511294517	66.0585023596803	NA	NA	NA	NA	NA	NA	NA	NA	3.0625e+06	3.37689e+06	3.98759e+06	4.15909e+06	3.61805e+06	5.85609e+06	3.93228e+06	3.51464e+06	2.79813e+06	2.01741e+06	2.21077e+06	1.67933e+06	1.80702e+06	1.30205e+06	2.03907e+06	4.65193e+06	3.62674e+06	4.06884e+06	7.13033e+06	9.42836e+06	6.14191e+06	3.45897e+06	2.79639e+06	2.58139e+06	5.68075e+06	4.02128e+06	2.22468e+06
Prostaglandin B1	POS	12.538	336.22998	C20 H32 O4	-8.0857618115715e-05	-0.240483014016899	83.8659465589455	C00959	Lipids	Prostaglandins	Eicosanoids [Fig]	Fatty acyls[FA]	NA	NA	NA	2.30512e+08	2.39431e+08	2.33409e+08	2.37986e+08	3.02434e+08	3.18797e+08	2.36635e+08	2.37509e+08	2.31587e+08	2.17028e+08	2.44273e+08	2.07513e+08	1.48489e+08	1.47171e+08	1.17635e+08	2.67913e+08	3.4017e+08	2.85977e+08	3.61565e+08	3.51551e+08	2.92658e+08	2.46061e+08	2.58581e+08	3.48234e+08	3.2995e+08	3.39035e+08	3.15881e+08
19(R)-Hydroxy prostaglandin E1	POS	12.602	352.22481	C20 H34 O6	-18.0107314059773	-48646.6843866886	77.8535159139392	NA	NA	NA	NA	NA	NA	NA	NA	4.68715e+07	4.5767e+07	4.39579e+07	4.53171e+07	4.60828e+07	4.80826e+07	4.71193e+07	4.2701e+07	4.21931e+07	3.20753e+07	3.11498e+07	3.29543e+07	2.49617e+07	2.47499e+07	2.52699e+07	5.84689e+07	4.95238e+07	5.82135e+07	6.95865e+07	5.63151e+07	6.12689e+07	4.1937e+07	4.99373e+07	5.10965e+07	4.93092e+07	5.17404e+07	5.08153e+07
Proscillaridin A	POS	12.683	530.28622	C30 H42 O8	-0.00174464275153241	-3.28999120428326	63.0786705891488	C12816	Steroids	Bufanolide derivatives [Fig]	24-Carbon atoms	Sterol lipids[ST]	NA	NA	NA	1.13273e+06	2.05902e+06	2.41103e+06	2.67046e+06	2.19461e+06	1.83517e+06	2.05801e+06	2.50653e+06	3.3996e+06	484250	392702	312191	681691	345495	418539	3.00427e+06	4.20696e+06	1.66932e+06	2.281e+06	2.90078e+06	7.81986e+06	1.09249e+06	2.53513e+06	1.62171e+06	1.83199e+06	1.59088e+06	714785
15-Keto prostaglandin F2a	POS	12.729	352.22481	C20 H32 O5	-0.00016151259734442	-0.458549532835406	61.765386115259	C05960	FA Fatty acyls	FA0301 Prostaglandins	FA03 Eicosanoids	Fatty acyls[FA]	Lipid metabolism	Arachidonic acid metabolism	map00590 Arachidonic acid metabolism;	2.51505e+08	2.61082e+08	2.62072e+08	2.56899e+08	2.55194e+08	2.21526e+08	2.6575e+08	2.63864e+08	2.49351e+08	8.9261e+07	1.13388e+08	1.26778e+08	9.81375e+07	8.0676e+07	7.09382e+07	4.11596e+08	3.32082e+08	3.78549e+08	4.51127e+08	3.7175e+08	4.12883e+08	2.04342e+08	2.44821e+08	2.56333e+08	3.24216e+08	2.00554e+08	2.42316e+08
Ginsenoside Rg2	NEG	12.731	830.50322	C42 H72 O13	46.005926751571	58643.8311808943	82.1403684679358	NA	Lipids and lipid-like molecules	Triterpenoids	Prenol lipids	Terpenoids	NA	NA	NA	3.07938e+06	2.79503e+06	3.00363e+06	2.83146e+06	2.90303e+06	2.83746e+06	2.95589e+06	2.66054e+06	2.78764e+06	1.93293e+06	1.69623e+06	1.88694e+06	1.74162e+06	1.46101e+06	2.32753e+06	4.16661e+06	2.57133e+06	3.18242e+06	2.90952e+06	3.26465e+06	2.52131e+06	4.50788e+06	4.18331e+06	2.83589e+06	3.04796e+06	3.61849e+06	3.32671e+06
OPEO	POS	12.841	250.19333	C16 H26 O2	4.81307303914491e-05	0.192374193168114	84.9679239671047	D05229	NA	NA	NA	NA	NA	NA	NA	2.41501e+07	2.78154e+07	2.56741e+07	2.6089e+07	2.70122e+07	2.77289e+07	3.01944e+07	2.82556e+07	2.44732e+07	2.78359e+07	3.07661e+07	3.38884e+07	2.63123e+07	2.75538e+07	2.14214e+07	2.365e+07	2.73178e+07	2.89778e+07	3.4384e+07	2.95831e+07	2.8429e+07	2.78791e+07	2.8407e+07	3.13154e+07	2.54548e+07	2.95319e+07	2.40992e+07
Pinolenic acid	POS	12.842	278.22451	C18 H30 O2	-6.81151150843107e-05	-0.244820623085432	76.3779762002558	NA	NA	NA	NA	NA	NA	NA	NA	3.71177e+07	3.9164e+07	4.31969e+07	3.96721e+07	4.36268e+07	4.23993e+07	4.02549e+07	4.32374e+07	4.35942e+07	3.89028e+07	4.74243e+07	5.45923e+07	4.14981e+07	3.8665e+07	3.23349e+07	4.30096e+07	3.97925e+07	4.45273e+07	5.50079e+07	4.4506e+07	4.43726e+07	4.32859e+07	4.69217e+07	3.83641e+07	4.39258e+07	4.44277e+07	4.21282e+07
(3S)-5-[(4aR,8aS)-2,5,5,8a-Tetramethyl-3-oxo-4a,6,7,8-tetrahydro-4H-naphthalen-1-yl]-3-methylpentanoic acid	POS	12.853	320.23497	C20 H32 O3	-0.00017298966849921	-0.540195763197784	89.9766055873748	NA	NA	NA	NA	NA	NA	NA	NA	1.34571e+08	1.284e+08	1.26159e+08	1.07419e+08	1.15066e+08	1.22442e+08	1.77113e+08	1.17589e+08	1.72991e+08	4.7979e+07	6.72783e+07	8.4753e+07	7.08689e+07	5.49315e+07	4.57368e+07	1.76721e+08	1.46526e+08	2.59823e+08	2.78964e+08	1.76893e+08	1.60084e+08	1.34304e+08	1.35613e+08	1.25742e+08	2.06747e+08	1.15749e+08	1.21002e+08
Testosterone propionate	POS	12.87	344.23264	C22 H32 O3	-0.00250793657693293	-7.28553320056612	80.5550816952376	C08158	ST Sterol Lipids	ST0202 C19 steroids (androgens) and derivatives	ST02 Steroids	Sterol lipids[ST]	NA	NA	NA	1.1769e+08	1.06862e+08	9.97648e+07	1.05225e+08	1.06434e+08	1.03535e+08	1.12487e+08	1.0052e+08	1.05375e+08	9.3261e+07	1.03095e+08	1.02667e+08	1.1645e+08	1.17399e+08	8.79454e+07	1.07305e+08	1.11077e+08	1.11739e+08	1.19105e+08	1.16234e+08	1.10386e+08	1.28398e+08	1.18857e+08	1.09761e+08	1.1537e+08	1.14706e+08	1.11818e+08
Decanamide	POS	12.905	171.16259	C10 H21 N O	0.00027574508058592	1.61101514495088	87.3049744757183	NA	NA	NA	NA	NA	NA	NA	NA	4.69307e+07	4.79602e+07	4.68993e+07	4.7679e+07	4.65785e+07	4.96741e+07	4.7897e+07	4.68387e+07	4.54058e+07	6.97964e+07	7.32295e+07	4.92912e+07	7.61802e+07	8.93273e+07	5.82381e+07	3.86855e+07	5.24121e+07	4.84435e+07	3.09455e+07	4.66694e+07	3.84421e+07	3.31687e+07	3.66114e+07	3.76207e+07	4.89596e+07	3.94975e+07	5.01102e+07
(+/-)5(6)-DiHET	NEG	12.991	338.24491	C20 H34 O4	-0.00079782889696389	-2.358725844451	72.8195141209708	NA	NA	NA	NA	NA	NA	NA	NA	1.02243e+08	1.03426e+08	1.01949e+08	1.03192e+08	1.00697e+08	9.98968e+07	9.90297e+07	9.92232e+07	9.28863e+07	8.41545e+07	9.72224e+07	1.0218e+08	8.48732e+07	8.19229e+07	7.2991e+07	8.60309e+07	1.01444e+08	1.14958e+08	1.28054e+08	1.08058e+08	1.22027e+08	9.85998e+07	1.04019e+08	1.01374e+08	1.03122e+08	1.01624e+08	9.22462e+07
13,14-Dihydro prostaglandin E1	POS	13.025	338.24565	C20 H36 O5	-18.0106228282335	-50555.2438767835	87.295932153237	NA	NA	NA	NA	NA	NA	NA	NA	4.32068e+07	5.38738e+07	5.63724e+07	5.19137e+07	5.81598e+07	5.5071e+07	5.31133e+07	5.12678e+07	5.42436e+07	4.98421e+07	5.97658e+07	5.55153e+07	5.44445e+07	5.45534e+07	4.5855e+07	6.68412e+07	5.96486e+07	5.89584e+07	7.31133e+07	6.37021e+07	6.20266e+07	5.30572e+07	4.9558e+07	5.16489e+07	5.07371e+07	4.54451e+07	4.6308e+07
17a-Methyltestosterone	POS	13.026	302.22451	C20 H30 O2	-6.68521614102247e-05	-0.221200278826163	93.9016758822166	C07198	ST Sterol Lipids	ST0202 C19 steroids (androgens) and derivatives	ST02 Steroids	Sterol lipids[ST]	NA	NA	NA	8.24591e+08	8.31414e+08	8.52685e+08	8.59353e+08	8.18616e+08	8.68958e+08	9.04231e+08	8.4708e+08	7.76648e+08	8.88719e+08	7.31887e+08	1.14336e+09	6.68135e+08	6.09513e+08	8.11812e+08	1.09615e+09	8.25027e+08	9.58626e+08	1.20141e+09	9.43848e+08	1.02252e+09	7.78206e+08	8.2183e+08	8.0386e+08	7.91285e+08	7.31405e+08	6.98965e+08
16,16-Dimethyl prostaglandin A1	POS	13.07	386.24323	C22 H36 O4	21.981870649459	60346.424531144	66.5034881216274	NA	NA	NA	NA	NA	NA	NA	NA	2.39623e+07	1.72479e+07	2.64323e+07	2.53989e+07	3.92419e+07	2.33008e+07	3.80976e+07	3.75539e+07	2.73553e+07	3.87419e+07	4.37747e+07	3.69578e+07	3.14638e+07	4.64966e+07	6.97478e+07	3.57963e+07	3.65973e+07	1.43725e+07	3.70229e+07	1.60203e+07	1.40164e+07	1.79413e+07	2.71807e+07	2.38417e+07	2.25048e+07	2.46031e+07	2.25811e+07
12-Epileukotriene B4	NEG	13.093	336.22935	C20 H32 O4	-0.00071302111842896	-2.12063466143795	79.3279808210619	NA	NA	NA	NA	NA	NA	NA	NA	4.99308e+07	5.32969e+07	5.03917e+07	5.01753e+07	5.04745e+07	4.78028e+07	5.12243e+07	4.79533e+07	4.79772e+07	3.1876e+07	3.29361e+07	4.44845e+07	2.77748e+07	3.29526e+07	2.50402e+07	6.80809e+07	5.72751e+07	6.42873e+07	6.83745e+07	5.20622e+07	6.01218e+07	4.9997e+07	4.93138e+07	5.35751e+07	5.61927e+07	5.19791e+07	4.95947e+07
Artemisinin	POS	13.101	282.14668	C15 H22 O5	-4.51651214348203e-05	-0.160076717705382	86.6379134570317	C09538	Terpenoids	Others	Sesquiterpenoids (C15)	Terpenoids	NA	NA	NA	1.42613e+07	1.3755e+07	1.49168e+07	1.48327e+07	1.49678e+07	1.3531e+07	1.38451e+07	1.40661e+07	1.39877e+07	2.84878e+07	2.90973e+07	2.02811e+07	5.60727e+07	6.52189e+07	5.09521e+07	5.94073e+06	3.78234e+06	6.56878e+06	1.03519e+07	1.01925e+07	4.95639e+06	7.35884e+06	5.18516e+06	1.04054e+07	6.31998e+06	7.1828e+06	5.27736e+06
11-a-Hydroxy-17-methyltestosterone	POS	13.138	318.21937	C20 H30 O3	-0.00012905633900572	-0.405557613855344	89.5781166945586	C14555	NA	NA	NA	NA	NA	NA	NA	7.744e+08	7.80186e+08	9.09107e+08	1.07097e+09	1.06969e+09	9.12477e+08	7.99615e+08	7.88534e+08	9.04938e+08	6.23062e+08	6.40775e+08	7.32576e+08	6.8971e+08	8.49882e+08	6.03393e+08	1.04848e+09	6.80132e+08	1.00866e+09	9.65333e+08	8.64332e+08	1.08956e+09	8.94974e+08	8.40004e+08	9.14758e+08	7.96617e+08	1.07514e+09	1.02185e+09
(1R,9S)-11-(1-Acetyl-4-piperidinyl)-5-[2-(4-morpholinylmethyl)phenyl]-7,11-diazatricyclo[7.3.1.02,7]trideca-2,4-dien-6-one	POS	13.165	490.29111	C29 H38 N4 O3	-0.00328200795445355	-6.69395370204241	72.8923898723629	NA	NA	NA	NA	NA	NA	NA	NA	3.72594e+07	3.98246e+07	2.71994e+07	3.76254e+07	3.38358e+07	3.93963e+07	4.15013e+07	3.85293e+07	4.08022e+07	5.98452e+06	7.20859e+06	7.11537e+06	8.764e+06	7.57278e+06	5.86085e+06	4.61625e+07	5.46153e+07	5.12383e+07	4.46584e+07	5.03443e+07	4.87296e+07	5.87226e+07	4.68237e+07	5.43933e+07	5.92154e+07	4.55596e+07	4.3464e+07
15-keto Prostaglandin E1	POS	13.207	352.22494	C20 H32 O5	-2.91485682168968e-05	-0.0827555407964606	72.8223642374284	C04654	Lipids and lipid-like molecules	Eicosanoids	Fatty Acyls	Fatty acyls[FA]	NA	NA	NA	2.16937e+08	2.2622e+08	2.28577e+08	2.20463e+08	2.2453e+08	2.22602e+08	2.21844e+08	2.36346e+08	2.13398e+08	1.27893e+08	1.43575e+08	1.58401e+08	1.15957e+08	1.16643e+08	9.72326e+07	3.39947e+08	2.50927e+08	2.90522e+08	3.67015e+08	3.07969e+08	3.1449e+08	2.27467e+08	2.26527e+08	2.4857e+08	2.60472e+08	2.25829e+08	2.24269e+08
17	POS	13.22	315.21974	C20 H29 N O2	-9.27886275690071e-05	-0.294361645363233	73.5163315658869	NA	NA	NA	NA	NA	NA	NA	NA	9.47433e+06	1.06357e+07	9.24732e+06	8.78678e+06	8.98235e+06	9.29194e+06	9.94512e+06	1.00395e+07	9.91292e+06	588673	1.23694e+06	1.04378e+06	663989	1.24917e+06	1.39456e+06	1.38791e+07	9.78893e+06	1.29058e+07	1.23989e+07	1.51497e+07	1.14646e+07	1.38274e+07	1.31642e+07	1.37353e+07	1.46788e+07	1.21929e+07	1.49246e+07
7-{[(2E)-3,7-Dimethyl-2,6-octadien-1-yl]oxy}-1,3-dihydroxy-9H-xanthen-9-one	NEG	13.245	380.16165	C23 H24 O5	-0.00072217382250983	-1.89964570963594	60.1423557831759	NA	NA	NA	NA	NA	NA	NA	NA	1.85696e+06	1.91752e+06	1.83025e+06	1.78017e+06	1.8534e+06	1.72741e+06	1.7809e+06	1.80542e+06	1.99725e+06	56665.7	54921.8	57376.9	59091.9	57273.3	59007.6	873174	1.25709e+06	1.15951e+06	1.22084e+06	1.41782e+06	850472	3.87156e+06	3.21646e+06	2.86968e+06	2.22106e+06	3.8528e+06	5.47249e+06
2-Hydroxy-4,5',8a'-trimethyl-1'-oxo-4-vinyloctahydro-1'H-spiro[cyclopentane-1,2'-naphthalene]-5'-carboxylic acid	POS	13.249	334.21426	C20 H30 O4	-0.00015425032648863	-0.461531047513034	86.7656179977888	NA	NA	NA	NA	NA	NA	NA	NA	2.92265e+08	2.95564e+08	3.01917e+08	2.88213e+08	2.78573e+08	2.9964e+08	2.92178e+08	2.60183e+08	2.7355e+08	1.91146e+08	2.04517e+08	2.31117e+08	1.2568e+08	8.61338e+07	6.18208e+07	4.02652e+08	2.70768e+08	3.69075e+08	4.79564e+08	3.69472e+08	4.19712e+08	2.7914e+08	2.91952e+08	3.17012e+08	3.14889e+08	2.83713e+08	2.85088e+08
8-Isoprostaglandin E1	NEG	13.344	400.24535	C20 H34 O5	46.0047269165394	129868.580205901	61.0781865395692	NA	NA	NA	NA	NA	NA	NA	NA	1.79401e+07	1.87402e+07	1.54268e+07	2.94312e+07	3.10418e+07	1.69592e+07	2.70693e+07	2.12572e+07	1.66919e+07	2.68767e+07	2.83198e+07	3.0914e+07	2.45342e+07	2.39488e+07	1.90459e+07	2.15232e+07	1.68043e+07	2.55275e+07	2.45386e+07	1.74505e+07	2.13146e+07	2.41462e+07	2.88817e+07	2.77902e+07	1.46488e+07	2.51123e+07	1.85884e+07
Prostaglandin F2a 1,9-lactone	POS	13.354	353.25649	C20 H32 O4	17.0264272807945	50639.2179963214	74.5639396787667	NA	NA	NA	NA	NA	NA	NA	NA	9.88175e+07	8.80804e+07	9.50519e+07	5.30912e+07	9.75937e+07	6.531e+07	4.93572e+07	4.63245e+07	8.28226e+07	6.47786e+07	6.20387e+07	7.07698e+07	3.14617e+07	6.30264e+07	5.26101e+07	7.93261e+07	5.11959e+07	5.73964e+07	8.94266e+07	7.57786e+07	8.30091e+07	5.97977e+07	6.0068e+07	6.0914e+07	4.80677e+07	4.58985e+07	9.44441e+07
HU-331	POS	13.375	328.20132	C21 H28 O3	-0.00252013690641206	-7.67857216361013	64.5788071441389	NA	NA	NA	NA	NA	NA	NA	NA	3.61107e+07	3.47474e+07	3.74108e+07	3.6683e+07	3.43816e+07	3.74973e+07	3.6303e+07	3.66303e+07	2.62838e+07	1.76584e+07	1.97933e+07	2.11983e+07	3.15042e+07	2.1557e+07	2.10404e+07	4.64824e+07	3.46289e+07	3.83822e+07	4.35644e+07	3.73873e+07	2.87155e+07	3.31838e+07	2.72485e+07	3.48739e+07	3.36241e+07	2.27997e+07	2.32308e+07
Bullatine A	POS	13.391	343.25109	C22 H33 N O2	-4.38361829537826e-05	-0.127708780032936	65.4941233374531	NA	NA	NA	NA	Alkaloids	NA	NA	NA	3.69051e+07	3.66239e+07	3.74793e+07	3.65952e+07	4.19735e+07	3.62422e+07	3.99852e+07	3.66841e+07	3.88666e+07	2.77716e+07	2.47957e+07	2.99366e+07	2.23702e+07	2.26455e+07	1.73544e+07	5.37075e+07	4.40421e+07	4.89811e+07	6.49191e+07	4.55148e+07	5.23942e+07	3.65067e+07	3.76999e+07	4.49212e+07	3.44538e+07	4.13291e+07	3.7224e+07
Bis(4-ethylbenzylidene)sorbitol	POS	13.47	414.20418	C24 H30 O6	-6.11426436876172e-05	-0.147614722340784	91.7429215464758	NA	NA	NA	NA	NA	NA	NA	NA	6.0232e+08	5.94026e+08	6.05315e+08	6.04258e+08	5.90206e+08	6.10406e+08	6.11015e+08	6.10108e+08	5.95248e+08	1.59989e+09	6.33186e+08	1.45511e+09	1.20679e+09	9.12619e+08	1.58805e+09	1.20099e+09	1.18481e+09	9.04198e+08	6.75127e+08	1.04262e+09	1.05395e+09	9.84003e+08	1.69832e+09	1.00556e+09	9.11335e+08	1.12533e+09	8.09469e+08
2-[(1S,4S,5S)-4-(Cyanomethyl)-5-isopropyl-2-methyl-2-cyclohexen-1-yl]-N-cyclohexylacetamide	POS	13.472	316.25132	C20 H32 N2 O	-0.00014482516314728	-0.457943060470547	64.439900151511	NA	NA	NA	NA	NA	NA	NA	NA	1.27803e+07	1.22801e+07	1.2958e+07	1.31556e+07	1.30288e+07	1.41593e+07	1.45305e+07	1.34916e+07	1.26485e+07	2.15983e+07	2.40612e+07	1.90492e+07	2.87411e+07	3.42841e+07	2.86897e+07	7.55654e+06	1.05842e+07	9.49832e+06	7.40606e+06	9.65883e+06	8.68092e+06	8.62181e+06	7.98311e+06	7.61686e+06	5.08639e+06	8.75648e+06	9.98318e+06
2,4-Dimethylbenzaldehyde	POS	13.474	134.07342	C9 H10 O	0.00025875287167309	1.92993782001125	78.9138152017224	NA	Benzenoids	Benzoyl derivatives	Benzene and substituted derivatives	Benzene and derivatives	NA	NA	NA	2.49677e+07	2.16096e+07	2.51431e+07	2.11767e+07	2.24625e+07	2.12786e+07	2.32802e+07	2.2675e+07	2.651e+07	3.54816e+07	1.88264e+07	2.66364e+07	2.56558e+07	2.76599e+07	3.65499e+07	3.43986e+07	3.47736e+07	3.00475e+07	2.83425e+07	3.02662e+07	3.27477e+07	3.73676e+07	4.26244e+07	3.60152e+07	3.20444e+07	3.41066e+07	3.23008e+07
(+/-)14(15)-DiHET	NEG	13.553	338.24496	C20 H34 O4	-0.00074845011471325	-2.21274089666918	72.6945058649563	NA	NA	NA	NA	NA	NA	NA	NA	1.0264e+07	1.1262e+07	8.31374e+06	9.60313e+06	8.16523e+06	1.0058e+07	1.04668e+07	1.05394e+07	9.82485e+06	8.92642e+06	1.18766e+07	9.53817e+06	6.71879e+06	1.00261e+07	7.0936e+06	1.81517e+07	1.58192e+07	1.70436e+07	9.08195e+06	1.68071e+07	1.9241e+07	8.82219e+06	1.05359e+07	6.70204e+06	1.06743e+07	1.00157e+07	1.28014e+07
Ethylparaben	POS	13.605	166.06331	C9 H10 O3	0.00031145904625873	1.87554757727166	86.8034032571049	NA	Benzenoids	Benzoic acids and derivatives	Benzene and substituted derivatives	Benzene and derivatives	NA	NA	NA	1.88185e+08	1.82955e+08	1.81666e+08	1.80031e+08	1.83907e+08	1.85778e+08	1.89206e+08	1.8366e+08	1.83443e+08	1.89202e+08	1.98823e+08	1.6942e+08	1.98918e+08	1.7835e+08	1.95146e+08	1.16507e+08	1.39132e+08	1.23924e+08	1.23375e+08	1.45863e+08	1.33342e+08	1.29891e+08	1.2569e+08	1.21207e+08	1.29723e+08	1.23573e+08	1.39626e+08
4-Ethoxy ethylbenzoate	POS	13.605	194.09471	C11 H14 O3	0.00042033096030991	2.16560183693458	88.9862793215676	NA	Benzenoids	Benzoic acids and derivatives	Benzene and substituted derivatives	Benzene and derivatives	NA	NA	NA	6.51921e+08	6.11457e+08	6.13704e+08	6.16665e+08	6.33793e+08	6.38848e+08	6.39353e+08	6.32172e+08	6.17669e+08	6.36945e+08	6.71432e+08	5.84564e+08	7.03747e+08	6.16816e+08	6.62486e+08	4.07131e+08	4.75253e+08	4.49463e+08	4.38935e+08	5.02337e+08	4.72539e+08	4.58216e+08	4.38545e+08	4.21821e+08	4.47732e+08	4.18673e+08	4.9415e+08
Terpestacin	POS	13.663	402.27458	C25 H38 O4	-0.00242535495499396	-6.02906677849605	67.3974525066839	NA	NA	NA	NA	NA	NA	NA	NA	1.01669e+07	1.18094e+07	1.3923e+07	1.3845e+07	1.42675e+07	1.19972e+07	1.54543e+07	1.71637e+07	1.28336e+07	1.47482e+07	1.44202e+07	1.90683e+07	1.38293e+07	1.88508e+07	1.47264e+07	1.6684e+07	1.30829e+07	1.40142e+07	1.07409e+07	1.79028e+07	1.34626e+07	1.1994e+07	1.38638e+07	1.82595e+06	1.755e+07	1.1786e+07	1.027e+07
Orsellinic acid	POS	13.68	168.04255	C8 H8 O4	0.00029151026987506	1.73474382119303	72.8641905387249	C01839	PK Polyketides	PK1301 Monocyclic aromatic polyketides	PK13 Aromatic polyketides	Polyketides[PK]	NA	NA	NA	6.66467e+07	6.45661e+07	3.7808e+07	3.37061e+07	3.76517e+07	3.4928e+07	3.82665e+07	3.87481e+07	4.14384e+07	4.76818e+07	3.94919e+07	4.72025e+07	2.35087e+07	3.78405e+07	4.34405e+07	3.34136e+07	2.35394e+07	3.55655e+07	3.84984e+07	3.82931e+07	3.15201e+07	6.46718e+07	3.44795e+07	3.02469e+07	3.10798e+07	4.10656e+07	3.62761e+07
6	NEG	13.739	400.24528	C20 H34 O5	46.0046539568522	129868.374245088	71.6435321107852	NA	NA	NA	NA	NA	NA	NA	NA	3.16886e+07	3.22193e+07	3.09373e+07	3.25449e+07	3.00328e+07	2.977e+07	3.01852e+07	3.1387e+07	2.8887e+07	2.50442e+07	2.74214e+07	3.10869e+07	2.50663e+07	3.14535e+07	2.46289e+07	3.36676e+07	3.10731e+07	3.60921e+07	4.23716e+07	3.67337e+07	3.69939e+07	3.21147e+07	3.29899e+07	3.09987e+07	3.56742e+07	3.00664e+07	2.78107e+07
5-(4-Carboxy-3-methylbutyl)-1,4a-dimethyl-6-methylenedecahydro-1-naphthalenecarboxylic acid	NEG	13.742	336.22931	C20 H32 O4	-0.00074605637257718	-2.21888659701944	76.353097809432	NA	NA	NA	NA	NA	NA	NA	NA	3.63311e+07	4.07097e+07	2.75819e+07	3.51876e+07	3.08072e+07	3.52633e+07	3.55832e+07	2.83721e+07	3.54296e+07	5.36916e+07	4.6985e+07	5.54907e+07	4.4779e+07	4.59169e+07	4.6412e+07	4.00325e+07	2.51272e+07	3.89163e+07	2.74272e+07	4.15088e+07	2.98588e+07	2.6533e+07	3.83426e+07	5.86007e+06	3.53895e+07	3.32278e+07	2.88101e+07
(+/-)9,10-dihydroxy-12Z-octadecenoic acid	NEG	13.775	314.24499	C18 H34 O4	-0.00071844899389361	-2.28626508489506	85.8781886052497	NA	NA	NA	NA	NA	NA	NA	NA	1.11002e+07	1.10066e+07	1.05733e+07	9.54408e+06	1.0207e+07	1.01017e+07	1.08167e+07	1.03491e+07	1.15921e+07	565501	792569	389621	502226	1.10321e+06	672631	1.75046e+07	1.4036e+07	1.48865e+07	1.42718e+07	1.39809e+07	1.21952e+07	1.47146e+07	1.23155e+07	1.16201e+07	1.23985e+07	1.41505e+07	1.71379e+07
Hexylcinnamaldehyde	POS	13.822	216.15164	C15 H20 O	0.00022419387948957	1.03720754861648	76.0942412957258	NA	Phenylpropanoids and polyketides	NA	Cinnamaldehydes	Polyketides[PK]	NA	NA	NA	4.75568e+08	4.77907e+08	4.89874e+08	4.90713e+08	4.87512e+08	4.8355e+08	4.9102e+08	4.92449e+08	4.84493e+08	2.16568e+08	1.75219e+08	1.76347e+08	2.00912e+08	2.19789e+08	3.01609e+08	5.94288e+08	4.62929e+08	5.5108e+08	4.96682e+08	5.55554e+08	4.54135e+08	7.92244e+08	8.4568e+08	6.55577e+08	7.39539e+08	7.26566e+08	7.55763e+08
Diphenylamine	POS	13.865	169.08946	C12 H11 N	0.00031007534951754	1.83379803312822	81.2925325785698	C11016	Benzenoids	Aniline and substituted anilines	Benzene and substituted derivatives	Benzene and derivatives	NA	NA	NA	1.50115e+07	1.59888e+07	1.26222e+07	1.30506e+07	1.49345e+07	1.19254e+07	1.3063e+07	1.33898e+07	1.19429e+07	2.13519e+07	1.92647e+07	1.96206e+07	2.70984e+07	2.58878e+07	1.48694e+07	3.51047e+06	2.13113e+07	5.32536e+06	2.64189e+06	4.38727e+06	3.94902e+06	2.38719e+06	922572	2.77046e+06	3.07836e+06	5.00829e+06	3.33171e+07
Prostaglandin A2	POS	13.882	356.19624	C20 H30 O4	21.9818269271403	65771.6313403117	84.4709894443759	C05953	Lipids	Prostaglandins	Eicosanoids [Fig]	Fatty acyls[FA]	Lipid metabolism	Arachidonic acid metabolism	map00590 Arachidonic acid metabolism; map01100 Metabolic pathways;	3.8004e+07	3.84645e+07	4.42622e+07	4.06238e+07	3.41488e+07	3.92777e+07	3.23253e+07	3.38186e+07	4.07381e+07	2.34778e+07	2.48107e+07	2.6049e+07	2.49316e+07	2.37524e+07	2.14283e+07	4.23846e+07	4.81614e+07	5.23353e+07	5.33351e+07	4.39091e+07	4.97512e+07	4.74453e+07	4.89317e+07	4.93605e+07	4.03659e+07	4.68466e+07	4.36358e+07
4-Ethoxybenzaldehyde	POS	13.908	150.06837	C9 H10 O2	0.00028663076392376	1.91000487747572	75.2493323390909	NA	Benzenoids	NA	Phenol ethers	Benzene and derivatives	NA	NA	NA	2.02269e+07	1.27338e+07	1.31583e+07	1.23285e+07	1.32108e+07	1.26092e+07	1.42062e+07	1.40448e+07	1.50848e+07	7.64399e+06	1.92897e+07	8.10145e+06	7.78736e+06	9.32628e+06	1.05848e+07	1.74997e+07	1.47389e+07	1.77285e+07	1.62237e+07	1.9857e+07	1.32819e+07	2.64542e+07	2.52692e+07	1.38265e+07	1.68275e+07	2.15431e+07	1.70868e+07
Arenobufagin	POS	13.954	416.21813	C24 H32 O6	-0.00175544325128385	-4.21758618348867	75.378271577501	C20035	Venoms	Bufotoxins	Frog venoms	Steroids and derivatives	NA	NA	NA	3.65087e+06	4.05945e+06	2.96956e+06	3.08662e+06	3.7813e+06	4.29093e+06	3.40388e+06	3.93229e+06	3.86623e+06	1.25503e+06	1.15941e+06	1.56788e+06	1.06408e+06	1.10405e+06	447689	4.3896e+06	4.12672e+06	4.23068e+06	7.40368e+06	6.27466e+06	7.56542e+06	3.96511e+06	5.97108e+06	5.72104e+06	5.40979e+06	5.37104e+06	3.78676e+06
Rutaevin	NEG	13.969	486.18795	C26 H30 O9	-0.00103500748110719	-2.12881722701923	63.4737622564856	C08779	Terpenoids	Others	Triterpenoids (C30)	Terpenoids	NA	NA	NA	717842	753699	740095	705593	780245	610899	685341	796549	733930	62604.1	61276.5	60808.7	60843.1	59831.5	63195.8	1.10353e+06	1.94839e+06	1.04812e+06	538498	334433	937202	1.81522e+06	388152	1.73779e+06	67532	1.05971e+06	1.40103e+06
1-(4-Methyl-1-piperazinyl)-2-[(3R,4S)-3-({5-[4-(2-methyl-2-propanyl)phenyl]-1,2-oxazol-3-yl}methyl)-4-piperidinyl]ethanone	POS	13.986	460.28246	C26 H38 N4 O2	21.9829790307965	50155.1569420209	61.1004207700111	NA	NA	NA	NA	NA	NA	NA	NA	3.71923e+07	3.72961e+07	5.75258e+07	5.8288e+07	2.21395e+07	3.92216e+07	4.82971e+07	3.90222e+07	3.47563e+07	5.3536e+07	4.90549e+07	2.36857e+07	4.63759e+07	4.63893e+07	8.42559e+07	6.7203e+07	1.55207e+07	6.57651e+07	6.01287e+07	7.37195e+07	2.28033e+07	5.07233e+07	3.75695e+07	2.46661e+07	4.55372e+07	5.69574e+07	4.07796e+07
2,3-Dinor prostaglandin E1	NEG	14.092	308.19805	C18 H30 O5	-18.011269970596	-55213.8416695514	77.8295657568742	NA	NA	NA	NA	NA	NA	NA	NA	8.8047e+06	8.34144e+06	7.88633e+06	8.36567e+06	7.95849e+06	7.85095e+06	7.9238e+06	7.9915e+06	7.51664e+06	2.16293e+06	3.30025e+06	2.09444e+06	3.13262e+06	2.36184e+06	1.43955e+06	1.1149e+07	1.13365e+07	1.1088e+07	1.02418e+07	1.00322e+07	9.79431e+06	9.46217e+06	1.04779e+07	9.56424e+06	9.41989e+06	1.09828e+07	1.30244e+07
Bicyclo prostaglandin E2	NEG	14.162	334.21371	C20 H30 O4	-0.00069541735518896	-2.08075216244519	76.9703370518257	NA	NA	NA	NA	NA	NA	NA	NA	5.46165e+07	5.4761e+07	5.46306e+07	5.30016e+07	5.40211e+07	5.18473e+07	5.15437e+07	5.3253e+07	5.24485e+07	3.26305e+07	3.40924e+07	3.85981e+07	2.78402e+07	2.7751e+07	2.4708e+07	7.58481e+07	6.3448e+07	6.98363e+07	8.08125e+07	6.92022e+07	7.29842e+07	5.23641e+07	5.64814e+07	5.96614e+07	6.43282e+07	5.41334e+07	5.01885e+07
2-Arachidonyl glycerol ether	POS	14.192	381.32417	C23 H40 O3	17.0264291599717	46737.6737478025	61.3775273216679	NA	NA	NA	NA	NA	NA	NA	NA	6.28379e+06	6.68005e+06	7.34381e+06	6.88174e+06	6.2432e+06	7.27432e+06	6.93225e+06	7.10547e+06	6.79394e+06	1.04178e+07	1.18062e+07	1.07057e+07	1.15174e+07	1.21907e+07	1.02155e+07	6.37551e+06	5.74442e+06	4.45184e+06	6.34222e+06	6.99641e+06	5.78668e+06	2.2972e+06	5.76891e+06	5.40356e+06	5.07883e+06	6.09406e+06	6.31768e+06
Carbaprostacyclin	POS	14.193	332.23264	C21 H34 O4	-18.0130688699369	-51429.8059253164	74.9668112715949	NA	NA	NA	NA	NA	NA	NA	NA	2.67631e+08	2.60368e+08	2.76598e+08	2.81638e+08	2.91406e+08	2.66664e+08	2.6843e+08	2.77597e+08	2.59738e+08	3.5113e+08	3.77121e+08	3.63793e+08	4.03211e+08	4.05615e+08	3.24416e+08	2.84699e+08	2.23599e+08	2.7292e+08	2.66677e+08	3.0138e+08	2.4433e+08	2.31651e+08	2.65804e+08	2.41569e+08	2.32115e+08	3.49458e+07	2.3859e+08
1a,1b-Dihomo prostaglandin F2a	NEG	14.202	382.27117	C22 H38 O5	-0.00075833219671039	-1.98375069797698	65.9717480278275	NA	NA	NA	NA	NA	NA	NA	NA	1.24102e+07	1.17006e+07	1.22287e+07	1.18276e+07	1.13397e+07	1.1531e+07	1.19195e+07	1.10847e+07	1.22977e+07	527304	1.2353e+06	1.36272e+06	707254	1.21219e+06	1.48041e+06	1.18274e+07	1.1865e+07	1.07254e+07	8.97737e+06	9.5236e+06	1.24554e+07	1.90633e+07	1.99698e+07	1.6543e+07	1.45857e+07	2.23257e+07	2.68997e+07
13,14-Dihydro-15-keto Prostaglandin A2	POS	14.241	356.19628	C20 H30 O4	21.9818709636916	65771.76310169	87.0459773734277	NA	Lipids and lipid-like molecules	Eicosanoids	Fatty Acyls	Fatty acyls[FA]	NA	NA	NA	5.64298e+07	5.87115e+07	6.14779e+07	5.90047e+07	6.21567e+07	5.88722e+07	6.24163e+07	6.0649e+07	5.71677e+07	4.27409e+07	6.40415e+07	7.34133e+07	6.04618e+07	5.70387e+07	3.86257e+07	7.09796e+07	6.64417e+07	7.27373e+07	8.22267e+07	7.1625e+07	6.69917e+07	6.66242e+07	6.46726e+07	7.15552e+07	6.51426e+07	6.50887e+07	6.0985e+07
U-44069	POS	14.281	372.2276	C21 H34 O4	21.9818943342966	62761.352196376	77.4962622377809	NA	NA	NA	NA	NA	NA	NA	NA	3.30356e+07	2.99758e+07	3.17515e+07	2.95774e+07	3.08209e+07	2.94878e+07	2.8744e+07	2.80268e+07	2.95437e+07	5.33778e+07	5.24399e+07	5.01667e+07	5.53211e+07	5.16206e+07	4.99758e+07	2.54297e+07	2.61194e+07	2.40651e+07	2.686e+07	2.46656e+07	2.21894e+07	2.52746e+07	2.87928e+07	2.4986e+07	2.5816e+07	2.57187e+07	2.37111e+07
Resibufogenin	POS	14.326	384.22765	C24 H32 O4	-0.00241102810952043	-6.27495962584605	76.0672367637165	C17058	Steroids	Bufanolide derivatives [Fig]	24-Carbon atoms	Sterol lipids[ST]	NA	NA	NA	9.03634e+06	8.7493e+06	8.19803e+06	1.22443e+07	1.18263e+07	9.6282e+06	8.21933e+06	8.45147e+06	9.25263e+06	5.83165e+06	6.06624e+06	6.03208e+06	4.79398e+06	5.83705e+06	5.98476e+06	9.28622e+06	1.36814e+07	1.33723e+07	1.13574e+07	1.15753e+07	8.85894e+06	9.46685e+06	8.86135e+06	1.1522e+07	1.13435e+07	1.03894e+07	8.36187e+06
Eicosapentaenoic acid ethyl ester	POS	14.367	330.25571	C22 H34 O2	-0.00017000086188545	-0.514754988501607	76.7146248712008	C16184	Lipids and lipid-like molecules	Fatty acid esters	Fatty Acyls	Fatty acyls[FA]	NA	NA	NA	5.91188e+06	5.4101e+06	3.19771e+06	7.40937e+06	5.67912e+06	7.7905e+06	4.33861e+06	5.94059e+06	4.90661e+06	1.39068e+07	1.08834e+07	7.62504e+06	2.21151e+07	1.23442e+07	3.5903e+07	6.77013e+06	4.38859e+06	3.94299e+06	4.02878e+06	3.88733e+06	7.00707e+06	2.85689e+06	5.09023e+06	6.26123e+06	3.16825e+06	4.2227e+06	5.14578e+06
19(R)-Hydroxy prostaglandin A2	NEG	14.401	332.19807	C20 H30 O5	-18.0112515463374	-51429.9600500977	68.1639171730059	NA	NA	NA	NA	NA	NA	NA	NA	1.16846e+07	1.02329e+07	1.54753e+07	3.45997e+06	1.40836e+07	1.33829e+07	1.17064e+07	1.3195e+07	1.31907e+07	3.34028e+06	4.98447e+06	3.17161e+06	2.80195e+06	4.57991e+06	2.92876e+06	5.30845e+06	1.61347e+07	1.37456e+07	1.84558e+07	1.71031e+07	1.8566e+07	1.2287e+07	2.87751e+06	4.74452e+06	1.13055e+07	1.5148e+07	1.46306e+07
Embelin	NEG	14.622	294.18309	C17 H26 O4	-2.17092031107313e-05	-0.0737948659637296	66.557233067927	C10342	NA	NA	NA	Quinone	NA	NA	NA	3.16161e+07	3.13419e+07	3.14722e+07	3.08823e+07	3.0082e+07	3.1411e+07	3.11564e+07	3.15029e+07	3.11595e+07	840845	685964	760348	688621	1.00559e+06	1.12299e+06	2.38728e+07	2.47179e+07	2.21772e+07	1.4963e+07	2.00543e+07	3.25019e+07	5.98967e+07	5.73075e+07	5.60171e+07	3.55788e+07	6.60033e+07	7.49262e+07
2-(8-Hydroxy-4a,8-dimethyldecahydro-2-naphthalenyl)acrylic acid	POS	14.659	234.16219	C15 H24 O3	-18.0103548002124	-71420.7600438335	90.6495584374852	NA	NA	NA	NA	NA	NA	NA	NA	3.34134e+07	2.87087e+07	3.57586e+07	3.84358e+07	3.17637e+07	3.82614e+07	3.24397e+07	2.35773e+07	3.32272e+07	3.00201e+07	2.72477e+07	1.66849e+07	3.19795e+07	3.26048e+07	3.45846e+07	3.25486e+07	4.00309e+07	2.91136e+07	3.68281e+07	3.99904e+07	4.61168e+07	3.89393e+07	3.11834e+07	2.74814e+07	4.03568e+07	3.57218e+07	3.37069e+07
(9cis)-Retinal	POS	14.662	284.21393	C20 H28 O	-8.34525332606972e-05	-0.293625678900509	91.405716481285	C16681	PR Prenol Lipids	PR0109 Retinoids	PR01 Isoprenoids	Prenol lipids[PR]	Metabolism of cofactors and vitamins	Retinol metabolism	NA	1.39127e+08	1.34129e+08	1.31952e+08	2.37311e+08	2.53038e+08	2.31605e+08	1.46129e+08	2.35484e+08	2.62342e+08	2.37207e+08	1.23153e+08	1.32714e+08	1.00641e+08	2.32241e+08	4.37243e+08	2.84378e+08	2.35548e+08	2.7716e+08	3.0099e+08	2.67136e+08	2.97283e+08	2.28953e+08	2.12732e+08	2.39172e+08	2.52416e+08	1.27197e+08	2.11829e+08
(1R,3R,4R,4aS)-4-Hydroxy-3,4a,8,8-tetramethyl-4-[2-(5-oxo-2,5-dihydro-3-furanyl)ethyl]decahydro-1-naphthalenyl acetate	POS	14.674	378.24055	C22 H34 O5	-7.51754853354214e-05	-0.198750426382039	63.4806823977322	NA	NA	NA	NA	NA	NA	NA	NA	2.19207e+07	2.57662e+07	2.43906e+07	2.02391e+07	1.68941e+07	1.20458e+07	2.28194e+07	1.59584e+07	2.18497e+07	1.89208e+07	1.34831e+07	1.82673e+07	1.57875e+07	1.60923e+07	5.84573e+06	2.47827e+07	1.03098e+07	2.36485e+07	2.58098e+07	2.77801e+07	2.70033e+07	1.10108e+07	2.47468e+07	1.18748e+07	1.00768e+07	2.43471e+07	2.83304e+07
Glycerophospho-N-palmitoyl ethanolamine	NEG	14.695	453.28451	C21 H44 N O7 P	-0.00103026787553517	-2.27288935172615	89.2028804723263	NA	NA	NA	NA	NA	NA	NA	NA	2.49189e+07	2.40667e+07	2.39079e+07	2.29112e+07	2.37523e+07	2.29665e+07	2.4279e+07	2.41218e+07	2.30949e+07	2.81529e+06	2.31166e+06	2.22457e+06	2.45015e+06	2.63426e+06	3.4444e+06	4.06682e+07	3.79721e+07	3.95912e+07	3.42287e+07	3.97752e+07	3.05198e+07	3.02041e+07	3.01955e+07	2.92373e+07	2.57105e+07	3.25532e+07	3.35254e+07
Methyl hexadecanoate	NEG	14.73	316.26069	C17 H34 O2	46.0048079713135	170226.852913852	91.2333100830543	C16995	Lipids and lipid-like molecules	Fatty acid esters	Fatty Acyls	Fatty acyls[FA]	NA	NA	NA	1.09787e+07	1.03696e+07	1.04866e+07	1.03755e+07	1.01465e+07	1.05282e+07	1.04386e+07	1.0672e+07	1.0457e+07	2.19218e+06	2.72609e+06	2.88825e+06	2.39731e+06	3.1992e+06	3.1972e+06	1.44511e+07	1.08573e+07	1.30523e+07	1.27473e+07	1.09437e+07	1.13655e+07	1.47624e+07	1.09524e+07	1.44496e+07	1.29102e+07	1.35845e+07	1.68408e+07
Bufalin	POS	14.839	386.2432	C24 H34 O4	-0.0025102225822593	-6.4990303349356	81.9398667169221	C16922	Steroids	Bufanolide derivatives [Fig]	24-Carbon atoms	Sterol lipids[ST]	NA	NA	NA	2.98672e+07	3.06661e+07	3.26938e+07	3.04294e+07	2.97624e+07	2.84275e+07	3.27885e+07	3.23845e+07	2.75094e+07	4.30452e+07	4.02572e+07	4.6652e+07	4.24426e+07	3.99498e+07	3.88879e+07	2.6395e+07	2.04583e+07	2.84484e+07	2.67212e+07	2.99534e+07	2.3458e+07	3.28106e+07	2.917e+07	3.35572e+07	2.65388e+07	2.79841e+07	2.67063e+07
Isoalantolactone	POS	14.852	232.14648	C15 H20 O2	0.00015007991765969	0.646488435931739	92.6509690652271	C09484	Terpenoids	Eudesmanes	Sesquiterpenoids (C15)	Terpenoids	NA	NA	NA	3.99144e+07	4.2244e+07	4.18279e+07	3.97343e+07	4.16535e+07	3.53214e+07	4.44396e+07	3.47907e+07	4.3749e+07	4.01634e+07	5.72164e+07	3.58795e+07	9.25961e+07	7.1572e+07	4.40489e+07	4.15027e+07	3.60682e+07	3.99942e+07	3.86579e+07	4.76777e+07	3.42291e+07	4.3483e+07	4.20636e+07	3.61547e+07	3.87524e+07	3.76781e+07	3.54785e+07
Drofenine	POS	14.889	317.23454	C20 H31 N O2	-0.00094097463312437	-2.96617085630295	62.2176672289085	NA	NA	NA	NA	NA	NA	NA	NA	4.54771e+07	4.65811e+07	4.54217e+07	4.51073e+07	4.45897e+07	4.56515e+07	4.43568e+07	4.81059e+07	4.23753e+07	5.90616e+07	6.23784e+07	6.00748e+07	7.05674e+07	6.48826e+07	6.60695e+07	4.34781e+07	4.60165e+07	4.23647e+07	3.9935e+07	4.22396e+07	4.04432e+07	4.26551e+07	4.10482e+07	3.80125e+07	4.36735e+07	3.98068e+07	4.47609e+07
(3S)-3-Methyl-5-[(1S,8aR)-2,5,5,8a-tetramethyl-4-oxo-1,4,4a,5,6,7,8,8a-octahydro-1-naphthalenyl]pentanoic acid	POS	14.928	320.23505	C20 H32 O3	-9.96107235664567e-05	-0.311054939329573	85.4136061373005	NA	NA	NA	NA	NA	NA	NA	NA	4.80247e+08	5.08305e+08	4.9362e+08	4.99619e+08	4.89446e+08	5.17634e+08	4.93311e+08	5.09044e+08	4.71789e+08	3.41791e+08	3.85607e+08	4.07767e+08	3.67549e+08	3.77406e+08	3.46432e+08	6.31679e+08	5.25184e+08	6.30975e+08	7.07646e+08	6.36698e+08	6.22926e+08	5.36758e+08	4.90079e+08	5.228e+08	5.46324e+08	4.88517e+08	4.90766e+08
8(S),15(S)-DiHETE	NEG	14.974	336.22929	C20 H32 O4	-0.00076489756190767	-2.27492319695211	67.2325835424036	NA	NA	NA	NA	NA	NA	NA	NA	2.21637e+07	2.36696e+07	2.3001e+07	2.2652e+07	2.11493e+07	2.21839e+07	2.02157e+07	2.07347e+07	2.17046e+07	2.46569e+07	2.53707e+07	2.81233e+07	2.03915e+07	2.019e+07	1.95796e+07	2.07206e+07	1.86519e+07	2.251e+07	2.26971e+07	2.23001e+07	2.31116e+07	2.11864e+07	2.60157e+07	2.52538e+07	2.32409e+07	2.22725e+07	2.24768e+07
(+/-)11(12)-DiHET	POS	14.993	360.2276	C20 H34 O4	21.9818886385736	64987.9304183614	79.1604744103525	NA	NA	NA	NA	NA	NA	NA	NA	8.43669e+07	9.06944e+07	8.94077e+07	9.06251e+07	9.0457e+07	9.17685e+07	8.96176e+07	8.83737e+07	8.37648e+07	2.49947e+07	2.41584e+07	3.20665e+07	2.69598e+07	2.32428e+07	2.77399e+07	9.3871e+07	1.04694e+08	1.07187e+08	1.22866e+08	9.73553e+07	1.18674e+08	1.28992e+08	1.04645e+08	1.31143e+08	9.88917e+07	1.23968e+08	1.28246e+08
Alisol C 23-acetate	POS	15.007	528.34416	C32 H48 O6	-0.00092524031242646	-1.75120452828969	60.5635288727323	NA	NA	NA	NA	Terpenoids	NA	NA	NA	5.90545e+06	6.9666e+06	8.60659e+06	6.00943e+06	3.85524e+06	7.25384e+06	4.56395e+06	6.59952e+06	5.66844e+06	9.06745e+06	7.54301e+06	7.04549e+06	1.1726e+07	1.31201e+07	1.02696e+07	5.82623e+06	6.52387e+06	6.11003e+06	1.00243e+07	9.42156e+06	6.68523e+06	6.68893e+06	4.58275e+06	5.14345e+06	9.43236e+06	5.48199e+06	7.78863e+06
NA	POS	15.022	536.38679	C40 H56	-0.0514162518599051	-95.8474838273659	74.0694418213035	C02094	Terpenoids	Carotenoids	Carotenoids and apocarotenoids	Terpenoids	Metabolism of cofactors and vitamins	Retinol metabolism	map00906 Carotenoid biosynthesis; map01100 Metabolic pathways; map01110 Biosynthesis of secondary metabolites;	2.50181e+06	3.70349e+06	3.65032e+06	2.31961e+06	2.80891e+06	3.06692e+06	2.0681e+06	2.74517e+06	3.62581e+06	7.47959e+06	2.80826e+06	6.49616e+06	3.75833e+06	3.83888e+06	5.59491e+06	1.96729e+06	1.86711e+06	4.47668e+06	3.9086e+06	2.74144e+06	2.8852e+06	2.48416e+06	3.58667e+06	3.45156e+06	2.01729e+06	2.54201e+06	1.88364e+06
15(S)-HpEPE	NEG	15.067	334.2137	C20 H30 O4	-0.00070663063178244	-2.11430330888392	70.4826995813266	NA	NA	NA	NA	NA	NA	NA	NA	5.8731e+06	4.71266e+06	5.45481e+06	5.67764e+06	5.65637e+06	5.61214e+06	5.48395e+06	6.25554e+06	5.76037e+06	4.85837e+06	5.34725e+06	5.62951e+06	4.07752e+06	4.4291e+06	4.23652e+06	7.20521e+06	2.32124e+06	7.51021e+06	7.19979e+06	7.76671e+06	6.60508e+06	5.97075e+06	5.65348e+06	6.37012e+06	5.67323e+06	6.03165e+06	4.71271e+06
2-Amino-1,3,4-octadecanetriol	POS	15.068	317.29286	C18 H39 N O3	-0.00013323847389301	-0.4199225206986	75.9806114202868	C12144	SP Sphingolipids	SP0103 4-Hydroxysphinganines (Phytosphingosines)	SP01 Sphingoid bases	Sphingolipids[SP]	Lipid metabolism	Sphingolipid metabolism	map00600 Sphingolipid metabolism; map01100 Metabolic pathways;	8.62572e+07	8.2593e+07	8.13234e+07	8.78585e+07	8.58033e+07	8.66531e+07	8.66474e+07	8.19119e+07	8.45261e+07	1.87249e+08	1.7024e+08	1.47812e+08	1.73676e+08	1.63199e+08	1.95769e+08	9.20794e+07	9.36079e+07	8.93868e+07	9.9665e+07	9.64359e+07	1.07503e+08	1.24181e+08	9.22377e+07	8.69916e+07	1.02088e+08	9.72241e+07	1.03296e+08
(+)-Nootkatone	POS	15.074	218.16733	C15 H22 O	0.0002617246310308	1.19965234312013	96.3267464326173	C17914	Lipids and lipid-like molecules	Sesquiterpenoids	Prenol lipids	Terpenoids	NA	NA	NA	9.25214e+07	1.10435e+08	1.16263e+08	8.9299e+07	1.16554e+08	8.8628e+07	8.84378e+07	8.7179e+07	8.76478e+07	3.00628e+08	2.51566e+08	2.33666e+08	2.56772e+08	2.5705e+08	4.152e+08	5.55649e+07	4.33586e+07	3.53509e+07	4.57634e+07	4.49598e+07	2.28201e+07	8.72091e+07	7.04167e+07	2.68342e+07	5.91329e+07	4.59664e+07	6.06381e+07
Progesterone	POS	15.179	314.22458	C21 H30 O2	-2.12160500723257e-07	-0.00067518747445705	68.2894063111072	C00410	Steroids	Pregnane derivatives [Fig]	21-Carbon atoms	Sterol lipids[ST]	Lipid metabolism	Steroid hormone biosynthesis	map01100 Metabolic pathways;	1.87332e+07	1.93404e+07	1.72095e+07	1.76573e+07	1.8639e+07	1.58159e+07	1.89027e+07	2.06382e+07	1.82081e+07	1.98357e+07	2.00354e+07	1.85883e+07	2.05943e+07	2.00629e+07	2.1144e+07	1.70268e+07	1.99862e+07	1.94982e+07	2.20158e+07	1.81554e+07	2.1903e+07	2.17386e+07	2.38159e+07	2.35781e+07	2.22358e+07	2.29287e+07	2.04654e+07
Norgestrel	POS	15.239	312.20612	C21 H28 O2	-0.00281310724847117	-9.01033563380884	65.0077058186003	NA	NA	NA	NA	NA	NA	NA	NA	3.28874e+07	3.54715e+07	4.02468e+07	3.52558e+07	3.58326e+07	3.85862e+07	3.81362e+07	3.9278e+07	3.3876e+07	1.46845e+08	1.10417e+08	1.00156e+08	1.43502e+08	1.35858e+08	2.18938e+08	6.02671e+06	4.08748e+06	1.64991e+06	1.92808e+06	1.76995e+06	5.06595e+06	1.1089e+07	1.35433e+07	9.35685e+06	8.51148e+06	1.05076e+07	1.75134e+07
8Z,11Z,14Z-Eicosatrienoic acid	POS	15.273	306.25581	C20 H34 O2	-7.12370218138858e-05	-0.232606217178589	89.2401253176278	C03242	FA Fatty acyls	FA0103 Unsaturated fatty acids	FA01 Fatty Acids and Conjugates	Fatty acyls[FA]	Lipid metabolism	Linoleic acid metabolism	map00591 Linoleic acid metabolism; map01040 Biosynthesis of unsaturated fatty acids; map01100 Metabolic pathways;	6.70354e+07	6.61706e+07	6.34934e+07	6.68239e+07	6.51144e+07	7.28876e+07	7.02965e+07	5.90823e+07	6.29343e+07	9.01625e+07	7.36628e+07	8.93982e+07	9.57005e+07	9.09766e+07	9.99604e+07	5.3075e+07	2.71569e+07	5.24392e+07	5.71685e+07	2.84397e+07	5.39898e+07	6.18942e+07	6.16156e+07	3.21845e+07	5.28632e+07	5.73337e+07	5.69196e+07
8-iso-13,14-dihydro-15-keto Prostaglandin F2a	NEG	15.371	354.23986	C20 H34 O5	-0.00076815737861579	-2.16846213034808	77.998903906404	NA	NA	NA	NA	NA	NA	NA	NA	1.49414e+07	2.29344e+07	2.30116e+07	2.43723e+07	1.3711e+07	2.32347e+07	2.06614e+07	2.72664e+07	1.54625e+07	2.1393e+07	2.21806e+07	3.06026e+07	2.82242e+07	1.98602e+07	1.20186e+07	3.2367e+07	2.29098e+07	2.7835e+07	2.7368e+07	3.03635e+07	2.20526e+07	2.14605e+07	3.29302e+07	2.42957e+07	2.01427e+07	2.19674e+07	2.0674e+07
Isotretinoin	POS	15.372	300.20888	C20 H28 O2	-4.5424060260757e-05	-0.151308158084924	89.7989203077604	C07058	Lipids and lipid-like molecules	Retinoids	Prenol lipids	Prenol lipids[PR]	NA	NA	NA	5.66975e+07	5.25309e+07	5.39866e+07	5.55906e+07	6.54946e+07	5.86563e+07	5.72302e+07	5.60811e+07	5.55596e+07	4.16204e+07	3.91393e+07	4.45948e+07	5.40677e+07	4.13066e+07	3.38313e+07	7.06803e+07	5.88234e+07	6.9434e+07	8.95256e+07	6.8835e+07	7.49666e+07	4.91461e+07	5.59416e+07	5.67803e+07	5.81369e+07	5.89911e+07	5.2707e+07
9S,13R-12-Oxophytodienoic acid	POS	15.434	292.20383	C18 H28 O3	-1.64898265779811e-05	-0.0564326133051789	92.3680595780223	NA	NA	NA	NA	NA	NA	NA	NA	8.78294e+07	9.06899e+07	8.61444e+07	8.75606e+07	8.76994e+07	8.79418e+07	9.58252e+07	9.20188e+07	8.70653e+07	1.16914e+07	1.10707e+07	2.15501e+07	6.42681e+06	5.16779e+06	5.75841e+06	1.35067e+08	1.42095e+08	1.40308e+08	1.57553e+08	1.31987e+08	1.14419e+08	9.47285e+07	8.86341e+07	9.52418e+07	1.0035e+08	1.02542e+08	1.2438e+08
13(S)-HpOTrE	NEG	15.435	292.20314	C18 H30 O4	-18.0112681350126	-58060.7076466615	82.0184180813586	NA	NA	NA	NA	NA	NA	NA	NA	2.66713e+07	3.29138e+07	3.14041e+07	2.5664e+07	3.11321e+07	3.12233e+07	2.60317e+07	2.69583e+07	2.55914e+07	1.42736e+06	1.54597e+06	1.58137e+06	1.89308e+06	1.57502e+06	1.32741e+06	5.35217e+07	5.88894e+07	5.35194e+07	4.97714e+07	4.85895e+07	3.54273e+07	3.33109e+07	3.0334e+07	3.25833e+07	3.36439e+07	3.73174e+07	3.93017e+07
a-Eleostearic acid	POS	15.457	278.2246	C18 H30 O2	1.67500978704993e-05	0.0602035156561332	96.1624772228124	C08315	FA Fatty acyls	FA0103 Unsaturated fatty acids	FA01 Fatty Acids and Conjugates	Fatty acyls[FA]	NA	NA	NA	1.61413e+07	1.55416e+07	1.63921e+07	1.03873e+07	1.67203e+07	1.64533e+07	1.6012e+07	1.20413e+07	1.51261e+07	7.82772e+06	6.93006e+06	7.3263e+06	7.3492e+06	8.14133e+06	8.32822e+06	1.68921e+07	1.48469e+07	1.59142e+07	1.27375e+07	1.58018e+07	1.67616e+07	2.38363e+07	2.5232e+07	1.78853e+07	1.68439e+07	2.22463e+07	3.1342e+07
a-Cyperone	POS	15.543	218.16734	C15 H22 O	0.00027091859351458	1.24179418736606	90.704533128026	C17090	Lipids and lipid-like molecules	Sesquiterpenoids	Prenol lipids	Terpenoids	NA	NA	NA	8.49482e+08	8.60611e+08	8.13092e+08	8.66771e+08	8.51405e+08	8.62826e+08	8.4387e+08	8.4678e+08	8.16773e+08	2.33469e+09	2.00729e+09	2.25486e+09	1.76757e+09	1.93322e+09	2.81973e+09	4.09045e+08	4.78734e+08	4.28734e+08	5.39271e+08	4.48384e+08	2.9115e+08	8.12144e+08	4.86828e+08	3.92358e+08	5.40323e+08	5.93411e+08	8.20539e+08
8-iso Prostaglandin F2	NEG	15.575	336.22941	C20 H34 O5	-18.0112157536398	-50844.5799917667	68.4894640170746	NA	NA	NA	NA	NA	NA	NA	NA	6.62919e+06	3.87793e+06	4.47961e+06	6.06995e+06	2.15671e+06	5.13941e+06	3.45067e+06	5.12733e+06	4.96227e+06	2.03425e+06	1.79387e+06	3.05899e+06	2.58223e+06	2.61138e+06	1.65582e+06	4.22548e+06	3.81517e+06	7.70511e+06	4.78387e+06	6.3616e+06	5.38422e+06	3.81926e+06	5.14838e+06	5.11675e+06	3.60826e+06	4.68272e+06	3.27886e+06
(+/-)12(13)-DiHOME	NEG	15.601	296.23439	C18 H34 O4	-18.0113159627927	-57316.0282340703	92.9749284740577	C14829	FA Fatty acyls	FA0105 Hydroxy fatty acids	FA01 Fatty Acids and Conjugates	Fatty acyls[FA]	Lipid metabolism	Linoleic acid metabolism	map00591 Linoleic acid metabolism;	7.08671e+08	6.92906e+08	6.94385e+08	6.79971e+08	6.83634e+08	6.95736e+08	6.8391e+08	6.93316e+08	6.80084e+08	7.14856e+07	7.51651e+07	7.55273e+07	8.01882e+07	7.83565e+07	6.35157e+07	8.80347e+08	8.65795e+08	8.54575e+08	8.17653e+08	8.93292e+08	7.26893e+08	1.11679e+09	9.9899e+08	7.99945e+08	9.33336e+08	1.02987e+09	1.18761e+09
<U+03B3>-Linolenic acid ethyl ester	POS	15.647	312.26649	C20 H34 O2	6.01061199841092	19626.1113151431	61.2300361919444	NA	NA	NA	NA	NA	NA	NA	NA	2.0654e+06	1.94361e+06	1.70413e+06	583603	1.79512e+06	1.76168e+06	1.99093e+06	2.07116e+06	1.87227e+06	3.10985e+06	3.82474e+06	3.70185e+06	3.34147e+06	3.32628e+06	2.8379e+06	2.47928e+06	2.5916e+06	2.1321e+06	1.1326e+06	1.59723e+06	2.27274e+06	1.29802e+06	1.02274e+06	1.74134e+06	663214	1.71882e+06	1.66356e+06
Carvone	POS	15.736	150.10469	C10 H14 O	0.00022889046067575	1.52487443038987	87.5570160125367	NA	NA	NA	NA	NA	NA	NA	NA	2.41847e+07	2.13848e+07	2.65821e+07	2.34943e+07	2.4509e+07	2.4259e+07	2.57145e+07	2.22244e+07	1.84837e+07	2.82737e+07	2.24233e+07	2.85206e+07	2.68602e+07	2.82389e+07	3.15261e+07	2.27768e+07	1.56564e+07	1.97588e+07	2.5302e+07	2.65828e+07	2.21495e+07	2.2631e+07	2.43683e+07	2.13641e+07	2.3132e+07	2.3467e+07	2.10469e+07
5-[(1S,2R,4aR)-5-(Hydroxymethyl)-1,2,4a-trimethyl-1,2,3,4,4a,7,8,8a-octahydro-1-naphthalenyl]-3-methylpentanoic acid	NEG	15.737	322.25011	C20 H34 O3	-0.00068936919160478	-2.13923193484214	72.9707688758681	NA	NA	NA	NA	NA	NA	NA	NA	2.69062e+06	2.64739e+06	2.88964e+06	3.07641e+06	2.82024e+06	2.6628e+06	2.12369e+06	2.64715e+06	2.19526e+06	4.29331e+06	4.23379e+06	4.43001e+06	4.53817e+06	4.10557e+06	4.82662e+06	2.03882e+06	1.83735e+06	2.36488e+06	1.3912e+06	2.03402e+06	1.64277e+06	3.06381e+06	2.47917e+06	3.0272e+06	2.12366e+06	2.27114e+06	2.86592e+06
Dehydrocostus lactone	POS	15.749	230.13099	C15 H18 O2	0.00030641304488199	1.33147412256452	63.0943995082556	C09387	Terpenoids	Guaianolide	Sesquiterpenoids (C15)	Terpenoids	NA	NA	NA	9.00328e+06	8.87963e+06	1.01537e+07	1.05315e+07	1.01547e+07	1.00631e+07	9.12965e+06	8.72898e+06	9.45467e+06	2.45045e+07	2.48577e+07	2.1261e+07	2.96465e+07	3.0064e+07	3.18835e+07	1.48049e+06	5.04057e+06	3.77017e+06	2.72925e+06	6.32465e+06	5.04366e+06	1.8592e+06	2.79567e+06	3.73117e+06	3.09822e+06	3.64074e+06	874074
(2E)-3-(Acetoxymethyl)-5-[(1S,4aR,8aR)-2-formyl-5,5,8a-trimethyl-1,4,4a,5,6,7,8,8a-octahydro-1-naphthalenyl]-2-pentenoic acid	POS	15.867	376.22482	C22 H32 O5	-0.00015860770355402	-0.421576754485744	63.3458407361244	NA	NA	NA	NA	NA	NA	NA	NA	1.4695e+07	1.48854e+07	1.26777e+07	1.74132e+07	1.3997e+07	1.31695e+07	1.48737e+07	1.49696e+07	1.40559e+07	1.25314e+07	1.20756e+07	1.12252e+07	1.07958e+07	1.49201e+07	1.68805e+07	1.95705e+07	1.53535e+07	1.78919e+07	1.732e+07	2.1134e+07	1.96751e+07	1.28195e+07	1.50188e+07	1.37404e+07	1.61679e+07	1.31788e+07	1.39829e+07
Hexadecanedioic acid	NEG	15.894	286.2137	C16 H30 O4	-0.00071289510941596	-2.49077295290446	74.0295045670991	C19615	Lipids and lipid-like molecules	Fatty acids and conjugates	Fatty Acyls	Fatty acyls[FA]	Lipid metabolism	Cutin, suberine and wax biosynthesis	map00073 Cutin, suberine and wax biosynthesis; map01100 Metabolic pathways;	1.12995e+06	932726	954375	1.09289e+06	1.0105e+06	1.0046e+06	1.06868e+06	1.20747e+06	1.04222e+06	107207	109068	117379	113743	121913	135789	2.01821e+06	1.24721e+06	1.80309e+06	1.47992e+06	1.75605e+06	1.24617e+06	1.09021e+06	1.09242e+06	1.27129e+06	1.08619e+06	1.39788e+06	1.61703e+06
(-)-Camphor	POS	15.915	152.12037	C10 H16 O	0.00025892517066949	1.70211000982617	95.1070161466991	NA	NA	NA	NA	NA	NA	NA	NA	7.12217e+07	7.78974e+07	7.63576e+07	7.15395e+07	7.03167e+07	7.15964e+07	3.93754e+07	7.28737e+07	6.75339e+07	1.03319e+08	9.27909e+07	9.79612e+07	1.01564e+08	9.7568e+07	1.10377e+08	6.09374e+07	5.42841e+07	5.94626e+07	6.28174e+07	5.81077e+07	5.42346e+07	6.71481e+07	6.64847e+07	6.85295e+07	6.11421e+07	6.24394e+07	6.36008e+07
(R)-3-Hydroxy myristic acid	NEG	15.952	244.20321	C14 H28 O3	-0.00063242356216619	-2.58973630317535	84.2569503179115	C22001	Lipids and lipid-like molecules	Fatty acids and conjugates	Fatty Acyls	Fatty acyls[FA]	NA	NA	NA	6.72342e+07	6.72593e+07	6.5088e+07	6.33339e+07	6.60257e+07	6.46038e+07	6.49032e+07	6.35087e+07	6.44841e+07	3.59689e+06	3.48289e+06	3.47708e+06	3.22578e+06	3.66434e+06	3.83525e+06	7.20397e+07	7.64712e+07	8.00021e+07	7.48941e+07	7.6634e+07	6.83012e+07	1.16912e+08	1.01597e+08	1.02857e+08	9.05172e+07	1.08876e+08	1.08232e+08
Atractylenolide I	POS	15.966	230.13093	C15 H18 O2	0.00025424602887369	1.10478980534425	74.7782152536679	C17885	NA	NA	NA	Terpenoids	NA	NA	NA	1.51761e+06	1.18027e+06	1.17701e+06	1.04822e+06	963728	992156	962537	1.08988e+06	1.02399e+06	8.11418e+06	4.81441e+06	2.52685e+06	7.02209e+06	8.49969e+06	9.04578e+06	928631	917788	790722	1.02702e+06	876726	878629	1.00778e+06	951512	1.01054e+06	881811	1.12737e+06	1.12132e+06
Cyclohexyl phenyl ketone	POS	16.035	188.12042	C13 H16 O	0.00030901150162776	1.64262870774762	70.9064676916126	NA	NA	NA	NA	NA	NA	NA	NA	1.1186e+08	1.15841e+08	1.12407e+08	1.14018e+08	1.10994e+08	1.12039e+08	1.17359e+08	1.10899e+08	1.13962e+08	1.32517e+08	1.27984e+08	1.13573e+08	1.56639e+08	1.70611e+08	1.69626e+08	1.123e+08	9.15652e+07	1.15083e+08	9.26487e+07	1.28909e+08	9.17781e+07	1.06865e+08	1.11861e+08	1.21346e+08	7.43641e+07	1.10512e+08	1.00353e+08
Docosahexaenoic acid	POS	16.052	328.24018	C22 H32 O2	-4.62249255406277e-05	-0.140826508384493	92.0710274553792	C06429	Lipids	Unsaturated fatty acids	Fatty acids [Fig]	Fatty acyls[FA]	Lipid metabolism	Biosynthesis of unsaturated fatty acids	map01040 Biosynthesis of unsaturated fatty acids;	2.5226e+07	2.36293e+07	2.10002e+07	2.31561e+07	2.05801e+07	2.10949e+07	2.04892e+07	2.42897e+07	2.24053e+07	1.04165e+08	6.37459e+07	5.45542e+07	7.37473e+07	6.35194e+07	1.6274e+08	5.27077e+06	6.70081e+06	5.59313e+06	5.53441e+06	3.4175e+06	7.04299e+06	1.07679e+07	1.42184e+07	7.81789e+06	9.54993e+06	1.2986e+07	1.38039e+07
Tris(2-butoxyethyl) phosphate	POS	16.087	398.2434	C18 H39 O7 P	5.94040889723146e-05	0.149165304194102	84.3161763027933	C14446	NA	NA	NA	NA	NA	NA	NA	1.58974e+07	1.45545e+07	1.51097e+07	1.55465e+07	2.41564e+07	1.43686e+07	1.58281e+07	1.51537e+07	1.49333e+07	3.34243e+06	1.90911e+07	1.10235e+07	3.42369e+06	1.05559e+06	5.20956e+07	1.53412e+07	1.93025e+07	5.51389e+06	1.60416e+07	4.78994e+06	8.66902e+06	1.00817e+07	1.3804e+07	1.44215e+07	1.50279e+07	7.68337e+06	5.31125e+06
Mesterolone	POS	16.121	304.24025	C20 H32 O2	2.03103808189553e-05	0.0667577091982537	94.7873584236804	D04947	NA	NA	NA	NA	NA	NA	NA	7.38682e+08	7.42023e+08	7.07336e+08	7.17493e+08	7.28836e+08	7.23272e+08	7.36264e+08	7.29697e+08	7.15838e+08	5.69144e+08	5.71572e+08	6.24151e+08	5.30139e+08	5.36851e+08	5.67087e+08	8.08364e+08	6.80956e+08	7.7872e+08	8.75417e+08	8.38316e+08	7.86121e+08	8.81276e+08	8.90295e+08	9.13271e+08	8.2569e+08	8.74758e+08	8.15203e+08
(+/-)9-HpODE	NEG	16.192	294.21875	C18 H32 O4	-18.0113058333872	-57686.0083915463	90.699656748429	NA	NA	NA	NA	NA	NA	NA	NA	1.15683e+08	1.16879e+08	1.16653e+08	1.1527e+08	1.13388e+08	1.08847e+08	1.10511e+08	1.10728e+08	1.10146e+08	1.48984e+07	1.58583e+07	1.5468e+07	1.51798e+07	1.48052e+07	1.26312e+07	1.72342e+08	1.66474e+08	1.61119e+08	1.69257e+08	1.45225e+08	1.32793e+08	1.46456e+08	1.36217e+08	1.28691e+08	1.49988e+08	1.48178e+08	1.95885e+08
9-Oxo-10(E),12(E)-octadecadienoic acid	POS	16.193	294.21953	C18 H30 O3	3.46268452631193e-05	0.117690519736167	94.1552897572521	C14766	FA Fatty acyls	FA0200 Other Octadecanoids	FA02 Octadecanoids	Fatty acyls[FA]	Lipid metabolism	Linoleic acid metabolism	map00591 Linoleic acid metabolism;	2.25313e+08	2.32013e+08	2.30803e+08	2.30113e+08	2.28527e+08	2.22663e+08	2.27958e+08	2.2625e+08	2.12906e+08	2.81598e+07	3.04922e+07	3.04218e+07	2.93564e+07	2.93105e+07	2.37553e+07	3.362e+08	3.15117e+08	3.15442e+08	3.49313e+08	2.9781e+08	2.69754e+08	2.88304e+08	2.67789e+08	2.48556e+08	3.04454e+08	2.9509e+08	3.88108e+08
16-Heptadecyne-1,2,4-triol	POS	16.231	306.21938	C17 H32 O3	21.984233894101	77345.234355997	67.7214422587067	NA	Lipids and lipid-like molecules	Fatty alcohols	Fatty Acyls	Fatty acyls[FA]	NA	NA	NA	4.26174e+06	7.29805e+06	9.73055e+06	9.88816e+06	9.08512e+06	8.61959e+06	1.00937e+07	8.87022e+06	9.11918e+06	8.6176e+06	5.80383e+06	8.09741e+06	6.93534e+06	2.75157e+06	5.21447e+06	1.13371e+07	7.65702e+06	7.9325e+06	1.24337e+07	1.15944e+07	1.19343e+07	9.3407e+06	8.55345e+06	1.00754e+07	8.59325e+06	8.05243e+06	1.02822e+07
Benzyl butyl phthalate	POS	16.25	312.13619	C19 H20 O4	2.78456986961828e-05	0.0892101023274048	75.7136019239891	C14211	NA	NA	NA	NA	NA	NA	NA	7.24629e+06	7.35547e+06	7.45156e+06	7.40091e+06	6.92354e+06	7.66975e+06	6.99669e+06	7.54443e+06	7.44761e+06	510953	675427	535856	878105	718725	664748	407247	569083	520390	286759	1.12322e+06	316481	464024	555320	461405	360462	655498	318447
Deoxycorticosterone acetate	POS	16.286	372.22762	C23 H32 O4	-0.00243646539809106	-6.54559011502986	61.3789820529829	C14554	NA	NA	NA	NA	NA	NA	NA	8.52679e+06	8.66876e+06	7.33746e+06	8.70567e+06	8.78297e+06	8.79876e+06	8.01448e+06	1.73094e+06	8.36546e+06	6.0256e+06	6.67388e+06	6.73205e+06	5.97025e+06	6.14107e+06	5.59028e+06	1.28615e+07	1.04713e+07	9.3831e+06	1.1857e+07	1.27371e+07	1.18471e+07	6.98406e+06	7.62511e+06	3.88957e+06	8.89409e+06	6.79008e+06	6.91007e+06
3-Methyl-5-[(1S,2R,4aR)-1,2,4a,5-tetramethyl-7-oxo-1,2,3,4,4a,7,8,8a-octahydro-1-naphthalenyl]pentanoic acid	POS	16.305	320.23511	C20 H32 O3	-3.06088505794833e-05	-0.0955824214407702	84.6701538284911	NA	NA	NA	NA	NA	NA	NA	NA	2.01123e+09	1.99067e+09	1.98162e+09	1.86858e+09	1.88704e+09	1.91071e+09	1.94714e+09	1.86376e+09	1.85903e+09	1.25653e+09	1.38594e+09	1.54873e+09	1.22741e+09	1.13307e+09	1.05192e+09	2.53439e+09	1.99221e+09	2.4439e+09	2.68787e+09	2.58014e+09	2.69062e+09	2.26028e+09	2.42939e+09	2.39338e+09	2.40439e+09	2.14291e+09	1.99909e+09
Boldenone cypionate	POS	16.356	410.28215	C27 H38 O3	5.54918963189266e-05	0.135253029521236	79.1037721851187	NA	NA	NA	NA	NA	NA	NA	NA	3.68217e+07	3.54719e+07	4.68784e+07	3.44511e+07	3.58639e+07	4.62645e+07	3.70756e+07	3.45996e+07	3.36541e+07	3.84561e+07	3.6454e+07	3.39524e+07	4.29223e+07	4.90045e+07	4.80554e+07	3.42418e+07	2.77547e+07	3.92474e+07	3.22907e+07	4.72645e+07	4.27479e+07	3.09464e+07	4.22338e+07	4.00492e+07	2.46216e+07	3.71083e+07	3.40297e+07
20-Hydroxy-(5Z,8Z,11Z,14Z)-eicosatetraenoic acid	NEG	16.439	320.23446	C20 H32 O3	-0.00068166460403063	-2.12863770544145	80.4198116324849	C14748	FA Fatty acyls	FA0306 Hydroxy/hydroperoxyeicosatetraenoic acids	FA03 Eicosanoids	Fatty acyls[FA]	Lipid metabolism	Arachidonic acid metabolism	map00590 Arachidonic acid metabolism; map01100 Metabolic pathways;	5.37452e+06	4.72404e+06	4.37969e+06	4.14372e+06	4.73173e+06	3.80165e+06	4.66659e+06	4.16722e+06	4.43622e+06	8.47844e+06	6.06586e+06	8.75441e+06	6.18731e+06	6.07557e+06	4.91102e+06	4.98928e+06	4.38203e+06	4.78723e+06	4.44878e+06	5.16483e+06	4.56429e+06	4.93836e+06	4.34205e+06	4.09967e+06	4.28503e+06	5.21986e+06	4.45664e+06
a-Linolenoyl ethanolamide	POS	16.547	321.2667	C20 H35 N O2	-8.30844427923694e-05	-0.258615107837025	74.494787123399	NA	Organic nitrogen compounds	Amines	Organonitrogen compounds	Amines	NA	NA	NA	2.68405e+07	2.71074e+07	2.76738e+07	2.64741e+07	3.13442e+07	2.72874e+07	2.66561e+07	2.78392e+07	2.74759e+07	1.74978e+07	1.55692e+07	1.62716e+07	1.64175e+07	1.64544e+07	2.21318e+07	3.68167e+07	4.58134e+07	3.96727e+07	3.29617e+07	3.82062e+07	3.66037e+07	4.39443e+07	3.21243e+07	2.78881e+07	3.74984e+07	3.38887e+07	4.12548e+07
CP 47,497-C8-Homolog C-8-hydroxy metabolite	NEG	16.655	348.26575	C22 H36 O3	-0.00069937467918634	-2.00815981321252	71.4547733545646	NA	NA	NA	NA	NA	NA	NA	NA	6.20354e+06	6.47467e+06	6.44343e+06	6.30767e+06	6.32755e+06	5.83312e+06	6.09955e+06	6.32866e+06	5.86637e+06	3.53386e+06	3.07186e+06	2.99219e+06	3.14812e+06	3.33316e+06	4.29939e+06	4.66506e+06	6.66914e+06	5.27055e+06	4.12661e+06	5.20073e+06	4.93134e+06	9.05146e+06	1.04937e+07	8.65688e+06	9.25139e+06	1.01018e+07	1.15855e+07
Docosapentaenoic acid	POS	16.662	330.25579	C22 H34 O2	-9.06183724964649e-05	-0.274388369418279	91.3310746663722	C16513	FA Fatty acyls	FA0103 Unsaturated fatty acids	FA01 Fatty Acids and Conjugates	Fatty acyls[FA]	Lipid metabolism	Biosynthesis of unsaturated fatty acids	map01040 Biosynthesis of unsaturated fatty acids;	1.37999e+07	1.37349e+07	1.44852e+07	1.41999e+07	1.41307e+07	1.39335e+07	1.32328e+07	1.45281e+07	1.42621e+07	9.9887e+06	1.05019e+07	1.05353e+07	1.05724e+07	9.94071e+06	1.36645e+07	1.12123e+07	1.33522e+07	1.12904e+07	1.11889e+07	1.19588e+07	1.29463e+07	1.90476e+07	1.9748e+07	1.88806e+07	1.85946e+07	2.00239e+07	2.1491e+07
Oleyl anilide	POS	16.67	363.31369	C24 H39 N O	6.01052390533835	16821.9162215997	65.0207854163395	NA	NA	NA	NA	NA	NA	NA	NA	3.96596e+07	3.96752e+07	3.89358e+07	4.07794e+07	4.00803e+07	4.04634e+07	4.0562e+07	3.78283e+07	3.87656e+07	1.41259e+06	1.39168e+06	1.27362e+06	1.21197e+07	1.25403e+06	1.12375e+06	6.13294e+07	7.87602e+07	7.30379e+07	6.17746e+07	6.22477e+07	5.2462e+07	4.88976e+07	4.74643e+07	3.68066e+07	4.19194e+07	4.48116e+07	4.38548e+07
Ciprostene	POS	16.686	346.25076	C22 H36 O4	-18.0106005902285	-49444.169998587	78.6727853815948	NA	NA	NA	NA	NA	NA	NA	NA	1.17811e+07	1.11042e+07	6.55868e+06	6.01467e+06	1.04102e+07	1.39727e+07	7.55636e+06	9.01822e+06	9.5307e+06	3.59236e+06	6.1949e+06	5.51805e+06	4.84414e+06	4.94768e+06	4.48599e+06	9.41589e+06	1.01321e+07	1.36863e+07	7.44021e+06	7.63498e+06	1.44692e+07	8.05196e+06	4.09079e+06	1.15839e+07	7.97331e+06	8.70591e+06	1.19927e+07
Primobolan	POS	16.704	414.31343	C27 H42 O3	3.259718840809e-05	0.0786776116448708	64.9351722497836	D01301	NA	NA	NA	NA	NA	NA	NA	1.36928e+07	6.7395e+06	1.0304e+07	9.88293e+06	1.06244e+07	1.36678e+07	1.15133e+07	1.13034e+07	1.04911e+07	1.02574e+07	5.38141e+06	1.09809e+07	6.41004e+06	5.0991e+07	1.3294e+07	1.45963e+07	9.61225e+06	6.86097e+06	1.12333e+07	1.40873e+07	6.47001e+06	1.7111e+07	1.01506e+07	1.29412e+07	1.69884e+07	1.23026e+07	2.45188e+07
Medroxyprogesterone	POS	16.81	344.23345	C22 H32 O3	-0.00169597708810443	-4.9267981899026	84.7638320983732	C07119	Lipids and lipid-like molecules	Pregnane steroids	Steroids and steroid derivatives	Steroids and derivatives	NA	NA	NA	8.33618e+06	5.17198e+06	7.71527e+06	5.32125e+06	4.91606e+06	7.37652e+06	4.24723e+06	5.76385e+06	5.46203e+06	8.62241e+06	9.53017e+06	9.03168e+06	1.1912e+07	5.09551e+06	4.35463e+07	5.68412e+06	8.44052e+06	7.43081e+06	2.14166e+06	5.27481e+06	5.29835e+06	1.15705e+06	8.74471e+06	5.83875e+06	4.50167e+06	7.58926e+06	1.72583e+07
(5<U+03BE>,9<U+03BE>)-17-Hydroxykaur-15-en-19-oic acid	NEG	16.853	364.22192	C20 H30 O3	46.002424430385	144561.930295571	65.6089308746641	NA	NA	NA	NA	NA	NA	NA	NA	1.02242e+06	1.25332e+06	1.13046e+06	1.10101e+06	1.13427e+06	776752	937666	1.06915e+06	955932	72082.3	69230.6	71141	69721.3	76480.1	69830.3	1.44041e+06	1.54321e+06	1.30761e+06	1.39891e+06	1.25654e+06	875119	1.42032e+06	1.37763e+06	1.26571e+06	1.53891e+06	1.46096e+06	1.83968e+06
(+)-Usniacin	NEG	16.861	344.0889	C18 H16 O7	-0.00070653544889864	-2.053347277557	88.3141466960298	NA	NA	NA	NA	Phenols and derivatives	NA	NA	NA	3.12646e+06	3.32124e+06	3.37301e+06	3.46598e+06	3.2959e+06	3.09217e+06	3.74279e+06	3.36692e+06	3.21861e+06	4.63776e+06	4.62607e+06	8.01935e+06	4.18396e+06	4.38452e+06	1.19638e+07	1.06503e+06	2.86937e+06	3.26757e+06	2.00365e+06	1.7581e+06	4.16683e+06	2.19781e+06	2.50501e+06	2.51193e+06	1.89002e+06	3.98237e+06	3.75764e+06
Clareolide	POS	16.901	250.1934	C16 H26 O2	0.00012431469730245	0.496874645523612	89.5548404075563	NA	Organoheterocyclic compounds	NA	Naphthofurans	Terpenoids	NA	NA	NA	6.64983e+07	7.52612e+07	7.26336e+07	3.93812e+07	7.99249e+07	7.82859e+07	8.23306e+07	6.55137e+07	6.88946e+07	3.31727e+06	3.56714e+06	4.06022e+06	3.59424e+06	4.74456e+06	3.07177e+06	1.06943e+08	1.25496e+08	1.19842e+08	9.60602e+07	6.67703e+07	8.31916e+07	9.13064e+07	7.56824e+07	8.97141e+07	9.33539e+07	6.25071e+07	1.13804e+08
Anandamide (AEA)	POS	16.961	347.28039	C22 H37 N O2	-0.0020439209645815	-5.88547185610576	68.7769923772471	C11695	FA Fatty acyls	FA0804 N-acyl ethanolamines (endocannabinoids)	FA08 Fatty amides	Fatty acyls[FA]	NA	NA	NA	651527	738885	632545	646153	679460	544154	1.02247e+06	515630	550025	1.97927e+06	1.29458e+06	702108	3.17867e+06	1.8933e+06	438962	761615	667808	875843	860774	760216	744651	534815	572012	718411	651680	632640	557943
10-Propoxydecanoic acid	POS	17.014	242.20375	C13 H26 O3	12.0155552548734	52198.833525887	69.2792802440224	NA	NA	NA	NA	NA	NA	NA	NA	8.0728e+07	8.00181e+07	8.05356e+07	7.80196e+07	8.2896e+07	7.5469e+07	8.2128e+07	7.89551e+07	7.91206e+07	5.80488e+07	5.54774e+07	6.33528e+07	5.32591e+07	5.20588e+07	5.36266e+07	1.06888e+08	8.94089e+07	1.02544e+08	1.10719e+08	1.15159e+08	1.02536e+08	7.71694e+07	7.34907e+07	8.06031e+07	8.83872e+07	7.51688e+07	6.67945e+07
14(S)-HDHA	POS	17.015	326.22228	C22 H32 O3	-18.012861041933	-52327.1993260205	70.1771586205854	NA	NA	NA	NA	NA	NA	NA	NA	1.79525e+09	1.76587e+09	1.77022e+09	1.72201e+09	1.77748e+09	1.68055e+09	1.79732e+09	1.78096e+09	1.7445e+09	8.75389e+08	9.08846e+08	9.23707e+08	8.86795e+08	7.72064e+08	6.62791e+08	2.47798e+09	2.15421e+09	2.30582e+09	2.47989e+09	2.58432e+09	2.32195e+09	1.79991e+09	1.65385e+09	1.79421e+09	2.04807e+09	1.76416e+09	1.59633e+09
Valerophenone	POS	17.016	162.10489	C11 H14 O	0.00042604992697192	2.62824300934192	62.2364736501455	NA	Organic oxygen compounds	Carbonyl compounds	Organooxygen compounds	Carbonyl compounds	NA	NA	NA	1.19364e+08	1.17036e+08	1.10869e+08	1.08491e+08	1.16104e+08	1.0833e+08	1.12399e+08	1.10358e+08	1.08508e+08	4.51536e+07	4.70049e+07	5.27754e+07	3.60286e+07	3.66845e+07	3.41775e+07	1.69962e+08	1.34205e+08	1.56303e+08	1.67168e+08	1.7334e+08	1.62023e+08	1.13469e+08	1.11668e+08	1.18865e+08	1.35337e+08	1.1068e+08	9.82085e+07
Oleoyl-L-a-lysophosphatidic acid	NEG	17.047	436.25793	C21 H41 O7 P	-0.0010634891991117	-2.4377473542994	94.2594332714291	NA	Lipids and lipid-like molecules	Glycerophosphates	Glycerophospholipids	Glycerophospholipids[GP]	NA	NA	NA	8.19613e+08	8.0971e+08	8.01046e+08	7.73308e+08	7.82655e+08	7.35887e+08	8.07261e+08	7.97739e+08	7.81093e+08	1.21487e+08	1.05999e+08	1.36491e+08	6.2046e+07	1.42048e+08	1.31462e+08	9.0141e+08	8.72724e+08	8.37593e+08	9.35194e+08	9.3872e+08	1.01931e+09	1.38426e+09	1.16947e+09	1.21903e+09	1.30438e+09	1.29301e+09	1.21607e+09
D-(+)-Camphor	POS	17.081	152.1201	C10 H16 O	-1.64139379137396e-05	-0.10790116677881	91.1574269079027	C00808	Terpenoids	Cyclic monoterpenes	Monoterpenoids (C10)	Terpenoids	Metabolism of terpenoids and polyketides	Monoterpenoid biosynthesis	map00902 Monoterpenoid biosynthesis; map01110 Biosynthesis of secondary metabolites;	3.30863e+08	3.33237e+08	3.22691e+08	3.36262e+08	3.31638e+08	3.26847e+08	3.46983e+08	3.19232e+08	3.3029e+08	7.9448e+07	7.48452e+07	7.04331e+07	6.83558e+07	6.18939e+07	7.17444e+07	5.06791e+08	4.41117e+08	4.78863e+08	5.82879e+08	5.12037e+08	4.83305e+08	4.09667e+08	3.68676e+08	3.95043e+08	4.77644e+08	3.7587e+08	3.72177e+08
(+/-)9-HODE	NEG	17.139	296.23446	C18 H32 O3	-0.00068310058264842	-2.30594038020353	87.8934173233667	NA	NA	NA	NA	NA	NA	NA	NA	1.00428e+07	9.36868e+06	9.61097e+06	9.73591e+06	9.55112e+06	9.56086e+06	1.01186e+07	1.01267e+07	9.3381e+06	3.50596e+06	3.23014e+06	2.13194e+06	2.98604e+06	2.91695e+06	6.29584e+06	1.19392e+07	1.15325e+07	1.11979e+07	1.01757e+07	1.12847e+07	1.11859e+07	1.27521e+07	1.19641e+07	1.16115e+07	1.18022e+07	1.33275e+07	1.67779e+07
18	POS	17.147	470.33801	C30 H46 O4	-0.00159704377836078	-3.3955119772026	77.464879459747	NA	Lipids and lipid-like molecules	Triterpenoids	Prenol lipids	Terpenoids	NA	NA	NA	6.76535e+06	5.98708e+06	6.46271e+06	6.02016e+06	6.35422e+06	5.65333e+06	5.59595e+06	5.98221e+06	5.65679e+06	1.65386e+07	1.23841e+07	2.86998e+07	2.32762e+07	1.8873e+07	3.80059e+07	7.91763e+06	6.73815e+06	7.2327e+06	7.47933e+06	7.45405e+06	7.44414e+06	5.7527e+06	5.74935e+06	6.41349e+06	6.75521e+06	6.37867e+06	5.57724e+06
Docosahexaenoic acid ethyl ester	POS	17.227	356.2715	C24 H36 O2	-3.07716647967027e-05	-0.0863713829787198	61.1114819038556	C16185	FA Fatty acyls	Null	FA04 Docosanoids	Fatty acyls[FA]	NA	NA	NA	3.8539e+06	3.96003e+06	3.82933e+06	4.01163e+06	4.75765e+06	4.40138e+06	4.49132e+06	4.41502e+06	4.11299e+06	4.38077e+06	1.03397e+07	9.72954e+06	1.0746e+07	1.09062e+07	2.11664e+07	1.51281e+06	1.40701e+06	1.80695e+06	1.00781e+06	651473	1.41689e+06	3.58327e+06	4.85334e+06	2.58587e+06	3.9304e+06	6.28346e+06	3.82442e+06
Telocinobufagin	POS	17.294	402.23809	C24 H34 O5	-0.00253643678752269	-6.30576982049574	63.9690912505215	C17072	Steroids	Bufanolide derivatives [Fig]	24-Carbon atoms	Sterol lipids[ST]	NA	NA	NA	1.72606e+06	1.18092e+06	1.6052e+06	1.706e+06	1.66436e+06	1.56832e+06	1.69007e+06	1.67807e+06	1.45506e+06	271162	243301	240103	267994	281669	266314	1.22358e+06	1.38541e+06	1.26978e+06	647410	1.14473e+06	1.53773e+06	3.2236e+06	2.3495e+06	2.39962e+06	1.98979e+06	3.78468e+06	3.28136e+06
Hydroxyprogesterone caproate	POS	17.382	428.29271	C27 H40 O4	5.13889090711928e-05	0.119985500331251	60.541452872097	C08148	NA	NA	NA	NA	NA	NA	NA	1.50158e+07	1.04589e+07	1.51702e+07	1.56702e+07	1.5455e+07	1.57745e+07	1.60037e+07	1.45959e+07	1.829e+07	1.46561e+07	9.11271e+06	1.13315e+07	1.10362e+07	1.48431e+07	1.41823e+07	1.17429e+07	2.21665e+07	1.96105e+07	1.2881e+07	1.50172e+07	1.07816e+07	1.34914e+07	1.28481e+07	4.01287e+06	1.16138e+07	1.00198e+07	1.07082e+07
Dienogest	POS	17.536	311.18834	C20 H25 N O2	-0.00018984976583169	-0.610079575906698	67.5805365526035	D03799	NA	NA	NA	NA	NA	NA	NA	1.78096e+06	1.82991e+06	659178	2.13064e+06	1.93164e+06	2.18864e+06	1.89597e+06	1.90594e+06	2.02457e+06	455893	428736	479060	434594	408109	448657	2.56922e+06	3.22354e+06	3.79489e+06	2.62537e+06	4.20063e+06	1.8949e+06	4.65717e+06	3.64456e+06	2.45228e+06	4.7855e+06	2.84217e+06	2.95597e+06
Testosterone enanthate	POS	17.56	400.29775	C26 H40 O3	2.25391443109402e-06	0.00563059487192085	75.1209411120185	C08157	ST Sterol Lipids	ST0202 C19 steroids (androgens) and derivatives	ST02 Steroids	Sterol lipids[ST]	NA	NA	NA	2.93362e+07	2.7999e+07	2.83537e+07	2.8617e+07	2.84034e+07	2.92019e+07	2.93429e+07	2.85657e+07	2.79633e+07	4.08284e+07	4.3775e+07	4.33417e+07	4.54355e+07	4.77172e+07	4.14637e+07	2.54629e+07	1.92372e+07	2.66896e+07	2.34367e+07	3.14789e+07	2.2959e+07	2.18763e+07	2.77976e+07	2.46231e+07	2.09953e+07	2.49354e+07	3.3685e+07
Ergosterol peroxide	POS	17.586	428.329	C28 H44 O3	-4.87171452618895e-05	-0.113737664533082	70.0584745200721	NA	NA	NA	NA	NA	NA	NA	NA	3.03745e+06	2.93601e+06	2.83182e+06	2.59736e+06	2.56431e+06	2.74132e+06	3.41512e+06	2.74011e+06	2.50383e+06	1.24285e+07	6.30661e+06	3.54305e+06	5.13333e+06	4.47517e+06	1.01437e+07	2.49812e+06	2.47188e+06	2.49093e+06	2.63865e+06	2.47865e+06	2.08639e+06	4.41813e+06	3.69411e+06	2.75233e+06	2.76856e+06	2.68766e+06	3.65805e+06
Linoleoyl ethanolamide	POS	17.724	323.2823	C20 H37 N O2	-0.00013036788146791	-0.403263121024766	81.7822171821139	NA	NA	NA	NA	NA	NA	NA	NA	2.0808e+07	2.16525e+07	2.12277e+07	2.12692e+07	2.05855e+07	2.1739e+07	2.07928e+07	2.05083e+07	2.02484e+07	4.56837e+06	3.75598e+06	3.42057e+06	4.58311e+06	3.63567e+06	4.64756e+06	2.50524e+07	3.19821e+07	2.75723e+07	2.26098e+07	2.54306e+07	2.66811e+07	3.0451e+07	3.00321e+07	2.19095e+07	2.96468e+07	2.92478e+07	3.14312e+07
Farnesyl Acetate	POS	17.771	264.20901	C17 H28 O2	8.1074437900952e-05	0.30685729618858	83.939065159204	NA	NA	NA	NA	Others	NA	NA	NA	3.59094e+07	3.35013e+07	3.98182e+07	4.30855e+07	3.55706e+07	3.99489e+07	4.16502e+07	4.0207e+07	3.34183e+07	3.51033e+06	4.38315e+06	9.47599e+06	2.44167e+06	3.52423e+06	3.91232e+06	7.56098e+07	5.75446e+07	5.71137e+07	6.28597e+07	5.03362e+07	5.61344e+07	4.80794e+07	4.53714e+07	5.50629e+07	7.08263e+07	5.39269e+07	6.86421e+07
Neoruscogenin	POS	17.842	428.29284	C27 H40 O4	0.00017584562817774	0.410573527788147	62.1675568567745	NA	NA	NA	NA	Steroids and derivatives	NA	NA	NA	4.21143e+07	4.1737e+07	4.51711e+07	4.43605e+07	4.5181e+07	4.59205e+07	4.43618e+07	4.38803e+07	4.18271e+07	9.25062e+07	8.32446e+07	8.144e+07	8.38742e+07	9.48179e+07	7.60851e+07	2.34209e+07	1.76711e+07	2.72023e+07	2.61032e+07	2.99945e+07	2.22782e+07	2.28248e+07	2.86974e+07	2.67571e+07	1.98402e+07	2.93082e+07	2.39841e+07
Norethandrolone	POS	17.908	302.22463	C20 H30 O2	4.68750833988452e-05	0.155100168776867	75.2848913089233	D07127	NA	NA	NA	NA	NA	NA	NA	7.8486e+07	7.26271e+07	8.01641e+07	7.72953e+07	7.62015e+07	7.93629e+07	7.62832e+07	7.24218e+07	7.63039e+07	9.81439e+07	9.19526e+07	8.94789e+07	9.59599e+07	9.26334e+07	1.00188e+08	7.74957e+07	6.98544e+07	7.82563e+07	9.50002e+07	8.07796e+07	8.75938e+07	6.78337e+07	7.14116e+07	6.89662e+07	6.87767e+07	6.68815e+07	6.36898e+07
2-Arachidonoyl glycerol	POS	17.956	378.27705	C23 H38 O4	4.31435107088873e-05	0.114052690492578	67.7814015342715	C13856	FA Fatty acyls	Null	FA10 Fatty ethers	Fatty acyls[FA]	NA	NA	NA	2.63792e+06	3.11931e+06	1.71803e+06	2.88496e+06	3.31082e+06	3.20285e+06	2.25916e+06	3.38382e+06	2.16324e+06	369339	387169	363548	363314	371234	428863	3.62899e+06	4.32081e+06	4.44754e+06	2.57927e+06	3.82785e+06	4.34484e+06	5.031e+06	1.83331e+06	3.67841e+06	4.61142e+06	2.25354e+06	5.24383e+06
Testosterone isocaproate	POS	18.153	386.27966	C25 H38 O3	-0.00243881588039585	-6.31356180213938	78.0331377091823	C14663	NA	NA	NA	NA	NA	NA	NA	6.73404e+06	6.68115e+06	6.789e+06	6.52737e+06	5.86283e+06	5.6766e+06	6.72918e+06	6.57566e+06	5.88089e+06	1.70106e+07	1.37628e+07	1.2015e+07	2.02137e+07	1.39796e+07	2.30259e+07	5.30454e+06	1.06843e+07	4.79529e+06	4.28872e+06	4.94684e+06	5.34986e+06	6.04881e+06	2.68577e+06	5.09739e+06	6.80598e+06	5.57753e+06	6.83998e+06
1-Dodecyl-2-pyrrolidinone	POS	18.206	253.24058	C16 H31 N O	1.21253343650096e-05	0.047880695507945	64.7377939310183	NA	NA	NA	NA	NA	NA	NA	NA	7.19523e+08	7.25811e+08	7.10254e+08	7.12729e+08	7.12188e+08	7.18299e+08	7.40005e+08	7.03417e+08	7.07244e+08	1.03313e+09	1.0837e+09	5.16397e+08	1.06457e+09	9.90715e+08	6.05319e+08	8.28071e+08	8.61034e+08	8.38511e+08	5.05528e+08	8.00813e+08	8.15234e+08	4.61942e+08	6.49876e+08	6.30109e+08	8.27694e+08	6.98752e+08	8.32633e+08
all-cis-4,7,10,13,16-Docosapentaenoic acid	POS	18.21	312.24529	C22 H34 O2	-18.0105924956964	-54535.2666463306	89.4082192271244	NA	Lipids and lipid-like molecules	Fatty acids and conjugates	Fatty Acyls	Fatty acyls[FA]	NA	NA	NA	8.84331e+06	8.3935e+06	9.07886e+06	9.24933e+06	8.88322e+06	8.89316e+06	8.17644e+06	8.06918e+06	9.5451e+06	3.14402e+07	2.97045e+07	2.53481e+07	4.07543e+07	3.54935e+07	3.79065e+07	1.85301e+06	2.37632e+06	573476	1.3274e+06	1.78482e+06	2.30274e+06	4.1953e+06	5.29192e+06	4.17783e+06	3.49997e+06	4.92811e+06	4.92751e+06
Arachidonic acid ethyl ester	POS	18.213	349.29797	C22 H36 O2	17.0264381839679	51242.5429991121	81.2110666353014	NA	NA	NA	NA	NA	NA	NA	NA	1.72669e+07	1.80093e+07	1.6353e+07	1.87313e+07	1.70377e+07	1.80471e+07	6.36847e+06	1.67776e+07	1.72948e+07	2.87497e+07	2.68586e+07	2.20911e+07	3.74069e+07	1.5599e+07	4.32421e+07	9.38375e+06	1.15808e+07	9.31416e+06	7.42653e+06	8.56986e+06	1.02118e+07	1.47915e+07	1.80691e+07	1.61163e+07	1.55206e+07	1.71982e+07	2.06256e+07
1-Linoleoyl glycerol	POS	18.372	336.26634	C21 H38 O4	-18.0106688352544	-50837.8143137443	95.083064337711	NA	NA	NA	NA	NA	NA	NA	NA	2.72143e+07	2.68575e+07	2.84507e+07	2.67003e+07	2.75289e+07	2.73085e+07	3.05463e+07	2.49945e+07	2.84967e+07	3.31611e+07	3.27494e+07	2.94168e+07	3.57292e+07	3.64122e+07	3.82488e+07	2.30606e+07	2.7541e+07	2.57219e+07	2.21285e+07	2.42359e+07	2.71482e+07	2.64134e+07	2.66937e+07	2.5216e+07	3.11064e+07	2.72898e+07	2.88342e+07
Docosahexaenoic acid methyl ester	POS	18.447	342.25333	C23 H34 O2	-0.00255100527652985	-7.4535031334395	70.9401338468111	NA	NA	NA	NA	NA	NA	NA	NA	8.73786e+07	9.10951e+07	9.23801e+07	9.61176e+07	1.00798e+08	9.32949e+07	9.84038e+07	1.06391e+08	1.02644e+08	2.02808e+08	1.96805e+08	1.90603e+08	2.15599e+08	2.16291e+08	2.19765e+08	7.82397e+07	6.94095e+07	8.84821e+07	7.47839e+07	9.73556e+07	7.54132e+07	1.13058e+08	1.15894e+08	1.1643e+08	8.64437e+07	1.07809e+08	8.81955e+07
Decanophenone	POS	18.449	232.18291	C16 H24 O	0.00019236252202858	0.82849630603465	72.8932377473934	NA	NA	NA	NA	NA	NA	NA	NA	2.11882e+07	2.1872e+07	2.32185e+07	2.38325e+07	2.26564e+07	2.46871e+07	2.45797e+07	2.61096e+07	2.53062e+07	4.11961e+07	3.74087e+07	3.85227e+07	3.98937e+07	4.24251e+07	4.89547e+07	2.13115e+07	1.91098e+07	2.27863e+07	2.17007e+07	2.55987e+07	2.15235e+07	2.77773e+07	2.92417e+07	3.00973e+07	2.16039e+07	2.81502e+07	2.34021e+07
Oleic acid alkyne	NEG	18.605	278.22386	C18 H30 O2	-0.00071945622175917	-2.58588303456222	77.0920561953571	NA	NA	NA	NA	NA	NA	NA	NA	3.20929e+08	3.43733e+08	3.71239e+08	3.28176e+08	3.20689e+08	2.85238e+08	2.54046e+08	2.74875e+08	2.35271e+08	1.86913e+07	1.84322e+07	1.73981e+07	1.82536e+07	1.90431e+07	1.80207e+07	4.3969e+08	5.77546e+08	4.54181e+08	5.50149e+08	4.27759e+08	4.35789e+08	4.45875e+08	3.93123e+08	3.83912e+08	4.89535e+08	4.64423e+08	6.3007e+08
17a-Methyl-androstan-3-hydroxyimine-17	POS	18.613	319.25046	C20 H33 N O2	-0.00066944798214763	-2.09693222885138	86.7966572894987	NA	NA	NA	NA	NA	NA	NA	NA	3.40573e+07	3.19547e+07	3.41877e+07	3.63088e+07	3.13169e+07	1.58407e+07	3.21889e+07	3.05357e+07	3.16036e+07	3.09588e+06	2.63464e+06	1.88914e+06	1.36462e+06	4.35049e+06	3.26046e+06	4.4192e+07	5.07169e+07	3.969e+07	4.47452e+07	3.86343e+07	4.29566e+07	3.80862e+07	3.32442e+07	4.61097e+07	4.3172e+07	4.44836e+07	4.82866e+07
Boldenone undecylenate	POS	18.636	452.32692	C30 H44 O3	-0.00212778466124064	-4.70406374174165	72.1399998228383	D03145	NA	NA	NA	NA	NA	NA	NA	1.09111e+07	1.19002e+07	1.21504e+07	1.22471e+07	1.22096e+07	1.3576e+07	1.42279e+07	1.29131e+07	1.27377e+07	3.23098e+07	2.12632e+07	2.24358e+07	2.39371e+07	2.3958e+07	4.27702e+07	6.29983e+06	5.85887e+06	5.68486e+06	3.98413e+06	6.20623e+06	5.95571e+06	1.11587e+07	1.08704e+07	1.32405e+07	7.81524e+06	1.06835e+07	1.03767e+07
1a,1b-Dihomo prostaglandin E1	NEG	18.668	364.26066	C22 H38 O5	-18.0112644125786	-47116.3673452013	70.6765590402763	NA	NA	NA	NA	NA	NA	NA	NA	1.01442e+06	1.08927e+06	1.10104e+06	1.02575e+06	1.03174e+06	906080	952227	906756	992506	56027.9	53499.8	51473.8	55349	56180.6	57297.6	886496	987710	915986	766531	998322	962217	2.11797e+06	1.78263e+06	1.41923e+06	1.61995e+06	2.1904e+06	2.9256e+06
Cetrimonium	POS	18.676	283.32341	C19 H41 N	-0.00048645491762044	-1.71695687241898	88.9682186354025	C11275	NA	NA	NA	NA	NA	NA	NA	6.6719e+08	6.91857e+08	6.93586e+08	7.05214e+08	7.11817e+08	6.94727e+08	6.86843e+08	6.90201e+08	6.77798e+08	5.90223e+06	1.80631e+07	6.34928e+06	3.99182e+06	3.42834e+06	3.30467e+06	3.42745e+06	5.06809e+06	2.53094e+06	8.73222e+06	2.45712e+06	4.62334e+06	1.22035e+07	2.81085e+06	3.13418e+06	6.01012e+06	2.58285e+06	6.05906e+06
2,2-Methylenebis(4-ethyl-6-tert-butylphenol)	POS	18.797	390.25566	C25 H36 O2	21.9841250386833	59695.4236856955	71.0459856967345	NA	NA	NA	NA	NA	NA	NA	NA	1.26567e+06	1.47133e+06	1.60022e+06	1.77119e+06	1.28533e+06	1.68506e+06	1.6986e+06	1.27777e+06	1.51299e+06	762712	642496	470119	537492	381011	443793	1.49477e+06	2.05672e+06	1.35092e+06	1.43414e+06	1.68281e+06	1.34926e+06	3.34814e+06	2.23222e+06	1.91902e+06	2.27677e+06	2.25908e+06	3.43263e+06
16-Hydroxyhexadecanoic acid	NEG	18.809	272.23435	C16 H32 O3	-0.0007988162545871	-2.93428776396862	89.4105409813063	C18218	Lipids and lipid-like molecules	Fatty acids and conjugates	Fatty Acyls	Fatty acyls[FA]	Lipid metabolism	Cutin, suberine and wax biosynthesis	map00073 Cutin, suberine and wax biosynthesis; map01100 Metabolic pathways;	8.99413e+08	8.94839e+08	8.6266e+08	8.45054e+08	8.64456e+08	8.29754e+08	8.72662e+08	8.81962e+08	8.6485e+08	1.01252e+08	9.44223e+07	9.0987e+07	1.045e+08	1.23023e+08	1.12167e+08	1.59448e+09	1.1101e+09	1.27952e+09	9.22293e+08	1.47187e+09	1.06205e+09	1.20192e+09	1.1598e+09	1.08126e+09	1.11213e+09	1.19431e+09	1.39844e+09
Arachidonoyl serinol	POS	18.809	377.2928	C23 H39 N O3	-0.00019905771875983	-0.527594526957563	64.064265372239	NA	Lipids and lipid-like molecules	Fatty amides	Fatty Acyls	Fatty acyls[FA]	NA	NA	NA	5.5917e+06	8.65022e+06	8.29582e+06	8.6144e+06	8.19673e+06	8.57363e+06	8.52493e+06	6.58175e+06	8.37182e+06	1.04315e+06	1.23346e+06	777802	1.13591e+06	1.36648e+06	903492	1.34538e+07	9.98108e+06	1.08407e+07	1.33486e+07	1.12429e+07	9.2575e+06	1.59629e+07	1.19081e+07	1.00494e+07	1.11691e+07	1.32016e+07	1.76662e+07
13-OxoODE	POS	18.825	316.19879	C18 H30 O3	21.9792905611748	74703.7193229964	66.5650159954684	C14765	FA Fatty acyls	FA0200 Other Octadecanoids	FA02 Octadecanoids	Fatty acyls[FA]	Lipid metabolism	Linoleic acid metabolism	map00591 Linoleic acid metabolism;	7.93454e+06	7.20978e+06	7.45774e+06	6.78723e+06	7.56464e+06	6.23887e+06	6.96155e+06	7.21775e+06	6.97026e+06	496763	590569	493613	962992	851160	539775	1.18425e+07	1.07024e+07	9.27906e+06	6.77851e+06	1.20528e+07	8.50573e+06	1.04548e+07	8.45424e+06	7.42878e+06	9.59765e+06	7.9553e+06	1.0555e+07
Lithocholic acid	POS	18.838	393.32413	C24 H40 O3	17.026385637261	45247.1104507574	64.1003148050422	C03990	Steroids	Cholane derivatives [Fig]	24-Carbon atoms	Sterol lipids[ST]	Lipid metabolism	Secondary bile acid biosynthesis	NA	6.5495e+06	6.12209e+06	5.76407e+06	6.30007e+06	6.62732e+06	6.04383e+06	5.72695e+06	6.31891e+06	6.49281e+06	1.34009e+07	1.239e+07	1.32366e+07	1.42828e+07	1.4613e+07	1.48386e+07	3.87581e+06	4.28369e+06	4.56353e+06	3.58821e+06	4.49742e+06	3.7557e+06	4.76055e+06	4.74402e+06	4.54568e+06	4.42528e+06	4.45692e+06	4.10237e+06
3-Methyl-5-(5,5,8a-trimethyl-2-methylene-7-oxodecahydro-1-naphthalenyl)pentyl acetate	POS	18.84	330.25567	C22 H36 O3	-18.0107776934035	-51715.512507081	93.1855319065941	NA	NA	NA	NA	NA	NA	NA	NA	1.36899e+08	1.38825e+08	1.348e+08	1.34132e+08	1.36038e+08	1.39713e+08	1.33056e+08	1.33179e+08	1.34783e+08	2.5143e+08	2.36171e+08	2.49596e+08	2.40832e+08	2.47229e+08	2.56086e+08	9.81168e+07	8.97656e+07	1.05194e+08	1.07265e+08	1.1811e+08	9.71666e+07	1.19754e+08	1.10548e+08	1.20229e+08	1.04795e+08	1.14405e+08	1.03202e+08
Prostaglandin A1 ethyl ester	NEG	18.974	364.26066	C22 H36 O4	-0.00070408912142738	-1.93292289391499	76.1236461273697	NA	NA	NA	NA	NA	NA	NA	NA	3.78813e+06	3.76259e+06	4.26543e+06	3.71069e+06	3.71247e+06	3.46421e+06	3.13472e+06	3.19464e+06	3.30449e+06	131536	271369	176608	66688.8	81487.5	177495	4.96575e+06	4.74181e+06	4.3568e+06	3.98046e+06	5.22456e+06	4.54586e+06	6.16889e+06	5.00892e+06	5.09465e+06	6.44118e+06	5.9555e+06	6.53988e+06
Fucoxanthin	POS	18.975	658.42109	C42 H58 O6	-0.00224493332893871	-3.40955916172264	70.6694488946167	C08596	Terpenoids	Carotenoids	Carotenoids and apocarotenoids	Terpenoids	NA	NA	NA	2.33881e+06	2.25083e+06	3.70525e+06	2.12496e+06	2.19257e+06	2.07403e+06	2.39355e+06	2.0385e+06	2.13461e+06	2.45774e+06	6.17604e+06	1.88787e+06	2.42333e+06	5.6228e+06	2.06549e+06	1.00171e+07	2.33681e+06	2.23613e+06	5.11668e+06	3.52915e+06	3.84014e+06	9.57256e+06	9.02034e+06	2.8571e+06	2.3621e+06	1.12304e+07	8.29352e+06
Diosgenin	POS	19.032	414.31293	C27 H42 O3	-0.00046669289150713	-1.12642482012813	67.9264010778405	C08898	Steroids	Spirostan derivatives [Fig]	27-Carbon atoms	Sterol lipids[ST]	Chemical structure transformation maps	Biosynthesis of plant secondary metabolites	NA	3.39459e+07	3.32247e+07	3.15173e+07	3.45954e+07	2.90672e+07	3.42712e+07	2.56545e+07	3.46004e+07	3.21354e+07	9.48302e+07	6.95083e+07	5.6305e+07	9.11261e+07	6.95084e+07	1.35964e+08	1.43112e+07	1.67758e+07	1.92094e+07	1.14573e+07	7.39579e+06	1.64232e+07	1.88371e+07	2.77814e+07	1.93122e+07	1.96091e+07	2.39584e+07	2.86451e+07
Palmitoyl ethanolamide	POS	19.083	299.28183	C18 H37 N O2	-0.00059480598230266	-1.98744037001507	92.4275973065544	C16512	Organic acids and derivatives	Carboximidic acids	Carboximidic acids and derivatives	Organic acids	NA	NA	NA	2.80385e+07	3.0633e+07	2.84432e+07	2.86154e+07	2.96418e+07	2.88052e+07	2.91621e+07	2.73721e+07	2.8985e+07	1.63544e+06	1.66167e+06	1.24712e+06	1.19908e+06	2.46033e+06	2.13341e+06	4.70569e+07	4.47519e+07	4.6844e+07	4.39832e+07	4.58927e+07	4.12238e+07	4.08984e+07	3.48397e+07	3.10216e+07	3.61934e+07	3.92163e+07	4.98051e+07
D-a-Tocopherol	POS	19.111	430.38047	C29 H50 O2	-0.00060819621887731	-1.41315742242756	85.652175909093	C02477	Vitamins and Cofactors	Fat-soluble vitamins [Fig]	Vitamins	Vitamins	Metabolism of cofactors and vitamins	Ubiquinone and other terpenoid-quinone biosynthesis	map00130 Ubiquinone and other terpenoid-quinone biosynthesis; map01100 Metabolic pathways; map01110 Biosynthesis of secondary metabolites;	8.07298e+06	8.09695e+06	8.067e+06	7.65516e+06	8.39118e+06	7.82992e+06	8.12539e+06	8.30085e+06	7.67938e+06	684798	683950	438112	698313	693416	989057	1.22277e+07	9.22774e+06	1.0533e+07	1.0777e+07	9.70543e+06	9.22598e+06	1.34959e+07	1.13427e+07	1.004e+07	1.13971e+07	1.12778e+07	1.55032e+07
PEG Diethylhexanoate n4	POS	19.12	463.35045	C24 H46 O7	17.0260925022195	38147.3526057706	88.3622072071138	NA	NA	NA	NA	NA	NA	NA	NA	1.11622e+07	1.25159e+07	1.23745e+07	1.14769e+07	1.34393e+07	1.30305e+07	1.36456e+07	1.32662e+07	1.51615e+07	1.72428e+06	1.82615e+06	1.63386e+06	2.19927e+06	1.23202e+06	2.89115e+06	1.03156e+06	2.26948e+06	1.36048e+06	1.37122e+06	961936	1.58218e+06	2.87233e+06	1.26334e+06	1.60705e+06	1.05519e+06	1.24371e+06	1.46813e+06
Oleoyl ethanolamide	POS	19.19	325.29768	C20 H39 N O2	-0.00039629893859682	-1.21826399713866	93.2302285997756	C20792	Organic nitrogen compounds	Amines	Organonitrogen compounds	Amines	NA	NA	NA	1.66899e+07	1.65757e+07	1.67799e+07	1.60493e+07	1.62678e+07	1.73656e+07	1.71416e+07	1.63184e+07	1.70066e+07	370142	368198	549001	463856	706742	850478	1.98769e+07	2.37861e+07	2.02009e+07	2.11073e+07	1.89907e+07	2.77832e+07	2.6215e+07	2.10546e+07	1.91957e+07	2.68933e+07	2.18097e+07	2.5412e+07
Docosapentaenoic acid methyl ester	POS	19.339	344.27098	C23 H36 O2	-0.00055252974254926	-1.60492429305804	77.7759771581829	NA	NA	NA	NA	NA	NA	NA	NA	5.62744e+06	6.5776e+06	5.63912e+06	5.25286e+06	6.29142e+06	6.7662e+06	5.48127e+06	6.13242e+06	5.21848e+06	2.26001e+07	1.53038e+07	1.58448e+07	1.42296e+07	1.64474e+07	2.51602e+07	1.90253e+06	2.55387e+06	2.01303e+06	1.15578e+06	952274	2.19642e+06	7.18187e+06	1.08388e+07	2.50592e+06	3.73996e+06	4.5694e+06	5.02949e+06
Wilforlide A	POS	19.554	454.34479	C30 H46 O3	9.24920247484806e-05	0.203572366376673	81.1909197887546	NA	NA	NA	NA	Terpenoids	NA	NA	NA	3.49658e+06	3.62316e+06	3.0968e+06	3.20714e+06	3.28325e+06	3.75575e+06	3.33729e+06	3.68868e+06	1.88718e+06	900430	1.89597e+06	1.06349e+06	904828	938269	3.40644e+06	8.27499e+06	7.13526e+06	2.41452e+06	8.0709e+06	6.87837e+06	8.74764e+06	3.97443e+06	5.52144e+06	4.50548e+06	4.82786e+06	4.8945e+06	5.54018e+06
Linoleic acid	NEG	19.689	280.23954	C18 H32 O2	-0.00068752957508877	-2.45335787235016	84.2141069907782	C01595	Lipids	Unsaturated fatty acids	Fatty acids [Fig]	NA	Lipid metabolism	Linoleic acid metabolism	map00591 Linoleic acid metabolism; map01040 Biosynthesis of unsaturated fatty acids; map01100 Metabolic pathways;	9.40148e+07	9.67976e+07	9.4597e+07	8.97577e+07	9.03545e+07	7.977e+07	7.41605e+07	7.13651e+07	7.07583e+07	5.01877e+06	5.17336e+06	4.67008e+06	4.10599e+06	5.26651e+06	4.89562e+06	1.21511e+08	1.26284e+08	1.20907e+08	1.40836e+08	1.09037e+08	1.27793e+08	1.32472e+08	1.11867e+08	1.04672e+08	1.51871e+08	1.33596e+08	1.655e+08
Linoelaidic acid	POS	19.705	280.24	C18 H32 O2	-0.00023363483700222	-0.833694851266846	91.0088970034426	NA	Lipids and lipid-like molecules	Lineolic acids and derivatives	Fatty Acyls	Fatty acyls[FA]	NA	NA	NA	2.63163e+08	2.49227e+08	2.30163e+08	3.35617e+08	3.08679e+08	2.49198e+08	2.64745e+08	2.73242e+08	2.20545e+08	2.46819e+07	2.79469e+07	2.37576e+07	2.84197e+07	2.4807e+07	2.32256e+07	3.33834e+08	3.76954e+08	3.1462e+08	3.99985e+08	4.28704e+08	3.42321e+08	4.06872e+08	9.62635e+07	2.26973e+08	4.6276e+08	3.76215e+08	3.78889e+08
11-Deoxy prostaglandin F1	POS	19.808	322.25061	C20 H36 O4	-18.0107513456018	-52932.1089070067	80.5635326258144	NA	NA	NA	NA	NA	NA	NA	NA	5.21961e+06	6.42551e+06	5.25542e+06	6.45674e+06	5.73441e+06	6.32252e+06	6.30074e+06	5.02963e+06	5.15004e+06	511859	304625	311873	694393	527321	367961	9.09867e+06	1.20531e+07	8.93102e+06	1.47131e+07	8.83802e+06	1.04438e+07	5.19895e+06	5.84362e+06	6.30064e+06	7.21874e+06	7.06756e+06	6.57953e+06
20(S)-Protopanaxadiol	POS	19.898	482.37392	C30 H52 O3	21.9822785700601	47746.9102482761	70.2861262556541	C20715	NA	NA	NA	Terpenoids	NA	NA	NA	2.46556e+07	2.2125e+07	1.17113e+07	2.2387e+07	2.27098e+07	2.09666e+07	2.18014e+07	3.0871e+07	2.57334e+07	3.92802e+07	2.93552e+07	2.43741e+07	1.19964e+07	2.53387e+07	3.0525e+07	2.25159e+07	1.85418e+07	1.86678e+07	1.88611e+07	1.1623e+07	9.49746e+06	3.48613e+07	2.78514e+07	2.65113e+07	3.16823e+07	3.01052e+07	2.12003e+07
Muscone	POS	19.899	238.22976	C16 H30 O	9.31040176510578e-05	0.390816221069346	74.5603722542754	NA	Organic oxygen compounds	Carbonyl compounds	Organooxygen compounds	Organic oxygen compounds	NA	NA	NA	3.00398e+07	2.96499e+07	2.71249e+07	2.583e+07	2.8332e+07	2.80051e+07	2.98971e+07	2.57701e+07	2.69663e+07	4.57011e+07	4.60547e+07	3.74261e+07	3.70902e+07	5.70889e+07	5.1867e+07	3.6338e+07	3.57217e+07	3.40114e+07	3.89738e+07	3.36628e+07	3.14999e+07	3.57803e+07	3.28663e+07	2.65768e+07	3.31463e+07	2.77938e+07	4.31946e+07
2-Hydroxyvaleric acid	NEG	2.031	118.06302	C5 H10 O3	2.95720536911404e-05	0.250476907642327	73.5919165862736	NA	NA	NA	NA	NA	NA	NA	NA	1.39043e+08	1.37751e+08	1.37605e+08	1.24708e+08	1.28271e+08	1.38081e+08	1.3739e+08	1.45325e+08	1.35724e+08	3.23925e+07	2.99056e+07	3.37485e+07	3.06127e+07	2.82817e+07	2.25952e+07	2.05096e+08	1.61075e+08	1.95947e+08	1.6318e+08	2.21072e+08	1.7551e+08	1.59579e+08	1.76682e+08	2.13162e+08	1.60167e+08	2.00985e+08	1.77615e+08
Xanthurenic acid	POS	2.04	205.03786	C10 H7 N O4	0.00034938874165391	1.70402354935567	84.1957909146266	C02470	Organoheterocyclic compounds	Quinoline carboxylic acids	Quinolines and derivatives	Organoheterocyclic compounds	Amino acid metabolism	Tryptophan metabolism	map00380 Tryptophan metabolism;	4.61747e+08	4.32165e+08	4.74924e+08	4.7679e+08	4.62052e+08	4.71888e+08	4.43844e+08	4.73357e+08	4.81828e+08	5.03323e+08	4.84607e+08	4.77895e+08	5.16488e+08	5.40963e+08	6.23916e+08	4.63071e+08	4.55245e+08	4.49778e+08	4.06873e+08	4.31742e+08	4.36306e+08	4.41874e+08	4.68844e+08	4.66728e+08	4.34689e+08	4.34402e+08	4.13263e+08
Propyl gallate	POS	2.184	212.06881	C10 H12 O5	0.000339085087802	1.59894152312959	66.1523104730556	C11155	Benzenoids	Benzoic acids and derivatives	Benzene and substituted derivatives	Benzene and derivatives	NA	NA	NA	4.13829e+07	5.82731e+07	6.80417e+07	6.82816e+07	6.39124e+07	6.58098e+07	5.73141e+07	6.27322e+07	5.11828e+07	6.93992e+07	6.93916e+07	6.72769e+07	4.72009e+06	6.87636e+07	8.1792e+07	5.70849e+07	6.44721e+07	5.51574e+07	5.55051e+07	5.48865e+07	6.03572e+07	5.5012e+07	5.75738e+07	5.21743e+07	4.30203e+06	5.49899e+07	4.85583e+06
2-Ethyl-2-phenylmalonamide	POS	2.302	206.10587	C11 H14 N2 O2	0.00033958612840479	1.64763231819391	62.5918884352159	C07499	NA	NA	NA	NA	NA	NA	NA	2.02205e+08	1.43334e+08	1.62872e+08	1.83474e+08	1.59127e+08	1.36301e+08	1.50258e+08	1.9731e+08	2.00684e+08	1.35603e+07	1.66215e+07	1.31238e+07	1.25741e+07	1.99201e+07	1.44314e+07	2.27718e+08	1.98109e+08	1.93203e+08	1.73843e+08	2.88186e+08	1.62927e+08	2.70528e+08	1.95828e+08	2.45878e+08	2.12293e+08	2.06725e+08	2.14797e+08
Catechol	NEG	2.316	110.03676	C6 H6 O2	-2.07094721957901e-05	-0.188205001107233	81.185424568274	C00090	Benzenoids	Benzenediols	Phenols	Phenols and derivatives	Xenobiotics biodegradation and metabolism	Chlorocyclohexane and chlorobenzene degradation	map01100 Metabolic pathways;	2.26109e+07	2.89802e+07	2.58956e+07	2.82838e+07	3.1274e+07	3.01391e+07	5.29097e+07	2.83819e+07	3.17329e+07	1.1061e+07	9.8536e+06	1.95113e+07	1.41164e+07	1.35328e+07	1.84144e+07	4.07578e+07	4.35896e+07	3.70036e+07	3.21021e+07	3.60651e+07	3.37161e+07	4.68689e+07	4.11275e+07	3.36969e+07	3.68689e+07	3.10836e+07	4.29271e+07
Protocatechuic acid	NEG	2.324	154.02647	C7 H6 O4	-0.00014251119031882	-0.925237473829611	92.375658018751	C00230	Benzenoids	Benzoic acids and derivatives	Benzene and substituted derivatives	NA	Xenobiotics biodegradation and metabolism	Benzoate degradation	map00400 Phenylalanine, tyrosine and tryptophan biosynthesis; map01100 Metabolic pathways; map01110 Biosynthesis of secondary metabolites;	1.54637e+08	1.73374e+08	1.92242e+08	1.67668e+08	1.47394e+08	1.94331e+08	1.76284e+08	2.07531e+08	1.41816e+08	6.2429e+07	3.24797e+07	6.31315e+07	1.05465e+08	1.57998e+08	1.42954e+08	2.5634e+08	2.28796e+08	2.19905e+08	1.82949e+08	4.64588e+08	1.88944e+08	2.79619e+08	2.10237e+08	2.453e+08	2.40267e+08	2.04076e+08	2.60817e+08
Syringic acid	POS	2.398	198.05317	C9 H10 O5	0.00034575658807511	1.74577964647838	80.2438714258393	C10833	Benzenoids	Benzoic acids and derivatives	Benzene and substituted derivatives	Benzene and derivatives	Xenobiotics biodegradation and metabolism	Aminobenzoate degradation	NA	9.28795e+07	1.10197e+08	1.07699e+08	1.04681e+08	1.09023e+08	5.97411e+07	1.06072e+08	1.11253e+08	9.90549e+07	1.20165e+08	1.16606e+08	1.1522e+08	1.26966e+08	1.33528e+08	1.14476e+08	9.15528e+07	8.96191e+07	1.00602e+08	8.52603e+07	9.18243e+07	1.03929e+08	7.80126e+07	1.33405e+08	9.49458e+07	1.00763e+08	8.46328e+07	1.16342e+08
2,3-Dihydroxybenzoic acid	NEG	2.44	154.02649	C7 H6 O4	-0.00012123587032419	-0.787109911476729	92.604708522827	C00196	Benzenoids	Benzoic acids and derivatives	Benzene and substituted derivatives	Benzene and derivatives	Xenobiotics biodegradation and metabolism	Benzoate degradation	map01110 Biosynthesis of secondary metabolites;	1.08401e+08	1.13196e+08	1.13818e+08	1.11998e+08	1.15306e+08	1.22548e+08	1.30854e+08	1.49483e+08	2.2188e+08	3.45682e+07	3.24797e+07	3.38023e+07	4.57801e+07	4.84869e+07	1.42954e+08	1.59999e+08	1.59451e+08	1.48637e+08	1.41789e+08	1.70358e+08	1.33573e+08	1.62298e+08	1.57747e+08	1.54467e+08	1.46409e+08	1.56637e+08	1.58795e+08
N-Acetyldopamine	POS	2.475	195.08987	C10 H13 N O3	0.00032330187929119	1.65719737634277	66.7139073650048	NA	Benzenoids	Benzenediols	Phenols	Phenols and derivatives	NA	NA	NA	2.16764e+08	2.03855e+08	2.071e+08	1.98707e+08	2.13355e+08	2.07681e+08	1.99025e+08	2.11961e+08	2.23902e+08	7.50948e+07	7.73066e+07	6.61608e+07	8.99348e+07	5.85045e+06	7.63809e+07	3.11076e+08	2.04193e+08	3.05078e+08	2.62854e+08	2.89328e+08	2.64238e+08	2.53173e+08	2.87072e+08	2.45842e+08	2.34165e+08	3.12734e+08	3.56333e+08
Bioside	NEG	2.69	462.17277	C20 H30 O12	-0.00095297340783417	-2.0619376510131	74.9427073998461	NA	NA	NA	NA	NA	NA	NA	NA	3.44524e+07	3.26199e+07	3.36882e+07	3.26821e+07	3.3343e+07	3.07263e+07	3.30186e+07	2.89986e+07	1.32873e+07	2.09838e+07	1.94306e+07	1.9278e+07	2.25572e+07	2.20219e+07	2.36552e+07	3.43435e+07	4.05609e+07	3.8749e+07	3.28887e+07	3.47961e+07	4.09802e+07	3.84914e+07	3.81313e+07	3.95561e+07	4.01777e+07	3.7927e+07	3.65237e+07
3-Hydroxy-2,3-dihydropyrrolo[2,1-b]quinazolin-9(1H)-one	POS	2.733	202.07456	C11 H10 N2 O2	0.00033687822298134	1.66710137666759	67.9526854331329	NA	NA	NA	NA	NA	NA	NA	NA	5.81016e+07	6.18858e+07	6.03668e+07	6.17954e+07	6.19138e+07	6.20609e+07	6.43046e+07	5.99844e+07	6.17849e+07	1.49539e+06	1.48977e+06	1.57637e+06	1.85197e+06	1.53375e+06	1.67161e+06	7.21962e+07	6.47921e+07	7.36134e+07	8.47367e+07	8.14599e+07	7.35529e+07	9.79263e+07	1.15263e+08	1.02719e+08	9.91763e+07	1.09661e+08	1.06068e+08
3,5-Dimethyl-1-phenylpyrazole	POS	2.771	172.1003	C11 H12 N2	0.00024984954697515	1.4517691848632	75.944817282433	NA	NA	NA	NA	NA	NA	NA	NA	8.3754e+07	8.12191e+07	8.03077e+07	8.37756e+07	7.61731e+07	9.84959e+07	8.26417e+07	8.01332e+07	8.91593e+07	1.40629e+06	2.46089e+06	1.48244e+06	1.84503e+06	1.58046e+06	3.43987e+06	1.02561e+08	1.26276e+08	1.14543e+08	9.2743e+07	1.11856e+08	9.92753e+07	1.95855e+06	1.08948e+08	9.70625e+07	1.0473e+08	9.37331e+07	9.3054e+07
4-Phenylimidazole	POS	2.899	144.06895	C9 H8 N2	0.00020371682651898	1.41402510237994	74.0096494794831	NA	NA	NA	NA	NA	NA	NA	NA	1.85429e+08	1.94593e+08	2.0065e+08	1.94941e+08	2.03954e+08	1.88931e+08	1.8662e+08	1.94678e+08	1.88756e+08	5.33369e+07	4.88e+07	5.11406e+07	3.89633e+07	5.04004e+07	3.87395e+07	2.30785e+08	2.35985e+08	2.60048e+08	2.39447e+08	2.78491e+08	2.56568e+08	2.65249e+08	2.67796e+08	2.6193e+08	2.74492e+08	2.53245e+08	2.23484e+08
2-Hydroxyhippuric acid	NEG	2.909	195.05283	C9 H9 N O4	-0.00033172744232956	-1.70070275252145	76.7653784918709	C07588	Benzenoids	Benzoic acids and derivatives	Benzene and substituted derivatives	Benzene and derivatives	NA	NA	NA	8.91105e+07	7.55263e+07	7.39725e+07	7.33135e+07	8.05951e+07	6.18932e+07	8.33393e+07	8.84977e+07	2.63434e+07	1.14371e+08	8.33044e+07	9.91067e+07	1.16551e+08	1.00259e+08	1.28971e+08	6.93284e+07	9.09038e+07	8.82053e+07	6.11101e+07	6.34561e+07	8.47951e+07	7.59185e+07	6.40137e+07	6.91378e+07	8.46537e+07	6.63987e+07	7.18763e+07
Monoolein	POS	20.005	356.29228	C21 H40 O4	-0.00037749457567315	-1.05950702412039	92.3621967985004	NA	NA	NA	NA	NA	NA	NA	NA	7.38214e+07	1.92695e+08	1.92084e+08	1.99536e+08	1.81232e+08	2.21789e+08	2.16679e+08	1.7358e+08	2.01491e+08	1.27217e+07	1.35695e+07	1.33643e+07	1.31446e+07	1.79484e+07	1.43871e+07	2.53841e+08	2.62791e+08	2.44583e+08	3.01862e+08	2.16188e+08	1.69184e+08	3.13545e+08	2.22375e+08	3.06031e+08	3.62488e+08	2.88894e+08	3.11728e+08
Testosterone cypionate	POS	20.185	412.29606	C27 H40 O3	-0.00168186243615764	-4.07924238231724	72.038280525988	C08156	ST Sterol Lipids	ST0202 C19 steroids (androgens) and derivatives	ST02 Steroids	Sterol lipids[ST]	NA	NA	NA	4.67626e+06	5.90328e+06	5.85151e+06	5.78646e+06	5.33471e+06	5.44858e+06	5.52794e+06	5.34887e+06	5.98273e+06	1.04408e+07	1.33388e+07	1.05121e+07	1.03137e+07	7.98624e+06	9.11997e+06	5.3513e+06	5.15138e+06	5.45319e+06	5.42865e+06	5.7408e+06	5.08937e+06	4.92115e+06	5.24361e+06	5.05816e+06	5.88377e+06	5.78839e+06	5.91774e+06
11(Z),14(Z),17(Z)-Eicosatrienoic acid	POS	20.231	306.25558	C20 H34 O2	-0.0002984690655694	-0.97457415426925	94.8349049637867	C16522	FA Fatty acyls	FA0103 Unsaturated fatty acids	FA01 Fatty Acids and Conjugates	Fatty acyls[FA]	Lipid metabolism	Biosynthesis of unsaturated fatty acids	map01040 Biosynthesis of unsaturated fatty acids;	7.51502e+06	6.96661e+06	7.00152e+06	6.97938e+06	7.23176e+06	7.03794e+06	5.23588e+06	7.34131e+06	8.60172e+06	1.95825e+06	1.73437e+06	664314	656394	1.20647e+06	906763	1.39851e+07	1.25656e+07	1.33044e+07	1.44857e+07	9.82128e+06	1.16536e+07	7.79126e+06	7.39795e+06	7.57907e+06	9.59632e+06	1.18501e+07	1.58645e+07
Arachidonoyl amide	POS	20.288	303.25328	C20 H33 N O	-0.00293223599368275	-9.66917033076896	75.2451137653552	NA	NA	NA	NA	NA	NA	NA	NA	4.5003e+07	4.17293e+07	3.39769e+07	3.14002e+07	4.28905e+07	1.33049e+07	3.81524e+07	4.20794e+07	4.12371e+07	4.99978e+07	6.00764e+07	2.99559e+07	7.34078e+07	6.18481e+07	3.73091e+07	4.32057e+07	5.35351e+07	5.47561e+07	3.29544e+07	4.91812e+07	4.86548e+07	2.97041e+07	3.86013e+07	1.51981e+07	3.64481e+07	3.7135e+07	1.71913e+07
Laurolactam	POS	20.293	197.1781	C12 H23 N O	0.00013414670146971	0.68033312901177	77.4226104669235	NA	NA	NA	NA	NA	NA	NA	NA	1.19656e+07	2.67085e+07	1.87388e+07	1.74146e+07	2.73215e+07	2.58045e+07	2.15502e+07	3.02532e+07	2.67009e+07	2.57908e+07	3.52192e+07	2.42461e+07	1.79883e+07	3.83425e+07	2.30762e+07	2.76382e+07	9.78272e+06	1.49695e+07	1.27595e+07	3.38297e+07	2.98734e+07	1.42416e+07	2.57511e+07	1.15164e+07	6.55418e+06	2.6626e+07	2.17417e+07
7-Dehydrocholesterol	POS	20.37	384.33772	C27 H44 O	-0.00149132929686857	-3.88024233566369	76.8479758124131	C01164	Steroids	Cholestane derivatives [Fig]	27-Carbon atoms	Sterol lipids[ST]	Lipid metabolism	Steroid biosynthesis	map00100 Steroid biosynthesis; map01100 Metabolic pathways;	1.74203e+06	1.53308e+06	2.60346e+06	2.08565e+06	1.64873e+06	2.87939e+06	1.51204e+06	1.86985e+06	1.71275e+06	4.54849e+06	4.88483e+06	4.28916e+06	2.39188e+06	6.88934e+06	7.52722e+06	1.76712e+06	1.93081e+06	1.60288e+06	1.32269e+06	1.64024e+06	1.64667e+06	1.2621e+06	1.47563e+06	1.56891e+06	1.65131e+06	1.4622e+06	1.73969e+06
Labdanolic acid	NEG	20.511	324.26578	C20 H36 O3	-0.00066706652017956	-2.0571555596246	73.7531201554278	NA	NA	NA	NA	NA	NA	NA	NA	1.88339e+07	1.84061e+07	1.90267e+07	1.74214e+07	1.95157e+07	1.79858e+07	1.84688e+07	1.90041e+07	1.79565e+07	8.08836e+06	7.24517e+06	7.41579e+06	6.83358e+06	6.83205e+06	8.56112e+06	2.44539e+07	2.27791e+07	2.185e+07	2.25133e+07	2.15673e+07	2.6926e+07	2.37487e+07	2.47465e+07	2.33627e+07	3.09762e+07	2.9102e+07	3.02763e+07
Hexadecanamide	POS	20.583	255.25615	C16 H33 N O	-6.31633106138452e-05	-0.247450627954518	94.876476792641	NA	Lipids and lipid-like molecules	Fatty amides	Fatty Acyls	Fatty acyls[FA]	NA	NA	NA	8.2386e+09	8.43583e+09	8.29138e+09	8.30367e+09	8.0035e+09	7.77566e+09	8.11266e+09	8.16648e+09	8.17786e+09	1.32042e+10	1.33047e+10	8.64499e+09	1.41509e+10	1.30406e+10	1.03441e+10	1.11672e+10	1.19239e+10	1.09555e+10	8.60046e+09	1.12503e+10	1.10892e+10	8.73302e+09	9.23828e+09	9.36775e+09	1.1715e+10	1.04356e+10	1.17124e+10
MEDICA 16	NEG	20.606	324.26578	C20 H38 O4	-18.0112290144601	-52621.7902561787	75.8253347185701	NA	NA	NA	NA	NA	NA	NA	NA	8.55566e+06	9.42075e+06	9.52658e+06	8.6825e+06	8.73133e+06	8.95379e+06	8.42808e+06	8.20563e+06	8.28187e+06	5.66477e+06	5.86325e+06	6.05105e+06	5.93817e+06	6.18304e+06	5.18599e+06	1.42372e+07	9.46649e+06	1.11034e+07	1.36077e+07	8.78099e+06	1.30591e+07	7.4409e+06	1.03713e+07	9.75352e+06	1.07157e+07	8.72238e+06	8.38981e+06
20(R)-Protopanaxdiol	POS	20.865	460.39166	C30 H52 O3	1.67997636140171e-05	0.0364901574199521	87.8591619066055	NA	NA	NA	NA	Terpenoids	NA	NA	NA	1.44571e+08	1.37106e+08	1.39401e+08	1.45302e+08	1.35589e+08	1.41396e+08	1.4524e+08	1.38715e+08	1.33494e+08	1.95142e+08	1.9097e+08	1.75981e+08	1.42779e+08	1.47016e+08	2.18186e+08	1.38954e+08	1.43057e+08	1.42788e+08	1.38554e+08	1.44527e+08	1.1771e+08	1.86722e+08	1.64684e+08	1.4005e+08	1.8115e+08	1.82281e+08	1.90947e+08
9(Z),11(E),13(E)-Octadecatrienoic Acid methyl ester	POS	20.917	292.24012	C19 H32 O2	-0.00011264408897204	-0.385450315539824	96.9324437290786	NA	NA	NA	NA	NA	NA	NA	NA	5.62702e+07	6.78854e+07	5.61479e+07	6.46512e+07	4.6373e+07	5.79388e+07	5.66466e+07	4.60913e+07	5.94919e+07	3.16671e+07	3.6831e+07	1.71106e+07	4.24492e+07	5.18774e+07	2.74636e+07	2.27311e+07	8.05155e+07	3.37041e+07	3.95984e+07	2.58855e+07	3.09821e+07	3.85599e+07	6.23843e+07	3.01323e+07	1.1076e+08	3.13648e+07	5.86305e+07
trans-Petroselinic acid	NEG	20.968	282.2552	C18 H34 O2	-0.0006821798291412	-2.41688438280449	77.8744823252636	NA	NA	NA	NA	NA	NA	NA	NA	2.29486e+07	2.31248e+07	2.30747e+07	2.02081e+07	2.26846e+07	1.98595e+07	1.86036e+07	1.67218e+07	1.61873e+07	947372	908826	1.02426e+06	586303	858866	712912	3.13309e+07	3.11613e+07	2.79847e+07	4.09216e+07	2.54065e+07	3.68435e+07	3.73536e+07	2.81381e+07	2.79529e+07	4.35059e+07	3.66094e+07	4.63002e+07
Petroselinic Acid	POS	20.977	282.25591	C18 H34 O2	2.81874743564003e-05	0.0998649676826221	64.807593881578	C08363	FA Fatty acyls	FA0103 Unsaturated fatty acids	FA01 Fatty Acids and Conjugates	Fatty acyls[FA]	NA	NA	NA	1.05355e+08	9.38879e+07	9.44518e+07	8.52529e+07	8.67501e+07	1.00489e+08	8.19906e+07	8.23401e+07	9.14399e+07	3.39385e+06	4.61282e+06	5.91224e+06	3.13555e+06	4.49198e+06	4.54253e+06	1.09423e+08	1.28586e+08	1.06239e+08	1.51172e+08	1.08009e+08	1.46985e+08	1.35987e+08	1.24435e+08	1.28998e+08	1.45002e+08	1.18579e+08	1.35409e+08
Palmitic acid	NEG	21.024	256.23963	C16 H32 O2	-0.00060403506500961	-2.35729988365508	86.7500138296874	C00249	Lipids	Saturated fatty acids	Fatty acids [Fig]	NA	Lipid metabolism	Fatty acid biosynthesis	map00061 Fatty acid biosynthesis; map00062 Fatty acid elongation; map00071 Fatty acid degradation; map00073 Cutin, suberine and wax biosynthesis; map01040 Biosynthesis of unsaturated fatty acids; map01100 Metabolic pathways; map01212 Fatty acid metabolism;	1.78704e+07	1.72099e+07	1.80177e+07	1.59316e+07	1.75452e+07	1.6148e+07	1.46942e+07	1.52171e+07	1.42461e+07	1.85268e+06	1.49875e+06	1.64418e+06	1.59089e+06	1.50694e+06	1.45173e+06	2.44969e+07	2.64196e+07	2.37945e+07	3.04964e+07	2.3224e+07	2.46172e+07	2.74249e+07	2.25674e+07	2.22555e+07	2.91558e+07	2.92638e+07	3.84426e+07
Tsugaric acid A	NEG	21.068	498.36964	C32 H50 O4	-0.0012675473437298	-2.54338148264741	77.0564416247642	NA	NA	NA	NA	Terpenoids	NA	NA	NA	440053	811702	723004	789914	787683	738144	636214	683563	466199	38041.8	38139.8	37363.6	41106.4	40310.7	40391.4	1.52175e+06	1.14509e+06	1.22591e+06	1.04822e+06	1.24098e+06	881749	649377	901442	889272	1.28833e+06	1.21238e+06	1.27248e+06
Oleanolic acid	POS	21.077	438.34975	C30 H48 O3	-18.0105935136662	-39465.7285516824	93.0583752984441	C17148	Terpenoids	Oleananes	Triterpenoids (C30)	NA	NA	NA	NA	9.11677e+06	8.86436e+06	9.21849e+06	9.83624e+06	9.37558e+06	9.42771e+06	4.33363e+06	9.16562e+06	8.72457e+06	683266	1.90739e+06	1.86063e+06	917915	1.03324e+06	372816	1.91746e+07	1.48339e+07	1.60727e+07	1.3953e+07	1.79973e+07	1.3624e+07	1.11727e+07	1.11467e+07	1.18695e+07	1.79912e+07	1.67204e+07	1.763e+07
Stearoyl ethanolamide	POS	21.309	327.31356	C20 H41 N O2	-0.00017125389962302	-0.523210254117476	78.344748791419	NA	NA	NA	NA	NA	NA	NA	NA	4.28692e+06	4.64229e+06	4.70616e+06	4.57982e+06	4.5263e+06	4.19388e+06	4.41955e+06	4.47665e+06	4.57971e+06	1.23857e+06	962518	1.06876e+06	1.28666e+06	1.4341e+06	1.43243e+06	8.27623e+06	8.787e+06	8.2741e+06	7.62705e+06	7.77727e+06	8.1933e+06	7.75323e+06	6.88986e+06	5.36614e+06	6.84211e+06	7.17926e+06	9.35808e+06
Oleamide	POS	21.442	281.27175	C18 H35 N O	-0.0001170400557271	-0.416110071407856	98.2125865760114	C19670	Lipids and lipid-like molecules	Fatty amides	Fatty Acyls	Fatty acyls[FA]	NA	NA	NA	1.76362e+08	1.3251e+08	1.38224e+08	1.13622e+08	1.39622e+08	1.73304e+08	9.33899e+07	7.87667e+07	1.25373e+08	2.4397e+08	2.37847e+08	1.63825e+08	1.16637e+08	1.17065e+08	1.09462e+08	9.94651e+07	2.19179e+08	1.07531e+08	8.64191e+07	1.37327e+08	1.60369e+08	9.24969e+07	7.97311e+07	1.64494e+08	1.20183e+08	1.47905e+08	2.17267e+08
1-Stearoylglycerol	POS	21.711	358.30804	C21 H42 O4	-0.00026492409710954	-0.739374694460951	87.7581163367396	D01947	NA	NA	NA	NA	NA	NA	NA	5.72418e+08	6.31167e+08	7.17461e+08	6.9242e+08	3.25942e+08	6.36973e+08	6.73834e+08	6.23945e+08	7.79675e+08	1.2638e+09	1.32452e+09	7.05686e+08	1.09803e+09	1.56367e+09	1.52491e+09	8.07551e+08	9.27149e+08	3.28916e+08	9.66972e+08	6.69895e+08	7.72411e+08	9.91823e+08	9.27372e+08	5.70384e+08	8.34362e+08	6.86059e+08	1.0048e+09
Heptadecanoic acid, methyl ester	POS	21.721	284.27135	C18 H36 O2	-0.00017551919518155	-0.61743501014213	63.614276037818	NA	NA	NA	NA	Others	NA	NA	NA	3.11301e+07	3.27759e+07	3.58027e+07	6.15529e+07	3.2101e+07	3.15426e+07	3.54821e+07	3.37651e+07	4.00868e+07	6.43241e+07	6.73957e+07	5.45836e+07	5.45414e+07	7.57715e+07	7.38097e+07	3.90456e+07	2.5965e+07	2.07209e+07	4.8365e+07	4.35131e+07	3.83877e+07	4.87688e+07	1.93061e+07	3.06988e+07	2.00807e+07	3.46557e+07	5.22132e+07
Vitamin D3	POS	21.767	384.33889	C27 H44 O	-0.00032822966045387	-0.854010329568327	79.2274902115696	C05443	Vitamins and Cofactors	Fat-soluble vitamins [Fig]	Vitamins	Vitamins	Lipid metabolism	Steroid biosynthesis	map00100 Steroid biosynthesis; map01100 Metabolic pathways;	2.52686e+06	2.53297e+06	2.49204e+06	2.57874e+06	2.43214e+06	2.63938e+06	2.7595e+06	2.34413e+06	2.53846e+06	296307	339076	363357	349571	397521	357712	3.26307e+06	3.32794e+06	3.60584e+06	3.70415e+06	3.55877e+06	3.75907e+06	3.75027e+06	3.11874e+06	3.15358e+06	4.84704e+06	3.65848e+06	4.99246e+06
4-Phenylbutyric acid	POS	22.118	164.08396	C10 H12 O2	0.00022581404022048	1.37621225900829	71.1993446355352	C21793	Benzenoids	NA	Benzene and substituted derivatives	Benzene and derivatives	NA	NA	NA	9.10241e+06	9.18938e+06	9.34258e+06	1.01699e+07	1.01643e+07	8.71501e+06	1.14127e+07	9.81187e+06	9.25885e+06	1.48494e+07	1.31037e+07	1.28281e+07	1.64555e+07	1.65422e+07	1.6794e+07	9.51267e+06	9.25014e+06	9.97485e+06	9.38324e+06	6.8098e+06	8.92299e+06	7.25716e+06	6.56134e+06	8.36756e+06	8.30674e+06	8.57698e+06	9.2675e+06
(+)-4-Cholesten-3-one	POS	22.141	384.33912	C27 H44 O	-9.89835806990413e-05	-0.257542235085489	76.2534696091546	C00599	Lipids and lipid-like molecules	Cholestane steroids	Steroids and steroid derivatives	Steroids and derivatives	Xenobiotics biodegradation and metabolism	Steroid degradation	NA	2.66966e+06	2.06858e+06	2.2716e+06	2.85189e+06	2.07337e+06	1.98468e+06	1.89944e+06	2.08713e+06	2.62759e+06	670262	592505	460213	651442	514662	490812	2.48237e+06	2.06422e+06	2.9536e+06	2.98582e+06	2.71694e+06	2.00211e+06	3.83427e+06	1.84635e+06	3.3424e+06	3.24505e+06	2.89898e+06	3.65703e+06
Oleoyl ethylamide	POS	22.173	618.60616	C20 H39 N O	309.30299680506	999999.456598498	72.9311744707743	NA	NA	NA	NA	NA	NA	NA	NA	6.03683e+07	5.94736e+07	5.80235e+07	5.84388e+07	5.70362e+07	5.76236e+07	5.32037e+07	6.02658e+07	6.35045e+07	1.15006e+08	1.11459e+08	4.60154e+07	1.14167e+08	8.89295e+07	4.77908e+07	1.03398e+08	1.10487e+08	1.04247e+08	5.86666e+07	9.48722e+07	1.00781e+08	4.17589e+07	5.95047e+07	6.24038e+07	1.07684e+08	7.25248e+07	1.0431e+08
Roburic acid	POS	22.337	440.36549	C30 H48 O2	5.58788791522602e-05	0.126892065689737	79.6623104809623	NA	NA	NA	NA	Terpenoids	NA	NA	NA	1.88889e+07	2.02409e+07	2.01229e+07	1.93948e+07	1.7575e+07	2.02978e+07	1.82828e+07	2.11689e+07	2.15225e+07	1.24045e+07	1.00631e+07	1.05794e+07	1.08358e+07	1.1542e+07	1.13481e+07	2.34314e+07	2.46469e+07	2.54474e+07	2.53457e+07	2.2802e+07	2.79471e+07	2.3587e+07	2.75861e+07	2.14581e+07	3.34187e+07	2.43617e+07	2.87784e+07
Anacardic acid	NEG	22.495	348.26571	C22 H36 O3	-0.00073386056669733	-2.1071813755932	81.9437652814276	C10759	Benzenoids	Benzoic acids and derivatives	Benzene and substituted derivatives	Benzene and derivatives	NA	NA	NA	1.02101e+06	991814	896922	934818	957555	755908	892763	877826	839340	425541	454083	410307	578690	830805	250509	500872	839075	1.65698e+06	1.00386e+06	1.31929e+06	1.23217e+06	4.0216e+06	922170	558755	1.19279e+06	1.62644e+06	1.578e+06
Irgafos 168	POS	22.631	646.45711	C42 H63 O3 P	0.00562544948468258	8.70204437271942	62.7843061597329	NA	NA	NA	NA	NA	NA	NA	NA	3.34165e+07	3.40444e+07	3.40956e+07	2.32775e+07	3.37361e+07	3.54172e+07	3.05297e+07	3.50403e+07	3.51188e+07	8.60801e+06	1.40406e+07	9.88832e+06	2.66957e+07	9.03717e+06	1.01384e+07	4.32456e+07	4.36957e+07	4.5188e+07	5.23121e+07	4.55407e+07	2.00837e+07	2.09428e+07	1.58149e+07	3.39344e+07	2.11127e+07	2.3547e+07	1.7759e+07
3-Butylidenephthalide	POS	22.985	188.08391	C12 H12 O2	0.00018487998457317	0.982966389520652	71.9629221056523	C16924	Organoheterocyclic compounds	Isobenzofuranones	Isocoumarans	Isobenzofuranones	NA	NA	NA	4.31854e+07	4.41298e+07	4.41745e+07	4.45526e+07	4.14233e+07	4.36691e+07	4.41165e+07	4.39781e+07	4.23316e+07	4.48914e+07	3.64306e+07	2.23998e+07	3.06526e+07	3.24112e+07	4.36177e+07	4.69515e+07	4.7001e+07	4.16984e+07	4.13488e+07	3.64557e+07	5.5115e+07	4.93136e+07	4.16206e+07	3.80585e+07	4.76229e+07	5.21746e+07	5.16131e+07
Ginkgolic acid (C13:0)	POS	23.213	320.23427	C20 H32 O3	-0.00087475914057222	-2.7316150487724	71.6006261596859	NA	Benzenoids	Benzoic acids and derivatives	Benzene and substituted derivatives	Benzene and derivatives	NA	NA	NA	2.10209e+07	2.1434e+07	2.16277e+07	2.12362e+07	2.09507e+07	2.16691e+07	2.36148e+07	2.21984e+07	2.26171e+07	1.71858e+07	1.67857e+07	1.72895e+07	1.32753e+07	1.5883e+07	1.58446e+07	2.99544e+07	2.64924e+07	2.6215e+07	3.24892e+07	2.90311e+07	2.89511e+07	2.1894e+07	2.26393e+07	2.19365e+07	2.63987e+07	2.38921e+07	2.40528e+07
D-d-Tocopherol	POS	23.24	402.34931	C27 H46 O2	-0.00047071105581153	-1.16990508846825	62.9555386461586	C14151	PR Prenol Lipids	PR0202 Vitamin E	PR02 Quinones and hydroquinones	Prenol lipids[PR]	Metabolism of cofactors and vitamins	Ubiquinone and other terpenoid-quinone biosynthesis	map00130 Ubiquinone and other terpenoid-quinone biosynthesis; map01100 Metabolic pathways; map01110 Biosynthesis of secondary metabolites;	1.88316e+06	2.02441e+06	1.92838e+06	2.05247e+06	2.1971e+06	2.29094e+06	2.31004e+06	2.00599e+06	1.80374e+06	1.75498e+06	1.77231e+06	1.63582e+06	1.71235e+06	1.80995e+06	1.99185e+06	2.57598e+06	3.06247e+06	2.59138e+06	3.29394e+06	2.46474e+06	3.14563e+06	2.60702e+06	2.09497e+06	2.34995e+06	3.06955e+06	3.05699e+06	3.41636e+06
20(S)-Ginsenoside Ck	POS	23.421	644.426	C36 H62 O8	21.9815294798703	35314.8442738872	69.4285712960068	C22127	NA	NA	NA	Terpenoids	NA	NA	NA	6.24707e+06	6.36169e+06	6.7853e+06	7.08286e+06	6.906e+06	7.04124e+06	6.40123e+06	6.2494e+06	6.50806e+06	592088	239326	581113	189536	418005	209023	1.24529e+07	1.25266e+07	1.1393e+07	1.23125e+07	1.00617e+07	9.24353e+06	1.06598e+07	1.08598e+07	7.82843e+06	9.40215e+06	1.0629e+07	1.00738e+07
N,N-Dimethylsphingosine	POS	23.644	309.30294	C20 H41 N O2	-18.0107864417276	-55026.0646430554	73.0186635358231	C13914	SP Sphingolipids	SP0107 N-methylated sphingoid bases	SP01 Sphingoid bases	Sphingolipids[SP]	NA	NA	NA	1.78388e+07	2.11378e+07	2.325e+07	2.21704e+07	2.05338e+07	1.80317e+07	2.83233e+07	2.23996e+07	2.41723e+07	4.25552e+06	2.90953e+06	4.56467e+06	3.48358e+06	5.03545e+06	2.58655e+06	3.46459e+07	3.52576e+07	3.02163e+07	3.34075e+07	3.31104e+07	2.7634e+07	3.2843e+07	2.81431e+07	1.2563e+07	3.71592e+07	3.67158e+07	4.90936e+07
Bis(2-ethylhexyl) sebacate	POS	23.744	426.37042	C26 H50 O4	-0.00048932973049886	-1.14766209164999	90.1825375984805	NA	NA	NA	NA	NA	NA	NA	NA	1.2525e+07	1.36537e+07	1.22624e+07	1.46518e+07	1.47064e+07	1.37959e+07	1.46852e+07	1.72474e+07	1.72814e+07	1.64421e+06	2.69781e+06	1.56668e+06	2.04558e+06	2.09962e+06	1.85055e+06	1.52161e+06	2.1124e+06	1.43572e+06	1.47842e+06	1.82626e+06	979162	2.03721e+06	1.74616e+06	1.34077e+06	1.75325e+06	1.32686e+06	1.29055e+06
Narasin	POS	24.27	746.49434	C43 H72 O11	-18.0131226967629	-23561.7355811943	63.1096973625502	D05122	NA	NA	NA	NA	NA	NA	NA	1.91305e+06	2.4587e+06	1.91513e+06	2.24639e+06	2.25715e+06	2.07734e+06	2.00249e+06	2.0511e+06	1.82809e+06	8.34819e+06	9.52702e+06	7.14673e+06	9.92856e+06	9.40118e+06	9.56365e+06	222610	230915	164412	179497	193018	182707	177612	173833	194967	216397	215282	225485
Ergosterol	POS	24.574	396.37514	C28 H44 O	0.0359192186247697	90.6274655193844	87.1649510306884	C01694	Steroids	Ergostane derivatives [Fig]	28-Carbon atoms	Sterol lipids[ST]	Lipid metabolism	Steroid biosynthesis	map00100 Steroid biosynthesis; map01100 Metabolic pathways;	2.08499e+07	2.28458e+07	2.20192e+07	2.22177e+07	2.25546e+07	2.38015e+07	2.33249e+07	2.31644e+07	2.36582e+07	3.54282e+07	3.5227e+07	2.95297e+07	3.5349e+07	3.77126e+07	3.64815e+07	2.38889e+07	2.37532e+07	2.36541e+07	2.24978e+07	2.4403e+07	2.12326e+07	2.42886e+07	2.0598e+07	2.10156e+07	2.23226e+07	2.35696e+07	2.65224e+07
(+)-(S)-Carvone	POS	24.827	150.10462	C10 H14 O	0.00015783641171651	1.0515104377174	73.4170233254042	C11383	Terpenoids	Cyclic monoterpenes	Monoterpenoids (C10)	Terpenoids	Metabolism of terpenoids and polyketides	Monoterpenoid biosynthesis	map00902 Monoterpenoid biosynthesis; map00903 Limonene and pinene degradation; map01110 Biosynthesis of secondary metabolites;	2.94179e+06	3.08106e+06	3.2388e+06	3.09198e+06	2.98653e+06	3.19566e+06	3.2697e+06	3.04553e+06	2.87467e+06	5.6124e+06	5.17814e+06	4.821e+06	4.14687e+06	4.84313e+06	5.31914e+06	3.47589e+06	2.57844e+06	2.72635e+06	2.92906e+06	2.76249e+06	3.67664e+06	3.33765e+06	2.987e+06	3.10907e+06	3.42142e+06	4.54271e+06	4.8432e+06
Gamithromycin	POS	27.065	776.54084	C40 H76 N2 O12	0.00101487139158962	1.30691480039558	60.3162433853843	NA	NA	NA	NA	NA	NA	NA	NA	7.78682e+06	8.09823e+06	7.92665e+06	7.69942e+06	7.81276e+06	8.4878e+06	4.41909e+06	3.16878e+06	8.03864e+06	3.76876e+07	4.93288e+07	3.2519e+07	4.65727e+07	5.20194e+07	4.72577e+07	2.38322e+06	1.23334e+06	1.97534e+06	1.84788e+06	2.01618e+06	2.7795e+06	2.63385e+06	814306	1.18395e+06	2.45179e+06	2.99568e+06	2.45441e+06
3-Indoleacetonitrile	POS	3.003	156.06902	C10 H8 N2	0.00026735981697356	1.71309003206057	87.9325454823316	C02938	Organoheterocyclic compounds	Indoles	Indoles and derivatives	NA	Amino acid metabolism	Tryptophan metabolism	map00380 Tryptophan metabolism; map01100 Metabolic pathways;	1.38552e+09	1.45417e+09	1.45596e+09	1.43037e+09	1.49285e+09	1.40168e+09	1.41245e+09	1.43812e+09	1.42281e+09	3.74821e+08	3.87389e+08	3.80958e+08	3.80237e+08	3.84437e+08	3.47404e+08	1.5227e+09	1.47722e+09	1.57045e+09	1.53531e+09	1.66464e+09	1.55062e+09	2.2946e+09	2.26055e+09	2.177e+09	2.20463e+09	2.10638e+09	1.97189e+09
N-Acetyl-5-aminosalicylic acid	POS	3.004	195.05357	C9 H9 N O4	0.00041276984555338	2.11619155641959	64.7176480957349	NA	Benzenoids	Benzoic acids and derivatives	Benzene and substituted derivatives	Benzene and derivatives	NA	NA	NA	5.17218e+07	9.87535e+07	7.90268e+07	5.49036e+07	4.48785e+07	4.72501e+07	4.92602e+07	7.26936e+07	7.83691e+07	1.23827e+07	1.14726e+08	5.26917e+07	1.44609e+08	1.3713e+08	1.2801e+08	6.16319e+07	7.53548e+07	2.97921e+07	8.90189e+07	8.21665e+07	1.04868e+08	1.84434e+07	1.03612e+08	7.01543e+07	1.1174e+08	1.07029e+08	9.83918e+07
DL-4-Hydroxyphenyllactic acid	NEG	3.07	182.0577	C9 H10 O4	-0.0002082089187354	-1.1436411639379	94.5157064116889	C03672	Phenylpropanoids and polyketides	NA	Phenylpropanoic acids	Phenylpropanoic acids	NA	NA	NA	2.23706e+08	2.13855e+08	2.1352e+08	2.15031e+08	2.1814e+08	2.04252e+08	2.27195e+08	2.13858e+08	2.71838e+08	8.39793e+07	6.91949e+07	1.14878e+08	1.78415e+08	7.74486e+07	1.80038e+08	2.72812e+08	2.60703e+08	2.78852e+08	2.30126e+08	2.86569e+08	2.53908e+08	2.6677e+08	2.32331e+08	2.69001e+08	2.75761e+08	2.63245e+08	2.94971e+08
Methyl 2-{[2-O-(6-deoxy-a-L-mannopyranosyl)-	NEG	3.127	460.15716	C20 H28 O12	-0.00091575405946287	-1.99008581289333	73.8259015396396	NA	NA	NA	NA	NA	NA	NA	NA	8.01821e+06	1.32953e+07	1.30553e+07	1.24128e+07	1.01945e+07	1.22901e+07	7.21997e+06	1.13469e+07	8.38516e+06	8.3049e+06	8.21403e+06	7.72411e+06	8.56442e+06	8.56222e+06	8.48312e+06	1.27947e+07	1.32997e+07	2.15884e+07	9.68297e+06	1.45743e+07	8.18387e+06	1.89748e+07	1.56612e+07	1.79828e+07	1.04324e+07	1.70387e+07	1.46285e+07
5'-S-Methyl-5'-thioadenosine	POS	3.202	297.08948	C11 H15 N5 O3 S	-8.36807146242791e-05	-0.281668311083238	93.4247641227717	C00170	Nucleosides, nucleotides, and analogues	5'-deoxy-5'-thionucleosides	5'-deoxyribonucleosides	Nucleic acids and analogues	Amino acid metabolism	Cysteine and methionine metabolism	map00270 Cysteine and methionine metabolism; map00908 Zeatin biosynthesis; map01100 Metabolic pathways;	4.89314e+07	1.67872e+08	1.61382e+08	1.57225e+08	1.67004e+08	9.35323e+07	1.6333e+08	1.62388e+08	1.49723e+08	6.91104e+08	6.63531e+08	5.96467e+08	4.41814e+08	6.85173e+08	7.64314e+08	2.7906e+06	3.25486e+06	3.17435e+06	3.03353e+06	3.461e+06	3.01181e+06	3.85107e+06	3.2807e+06	3.22035e+06	3.37006e+06	3.25772e+06	3.55552e+06
Indole-3-acrylic acid	POS	3.337	187.06361	C11 H9 N O2	0.00028311932717883	1.51349454428287	93.1908396036321	NA	NA	NA	NA	NA	NA	NA	NA	1.12719e+10	7.85376e+09	6.12719e+09	8.0817e+09	8.50292e+09	1.13418e+10	8.1207e+09	1.18091e+10	6.49133e+09	6.50269e+09	7.12776e+09	4.56375e+09	9.95682e+09	1.20293e+10	1.72984e+10	8.86219e+09	9.54174e+09	7.92864e+09	7.18448e+09	7.42871e+09	7.94722e+09	1.5231e+10	8.59138e+09	6.77366e+09	8.38607e+09	7.46785e+09	7.16655e+09
Salidroside	NEG	3.348	300.1202	C14 H20 O7	-0.00070586756334023	-2.35194402240827	81.774470260592	C06046	NA	NA	NA	Phenols and derivatives	Amino acid metabolism	Tyrosine metabolism	map00350 Tyrosine metabolism; map01100 Metabolic pathways;	2.18401e+09	2.20215e+09	2.17916e+09	2.14719e+09	2.13327e+09	2.13817e+09	2.2098e+09	2.18033e+09	6.26362e+08	3.05282e+09	3.25099e+09	3.09233e+09	3.6948e+09	3.68682e+09	3.20794e+09	1.71661e+09	1.99191e+09	1.23437e+09	1.93968e+09	1.07137e+09	1.20288e+09	1.98999e+09	1.84555e+09	1.93957e+09	1.34277e+09	1.93315e+09	1.83894e+09
4- Carboxyphenylglycine	NEG	3.371	195.05283	C9 H9 N O4	-0.00032674975685154	-1.67518311708154	70.2234021788797	NA	Organic acids and derivatives	Amino acids, peptides, and analogues	Carboxylic acids and derivatives	Amino acids, peptides, and analogues	NA	NA	NA	1.57489e+08	1.47245e+08	1.46385e+08	1.464e+08	1.37889e+08	1.53358e+08	1.36553e+08	1.27283e+08	1.78813e+08	1.50383e+08	1.70982e+08	1.23971e+08	2.10688e+08	2.23595e+08	1.9556e+08	1.414e+08	1.72579e+08	1.28588e+08	1.06699e+08	1.22036e+08	1.34943e+08	1.59517e+08	1.48789e+08	1.42903e+08	1.65785e+08	1.47311e+08	1.67209e+08
DL-Tryptophan	NEG	3.442	204.08959	C11 H12 N2 O2	-0.00028673702951209	-1.40495468382411	95.6850631228299	C00806	Organoheterocyclic compounds	Indolyl carboxylic acids and derivatives	Indoles and derivatives	Indole and derivatives	NA	NA	NA	5.91054e+08	6.45637e+08	6.22903e+08	5.93487e+08	5.90386e+08	6.35349e+08	5.09384e+08	6.72905e+08	9.55972e+08	6.07872e+08	1.18398e+09	3.68843e+08	9.37638e+08	9.93922e+08	9.7127e+08	5.36006e+08	6.84751e+08	5.24432e+08	6.47861e+08	5.48583e+08	5.15188e+08	5.90116e+08	5.83362e+08	4.69692e+08	5.30104e+08	5.00074e+08	5.11144e+08
2,5-Dihydroxybenzaldehyde	NEG	3.521	138.03164	C7 H6 O3	-5.81002734918457e-05	-0.420919803149945	94.8434708892726	C05585	Organic oxygen compounds	Carbonyl compounds	Organooxygen compounds	Organic oxygen compounds	Amino acid metabolism	Tyrosine metabolism	map00350 Tyrosine metabolism; map01100 Metabolic pathways;	7.892e+07	9.82761e+07	7.88874e+07	8.08941e+07	8.10502e+07	8.99018e+07	7.60131e+07	8.52402e+07	9.1236e+07	7.71693e+07	7.086e+07	1.21171e+08	9.79737e+07	8.24081e+07	9.2171e+07	1.19447e+08	8.8787e+07	8.95804e+07	8.61969e+07	1.14491e+08	6.07182e+07	8.61306e+07	7.58403e+07	8.75469e+07	8.12368e+07	8.98937e+07	1.58663e+08
1-(2-Morpholinophenyl)dihydro-1H-pyrrole-2,5-dione	POS	3.539	260.11606	C14 H16 N2 O3	-3.26695100056895e-05	-0.125595881844022	68.7265074418588	NA	NA	NA	NA	NA	NA	NA	NA	1.3915e+07	1.34355e+07	1.33717e+07	1.51873e+07	1.35844e+07	1.27972e+07	1.20739e+07	1.51311e+07	1.42289e+07	4.12449e+07	4.12431e+07	4.64186e+07	2.86126e+07	4.02823e+07	4.4477e+07	7.75829e+06	7.90441e+06	9.06968e+06	5.52736e+06	1.81246e+07	1.22078e+07	1.02934e+07	6.34562e+06	1.38805e+07	1.01466e+07	1.24553e+07	7.48039e+06
Verbenalin	NEG	3.621	434.14168	C17 H24 O10	46.0047380074325	118527.077610625	64.2511304819013	C09802	Terpenoids	Iridoids	Monoterpenoids (C10)	Terpenoids	NA	NA	NA	2.09144e+07	2.10165e+07	2.09982e+07	2.0974e+07	2.06053e+07	2.17978e+07	1.80092e+07	2.25824e+07	9.36083e+06	3.60603e+07	3.59985e+07	3.6602e+07	3.80592e+07	3.98145e+07	4.30993e+07	1.74672e+07	1.73146e+07	1.68763e+07	1.79853e+07	1.57234e+07	1.84551e+07	1.60011e+07	1.98672e+07	1.6923e+07	1.68238e+07	1.73995e+07	1.57943e+07
2-Isopropylmalic acid	NEG	3.664	176.06821	C7 H12 O5	-0.00025934720036957	-1.47299056565678	97.9149317343027	C02504	Lipids and lipid-like molecules	Fatty acids and conjugates	Fatty Acyls	Fatty acyls[FA]	Amino acid metabolism	Valine, leucine and isoleucine biosynthesis	map00290 Valine, leucine and isoleucine biosynthesis; map00620 Pyruvate metabolism; map01100 Metabolic pathways; map01110 Biosynthesis of secondary metabolites; map01210 2-Oxocarboxylic acid metabolism; map01230 Biosynthesis of amino acids;	1.4146e+09	1.44215e+09	1.39281e+09	1.16501e+09	1.14147e+09	1.39625e+09	1.14552e+09	1.21938e+09	1.31617e+09	2.81839e+08	2.28962e+08	2.46431e+08	2.98274e+08	3.83914e+08	3.56197e+08	1.73747e+09	1.54569e+09	1.66837e+09	1.33247e+09	1.77341e+09	1.55724e+09	1.65431e+09	1.69217e+09	1.68107e+09	1.80519e+09	1.9985e+09	2.09089e+09
N-{4-[(2R,3R)-3-(Hydroxymethyl)-4-isobutyl-5-oxo-2-morpholinyl]phenyl}-2-methoxyacetamide	POS	3.745	350.18428	C18 H26 N2 O5	0.00010704213502776	0.305673824232624	70.3332168341175	NA	NA	NA	NA	NA	NA	NA	NA	1.98472e+07	1.54087e+07	1.88208e+07	2.08578e+07	1.96741e+07	1.36751e+07	1.92239e+07	1.99057e+07	2.07303e+07	2.43851e+07	2.32783e+07	2.39194e+07	1.60698e+07	1.70227e+07	2.53786e+07	1.93174e+07	1.85486e+07	1.9882e+07	1.84596e+07	2.06662e+07	1.64439e+07	2.69969e+07	2.58279e+06	2.22929e+07	1.997e+07	2.40288e+07	2.72216e+07
Oxysophocarpine	POS	3.845	262.16816	C15 H22 N2 O2	3.13348361373755e-05	0.119521912877635	69.963256073573	NA	NA	NA	NA	Alkaloids	NA	NA	NA	1.27193e+08	1.33989e+08	1.28619e+08	1.30463e+08	1.12981e+08	1.3253e+08	1.44899e+08	1.34926e+08	1.26667e+08	3.0198e+07	2.49441e+07	2.19201e+07	2.92554e+07	2.85145e+07	3.54087e+07	1.31339e+08	1.27776e+08	5.97106e+07	1.38946e+08	1.93848e+08	1.27512e+08	2.28389e+08	2.73421e+08	1.71175e+08	1.62865e+08	1.81877e+08	1.059e+08
Esculetin	POS	3.862	178.02681	C9 H6 O4	0.00020072306452334	1.12748912092504	78.7740138084169	C09263	Phenylpropanoids	Coumarins	Coumarins	NA	Chemical structure transformation maps	Biosynthesis of phenylpropanoids	NA	2.60681e+08	2.63621e+08	1.46787e+08	1.35629e+08	1.95894e+08	1.35404e+08	1.93516e+08	1.22794e+08	2.32458e+08	2.26777e+08	2.70006e+08	2.58144e+08	2.52376e+08	2.90032e+08	2.42994e+08	1.73432e+08	1.91996e+08	1.62184e+08	1.39472e+08	1.52265e+08	1.63033e+08	1.27456e+08	1.39402e+08	1.51943e+08	1.4227e+08	1.23889e+08	1.04538e+08
4-Methylumbelliferyl-a-D-glucopyranoside	POS	3.952	338.10013	C16 H18 O8	-3.45321648751451e-05	-0.102135899916354	60.927168398992	NA	NA	NA	NA	NA	NA	NA	NA	6.09116e+07	6.34414e+07	6.4738e+07	5.77465e+07	6.24382e+07	4.83202e+07	6.23998e+07	5.97057e+07	6.5784e+07	4.01577e+07	5.34221e+07	4.72436e+07	6.14118e+07	6.10227e+07	6.66654e+07	8.1114e+07	7.82974e+07	8.03897e+07	6.4361e+07	7.96483e+07	6.64742e+07	8.1332e+07	6.2427e+07	8.15098e+07	8.77748e+07	6.74969e+07	6.24422e+07
Honokiol	POS	3.955	265.12159	C18 H18 O2	-1.00909365137727	-3791.72236873674	71.6043282393138	C10630	Phenylpropanoids	Neolignans	Lignans	Lignans	NA	NA	NA	4.42199e+08	4.96495e+08	5.01862e+08	5.01784e+08	4.97734e+08	4.91748e+08	5.03206e+08	4.25688e+08	4.14815e+08	888518	1.73197e+06	1.72862e+06	822836	1.52133e+06	2.74129e+06	4.79746e+08	4.80793e+08	5.24167e+08	4.66121e+08	5.21938e+08	4.37147e+08	8.45332e+08	7.63924e+08	8.901e+08	7.51602e+08	8.44232e+08	8.83013e+08
3-Hydroxybenzoic acid	NEG	4.018	138.03163	C7 H6 O3	-6.61076426808904e-05	-0.478930894324494	91.9943882145343	C00587	Benzenoids	Benzoic acids and derivatives	Benzene and substituted derivatives	Benzene and derivatives	Xenobiotics biodegradation and metabolism	Benzoate degradation	map00400 Phenylalanine, tyrosine and tryptophan biosynthesis;	1.49785e+08	1.56629e+08	1.67883e+08	1.59588e+08	1.56017e+08	8.50074e+07	1.7571e+08	1.76803e+08	9.87131e+07	4.14562e+07	4.27127e+07	5.61626e+07	5.0502e+07	9.89519e+07	5.08985e+07	1.05996e+08	1.25233e+08	1.84085e+08	1.02978e+08	2.19453e+08	7.65064e+07	1.59573e+08	2.04563e+08	2.24735e+08	2.74962e+08	2.13049e+08	1.4972e+08
4-Pyridoxic acid	NEG	4.019	183.0529	C8 H9 N O4	-0.00025733229693969	-1.40577906470608	70.8274432998956	C00847	Organoheterocyclic compounds	Pyridinecarboxylic acids and derivatives	Pyridines and derivatives	Pyridine and derivatives	Metabolism of cofactors and vitamins	Vitamin B6 metabolism	map00750 Vitamin B6 metabolism; map01100 Metabolic pathways;	8.43635e+06	8.43839e+06	8.23869e+06	8.05345e+06	1.53846e+07	9.79026e+06	9.8883e+06	1.49579e+07	1.43455e+07	6.6524e+06	1.02976e+07	8.4215e+06	5.42224e+06	6.42702e+06	6.87628e+06	1.47834e+07	8.88543e+06	1.44922e+07	9.56999e+06	8.71956e+06	1.3083e+07	1.92883e+07	1.10333e+07	1.18394e+07	9.24735e+06	1.00159e+07	1.09709e+07
Kynurenic acid	POS	4.042	189.04289	C10 H7 N O3	0.00029376374467915	1.55395532756482	95.6274704482394	C01717	Organoheterocyclic compounds	Quinoline carboxylic acids	Quinolines and derivatives	NA	Amino acid metabolism	Tryptophan metabolism	map00380 Tryptophan metabolism; map01100 Metabolic pathways;	4.78261e+08	3.19478e+08	3.0713e+08	2.64863e+08	3.05601e+08	2.80748e+08	2.99351e+08	2.77238e+08	4.74024e+08	2.73234e+08	2.81504e+08	3.86005e+08	3.20049e+08	3.72214e+08	3.19324e+08	3.71622e+08	3.08205e+08	3.28862e+08	2.95321e+08	3.29853e+08	4.48403e+08	3.31412e+08	3.10907e+08	4.69428e+08	3.26367e+08	2.84049e+08	2.54333e+08
4'-(Imidazol-1-yl)acetophenone	POS	4.06	186.07965	C11 H10 N2 O	0.00033615703276268	1.80652554776798	81.9907924322743	NA	NA	NA	NA	NA	NA	NA	NA	1.27546e+08	1.32073e+08	1.33617e+08	1.32148e+08	1.3017e+08	1.29635e+08	1.29447e+08	1.30269e+08	1.30737e+08	2.60084e+06	6.74801e+07	3.53242e+06	3.64197e+06	4.05602e+06	2.85716e+06	1.42499e+08	1.38524e+08	1.52748e+08	1.59639e+08	1.58461e+08	1.35093e+08	2.11255e+08	2.48174e+08	2.28734e+08	2.03622e+08	2.36534e+08	2.46945e+08
4-(2-Hydroxyethyl)-2-methoxyphenyl	POS	4.076	347.15781	C15 H22 O8	17.0263440063591	51574.4352569766	89.0831810811349	NA	NA	NA	NA	NA	NA	NA	NA	4.35658e+07	5.07823e+07	3.87043e+07	3.6274e+07	3.84003e+07	3.8415e+07	4.01876e+07	3.66815e+07	3.53927e+07	4.95244e+07	6.35121e+07	5.27548e+07	5.95078e+07	5.08602e+07	5.92154e+07	3.74508e+07	3.23256e+07	3.55573e+07	4.3198e+07	2.98854e+07	4.58543e+07	4.21155e+07	4.41717e+07	4.16925e+07	3.07025e+07	4.31766e+07	4.59415e+07
FDU-NNEI	NEG	4.096	394.14682	C26 H19 F N2 O	-0.00132079555811515	-3.35101303092536	60.6983788074619	NA	NA	NA	NA	NA	NA	NA	NA	3.43949e+07	3.40859e+07	2.50056e+07	3.27822e+07	3.43116e+07	2.93087e+07	3.30293e+07	3.2423e+07	2.75963e+07	5.18865e+07	4.66362e+07	5.50994e+07	5.2883e+07	5.18368e+07	5.04135e+07	2.4848e+07	2.50864e+07	2.27318e+07	2.43396e+07	2.73484e+07	2.69063e+07	2.66306e+07	2.65947e+07	3.28407e+07	2.42433e+07	3.03929e+07	2.75985e+07
2-(Cyclohexylmethylidene)-1,2,3,4-tetrahydronaphthalen-1-one	POS	4.111	262.13175	C17 H20 O	21.9803350028292	91526.9850838995	62.0533299331582	NA	NA	NA	NA	NA	NA	NA	NA	2.2471e+07	2.8197e+07	3.36981e+07	2.97826e+07	2.89275e+07	3.6806e+07	3.24169e+07	2.81676e+07	2.76977e+07	1.86814e+06	3.01428e+06	3.19283e+06	1.90967e+06	2.99344e+06	2.09585e+06	2.84055e+07	4.2275e+07	2.84186e+07	2.29777e+07	5.02311e+07	3.54037e+07	7.08028e+07	5.8361e+07	3.15773e+07	3.40081e+07	5.91253e+07	5.81364e+07
Epinephrine	POS	4.17	183.0899	C9 H13 N O3	0.00035947461802265	1.96338147752299	63.1767738164254	C00788	Hormones and transmitters	Adrenalines	Other hormones	Hormones and transmitters	Amino acid metabolism	Tyrosine metabolism	map00350 Tyrosine metabolism; map01100 Metabolic pathways;	3.83069e+07	3.91292e+07	3.8974e+07	3.86974e+07	2.0298e+07	3.39072e+07	2.20824e+07	4.15696e+07	3.68462e+07	2.68965e+07	2.87846e+07	2.63296e+07	3.58345e+07	3.55651e+07	3.39443e+07	2.78223e+07	2.6303e+07	2.83804e+07	4.2523e+07	1.66761e+07	1.11313e+07	2.92221e+07	3.21314e+07	2.94384e+07	3.43438e+07	3.32979e+07	4.8496e+07
Piceatannol	POS	4.174	244.07362	C14 H12 O4	6.21465195820292e-05	0.254622089741144	84.4975872906547	C05901	Skimate / acetate-malonate pathway derived compounds	Stilbenes	Stilbenoids	Polyketides[PK]	Biosynthesis of other secondary metabolites	Stilbenoid, diarylheptanoid and gingerol biosynthesis	map00945 Stilbenoid, diarylheptanoid and gingerol biosynthesis; map01110 Biosynthesis of secondary metabolites;	1.44587e+08	1.77836e+08	1.76048e+08	8.94059e+07	1.25946e+08	1.06733e+08	1.5511e+08	1.8498e+08	1.62668e+08	8.67921e+07	1.8357e+08	1.98328e+08	2.01119e+08	5.64029e+07	2.15836e+08	1.09393e+08	1.67897e+08	1.69129e+08	1.71095e+08	1.11249e+08	2.15673e+08	1.75727e+08	8.45968e+07	2.00762e+08	1.54343e+08	1.86856e+08	1.55473e+08
Isophthalic acid	NEG	4.301	166.02632	C8 H6 O4	-0.00028908255001169	-1.74118204490109	74.4133958389294	NA	NA	NA	NA	NA	NA	NA	NA	5.36269e+06	6.82024e+06	6.79572e+06	5.3645e+06	6.22847e+06	5.25419e+06	5.74618e+06	6.92778e+06	4.70112e+06	3.5905e+06	1.80345e+06	4.5631e+06	4.56526e+06	6.63001e+06	4.88735e+06	7.09402e+06	8.11509e+06	5.68257e+06	5.33062e+06	6.57728e+06	5.97166e+06	1.03582e+07	9.89764e+06	9.31724e+06	7.52138e+06	9.30274e+06	9.16682e+06
D-(-)-Quinic acid	NEG	4.354	192.06314	C7 H12 O6	-0.00024956605977877	-1.29939423761994	94.4754257645253	C00296	Organic oxygen compounds	Alcohols and polyols	Organooxygen compounds	Alcohols	Amino acid metabolism	Phenylalanine, tyrosine and tryptophan biosynthesis	map00400 Phenylalanine, tyrosine and tryptophan biosynthesis; map01100 Metabolic pathways;	9.43084e+08	8.4251e+08	8.95198e+08	9.67164e+08	9.9541e+08	8.64377e+08	1.1191e+09	8.95876e+08	8.4333e+08	1.21396e+09	1.23075e+09	1.34285e+09	1.27627e+09	1.24063e+09	1.21151e+09	9.70785e+08	8.93128e+08	1.07328e+09	8.35119e+08	8.98538e+08	8.74585e+08	7.26015e+08	8.91841e+08	9.06618e+08	9.5754e+08	7.02262e+08	7.54992e+08
10,11-Dihydrocarbamazepine	POS	4.371	238.11071	C15 H14 N2 O	9.85830303648072e-05	0.414021992083932	64.3426581013131	NA	NA	NA	NA	NA	NA	NA	NA	2.42876e+07	3.76163e+07	3.74888e+07	2.80841e+07	2.06907e+07	3.53649e+07	2.90572e+07	3.27091e+07	3.59512e+07	3.10205e+06	3.08942e+06	3.0844e+06	3.14254e+06	3.13641e+06	3.11283e+06	4.78088e+07	2.80317e+07	5.05366e+07	2.19267e+07	3.04245e+07	4.03692e+07	6.22612e+07	3.30256e+07	5.60249e+07	5.76543e+07	6.17351e+07	4.41127e+07
Chlorogenic acid	NEG	4.386	354.09484	C16 H18 O9	-0.00024090269624821	-0.680333357827931	96.0293822124198	NA	NA	NA	NA	NA	NA	NA	NA	1.00089e+10	9.44067e+09	9.56119e+09	9.73406e+09	9.36369e+09	8.9423e+09	9.14339e+09	9.3634e+09	8.34108e+09	1.22138e+10	1.16677e+10	1.17069e+10	1.27047e+10	1.23367e+10	1.20947e+10	1.00189e+10	9.51382e+09	9.68873e+09	8.96978e+09	9.31566e+09	9.36605e+09	7.95267e+09	8.83074e+09	8.18185e+09	8.53325e+09	8.115e+09	7.47674e+09
3,4-Dihydroxyphenylpropionic acid	NEG	4.456	182.05774	C9 H10 O4	-0.00017306395997707	-0.950598417330048	91.1026426136634	C10447	Phenylpropanoids and polyketides	NA	Phenylpropanoic acids	Phenylpropanoic acids	Amino acid metabolism	Tyrosine metabolism	map00350 Tyrosine metabolism;	1.97211e+07	2.09623e+07	2.40732e+07	2.01623e+07	1.8866e+07	1.9116e+07	2.29114e+07	2.48228e+07	2.25513e+07	7.34603e+06	6.96977e+06	5.42633e+06	7.96292e+06	5.64483e+06	9.06061e+06	1.44268e+07	2.85555e+07	4.36728e+07	1.58588e+07	2.09204e+07	1.4903e+07	4.81405e+07	3.23441e+07	2.46333e+07	3.28428e+07	3.55628e+07	5.55014e+07
Scopolin	NEG	4.536	400.09982	C16 H18 O9	46.0047428798076	129922.004642818	87.313836222823	C01527	Phenylpropanoids	Coumarins	Coumarins	Coumarins	Biosynthesis of other secondary metabolites	Phenylpropanoid biosynthesis	map00940 Phenylpropanoid biosynthesis; map01110 Biosynthesis of secondary metabolites;	2.88035e+08	2.88456e+08	3.09366e+08	2.81777e+08	2.90138e+08	2.78665e+08	2.87549e+08	3.00593e+08	2.65343e+08	4.43205e+08	4.45425e+08	4.20552e+08	4.92373e+08	4.57707e+08	4.38363e+08	2.5502e+08	2.40803e+08	2.29633e+08	1.99885e+08	2.2223e+08	2.26176e+08	2.11492e+08	2.12728e+08	1.55272e+08	1.75156e+08	1.98417e+08	1.68124e+08
Scopoletin	POS	4.544	192.0426	C10 H8 O4	0.00034008583256195	1.77089061006866	92.5435362285076	C01752	Phenylpropanoids	Coumarins	Coumarins	Coumarins	Biosynthesis of other secondary metabolites	Phenylpropanoid biosynthesis	map00940 Phenylpropanoid biosynthesis; map01110 Biosynthesis of secondary metabolites;	4.69836e+08	5.97126e+08	5.89118e+08	4.82108e+08	6.00159e+08	4.99688e+08	6.4361e+08	4.96006e+08	4.7019e+08	9.7387e+08	9.58236e+08	9.62939e+08	1.0623e+09	9.96777e+08	1.02254e+09	5.74206e+08	5.33141e+08	5.25896e+08	4.87978e+08	5.35433e+08	5.00662e+08	4.39071e+08	4.90263e+08	3.32614e+08	4.43082e+08	4.1425e+08	3.94524e+08
Xanthoxyline	POS	4.588	196.07382	C10 H12 O4	0.00026284689241151	1.34055246446182	73.2165379777325	C10726	Organic oxygen compounds	Carbonyl compounds	Organooxygen compounds	Carbonyl compounds	NA	NA	NA	1.85035e+07	3.52696e+07	1.66772e+07	1.98509e+07	3.80705e+07	2.48663e+07	3.51809e+07	3.46103e+07	3.44764e+07	3.10308e+07	2.43543e+07	3.39428e+07	5.65908e+07	3.38312e+07	3.5553e+07	3.69792e+07	1.52432e+07	3.25049e+07	1.60226e+07	1.15881e+07	2.11048e+07	1.58777e+07	1.86499e+07	3.01413e+07	1.96142e+07	3.01702e+07	2.44193e+07
Phthaldialdehyde	POS	4.65	134.03698	C8 H6 O2	0.00019749778505229	1.47345964206053	73.4069946899443	D03470	NA	NA	NA	NA	NA	NA	NA	7.16336e+08	7.32421e+08	7.40378e+08	6.90241e+08	7.43176e+08	7.07093e+08	6.8677e+08	7.17006e+08	7.2083e+08	9.08669e+08	9.11219e+08	9.00794e+08	9.44237e+08	9.41052e+08	9.22212e+08	7.93864e+08	7.96431e+08	7.71141e+08	7.20701e+08	8.09495e+08	7.43796e+08	7.09901e+08	7.19127e+08	6.76736e+08	3.58051e+08	6.97084e+08	2.67207e+08
3-[2-(	NEG	4.695	358.12554	C16 H22 O9	-0.00084520439014568	-2.36007295721438	82.1486054379039	NA	NA	NA	NA	NA	NA	NA	NA	1.41153e+07	1.49551e+07	1.396e+07	1.43352e+07	1.35642e+07	1.37179e+07	9.37098e+06	1.2422e+07	1.22068e+07	1.94694e+07	2.10302e+07	1.98506e+07	2.65512e+07	2.71399e+07	2.29811e+07	4.77428e+06	1.09997e+07	1.18094e+07	1.00155e+07	1.20378e+07	3.48285e+06	1.05416e+07	5.64414e+06	9.85711e+06	1.36533e+07	9.68284e+06	1.08463e+07
Pimelic acid	NEG	4.739	160.07345	C7 H12 O4	-0.00010405312227135	-0.650033166021914	80.1609823710207	C02656	Organic acids	Dicarboxylic acids	Carboxylic acids [Fig]	Organic acids	Metabolism of cofactors and vitamins	Biotin metabolism	map00780 Biotin metabolism; map01100 Metabolic pathways;	1.35267e+07	1.2892e+07	1.42837e+07	1.42262e+07	1.3668e+07	1.37544e+07	1.31247e+07	1.55028e+07	1.37173e+07	1.00801e+07	7.70977e+06	8.33105e+06	8.95996e+06	1.18881e+07	9.42621e+06	2.16459e+07	2.17776e+07	2.40356e+07	1.48103e+07	1.8705e+07	1.43969e+07	1.6821e+07	2.10806e+07	2.42168e+07	2.03094e+07	1.72252e+07	2.26265e+07
Ethyl 4-acetyl-5-oxohexanoate	POS	4.742	200.10519	C10 H16 O4	0.00032880818815783	1.64317943000774	60.3464573773698	NA	NA	NA	NA	NA	NA	NA	NA	4.64145e+07	4.48908e+07	5.00285e+07	4.27202e+07	4.91888e+07	4.64173e+07	4.85669e+07	4.47634e+07	4.25971e+07	6.91898e+07	5.80565e+07	6.60391e+07	6.32427e+07	6.57512e+07	7.44813e+07	4.43556e+07	3.71155e+07	5.02242e+07	3.78707e+07	4.27124e+07	3.80604e+07	5.16036e+07	3.35511e+07	6.3728e+07	3.43712e+07	3.79739e+07	3.76812e+07
Verrucarol	POS	4.745	266.15183	C15 H22 O4	2.55767855605882e-05	0.096098484687726	87.0318086535145	NA	NA	NA	NA	NA	NA	NA	NA	2.52508e+07	2.81519e+07	2.83303e+07	2.70926e+07	2.50058e+07	2.64554e+07	2.93025e+07	2.96809e+07	2.6834e+07	3.94034e+07	3.53427e+07	3.94045e+07	3.94655e+07	4.00413e+07	4.55178e+07	2.47457e+07	1.98391e+07	2.23091e+07	2.56568e+07	2.29101e+07	2.58154e+07	2.4782e+07	2.86779e+07	2.16222e+07	1.97646e+07	2.22739e+07	2.43893e+07
2,3,4,9-Tetrahydro-1H-	POS	4.774	216.0901	C12 H12 N2 O2	0.00022352632313982	1.03441366888876	86.1921595531181	NA	Organoheterocyclic compounds	Pyridoindoles	Indoles and derivatives	Indole and derivatives	NA	NA	NA	2.17595e+08	2.21774e+08	2.24174e+08	2.12359e+08	2.22804e+08	2.14449e+08	2.19758e+08	2.21936e+08	2.20052e+08	6.51919e+07	5.8893e+07	3.1098e+07	1.06244e+08	1.23753e+08	1.18266e+08	2.26204e+08	2.78847e+08	2.63642e+08	2.45432e+08	2.66116e+08	2.29274e+08	3.80109e+08	3.11841e+08	3.08408e+08	3.54566e+08	3.29957e+08	3.76492e+08
2-Methyl-4-phenyl-5-pyrimidinecarboxylic acid	POS	4.802	214.07451	C12 H10 N2 O2	0.00028213643520302	1.31793742010625	63.1140172025484	NA	NA	NA	NA	NA	NA	NA	NA	2.63725e+07	2.55536e+07	2.61057e+07	2.51833e+07	2.47909e+07	2.32264e+07	2.28948e+07	2.35363e+07	2.27862e+07	1.39833e+07	1.3183e+07	5.6608e+06	1.91548e+07	2.1154e+07	1.82658e+07	2.19342e+07	2.75757e+07	2.57136e+07	2.92261e+07	2.05162e+07	2.36399e+07	3.68625e+07	3.06694e+07	2.90278e+07	3.89125e+07	3.21419e+07	3.57569e+07
2,3-Dihydro-1-benzofuran-2-carboxylic acid	NEG	4.842	164.0472	C9 H8 O3	-0.00014122857712095	-0.860901332329185	84.1209167054743	NA	NA	NA	NA	NA	NA	NA	NA	5.27055e+07	5.42422e+07	3.18413e+07	5.15648e+07	4.81472e+07	5.35599e+07	5.1894e+07	5.36073e+07	5.17152e+07	7.11317e+07	8.7533e+07	8.33468e+07	9.86482e+07	9.82286e+07	1.1167e+08	4.8008e+07	4.54027e+07	4.5825e+07	4.26761e+07	4.53052e+07	4.37617e+07	4.47556e+07	4.66731e+07	4.66742e+07	4.73118e+07	4.50997e+07	4.55042e+07
5-Methoxysalicylic acid	NEG	4.844	168.04205	C8 H8 O4	-0.00021025272778274	-1.25118960761574	91.5344098530518	NA	Benzenoids	Benzoic acids and derivatives	Benzene and substituted derivatives	NA	NA	NA	NA	2.20954e+07	2.09822e+07	2.43853e+07	2.46734e+07	2.3553e+07	3.92838e+07	2.7616e+07	2.82967e+07	4.1414e+07	7.92121e+06	5.11945e+06	6.59188e+06	7.12505e+06	8.68252e+06	1.35529e+07	2.89255e+07	3.15968e+07	2.81793e+07	4.17324e+07	3.57037e+07	2.45538e+07	4.67715e+07	3.60112e+07	5.08349e+07	4.43266e+07	4.38948e+07	4.56796e+07
Sinapinic acid	POS	4.849	224.0687	C11 H12 O5	0.00022532020281573	1.00558636964831	92.9581482046051	C00482	Phenylpropanoids	Sinapate derivatives	Monolignols	Phenylpropanoids	Biosynthesis of other secondary metabolites	Phenylpropanoid biosynthesis	map00940 Phenylpropanoid biosynthesis; map01100 Metabolic pathways; map01110 Biosynthesis of secondary metabolites;	2.40593e+08	2.41009e+08	2.47081e+08	2.41686e+08	2.50219e+08	2.34634e+08	2.37005e+08	2.40468e+08	2.38551e+08	1.76769e+08	2.89235e+08	2.71171e+08	2.06853e+08	2.07974e+08	1.65831e+08	2.58335e+08	1.81689e+08	1.80271e+08	1.45721e+08	1.98773e+08	1.51025e+08	1.70322e+08	1.55675e+08	2.11856e+08	1.58682e+08	1.40842e+08	1.41886e+08
Estrone sulfate	NEG	4.921	350.12075	C18 H22 O5 S	0.00195641214565967	5.58785239850981	62.9820118978659	C02538	Hormones and transmitters	Estrogens	Steroid hormones	Hormones and transmitters	Lipid metabolism	Steroid hormone biosynthesis	NA	5.05341e+08	5.01592e+08	2.7804e+08	4.98057e+08	4.83218e+08	4.87774e+08	2.79047e+08	4.86631e+08	4.83603e+08	4.29649e+08	2.37622e+08	4.16001e+08	4.71224e+08	4.74975e+08	4.93253e+08	3.91768e+08	3.10374e+08	5.08499e+08	5.57135e+08	4.36159e+08	5.52732e+08	5.21137e+08	4.93529e+08	5.64742e+08	5.32742e+08	5.47243e+08	5.59947e+08
Thymoquinone	POS	4.925	164.08387	C10 H12 O2	0.00013575526392628	0.827353597400062	60.0345147207378	NA	Organic oxygen compounds	Carbonyl compounds	Organooxygen compounds	Carbonyl compounds	NA	NA	NA	1.83792e+07	2.31848e+07	2.7861e+07	2.5095e+07	2.1283e+07	2.18074e+07	2.41195e+07	2.02971e+07	2.53789e+07	2.48064e+07	1.82514e+07	2.71267e+07	2.44768e+07	2.26959e+07	2.96123e+07	3.07886e+07	1.70425e+07	2.23243e+07	3.11784e+07	2.35252e+07	2.41746e+07	2.09005e+07	2.00525e+07	2.07957e+07	2.28338e+07	3.40695e+07	2.32219e+07
4-Acetyl-3-hydroxy-5-methylphenyl	NEG	4.953	328.11527	C15 H20 O8	-0.00054607606443823	-1.66427838925806	75.0337085154979	NA	NA	NA	NA	NA	NA	NA	NA	8.17264e+07	7.68411e+07	7.90147e+07	7.80813e+07	7.2789e+07	7.83123e+07	7.62065e+07	7.85229e+07	8.45194e+07	7.72902e+07	6.8882e+07	7.10516e+07	7.07554e+07	7.28615e+07	8.46951e+07	7.67388e+07	7.98699e+07	8.35774e+07	9.8099e+07	7.69144e+07	7.45949e+07	8.67286e+07	6.76206e+07	8.94912e+07	7.96058e+07	8.40766e+07	9.56876e+07
Citral	POS	4.989	152.12033	C10 H16 O	0.00021299027693544	1.40014538343286	81.7060935181421	C01499	Terpenoids	Linear monoterpenes	Monoterpenoids (C10)	Terpenoids	Metabolism of terpenoids and polyketides	Geraniol degradation	map01110 Biosynthesis of secondary metabolites;	2.51958e+07	2.42165e+07	3.03579e+07	3.13781e+07	2.5244e+07	2.79205e+07	2.63502e+07	2.68555e+07	2.68824e+07	3.53418e+07	2.83921e+07	2.66162e+07	3.3197e+07	2.88061e+07	3.83459e+07	2.6829e+07	2.65131e+07	2.58082e+07	2.74568e+07	3.59781e+07	2.41297e+07	2.78902e+07	3.46078e+07	3.69212e+07	3.322e+07	3.90863e+07	3.19976e+07
Disperse yellow 39	POS	4.994	264.12623	C17 H16 N2 O	-3.43882178412969e-05	-0.130196132075539	69.5958017975459	NA	NA	NA	NA	NA	NA	NA	NA	2.17436e+07	1.87997e+07	2.08842e+07	2.04207e+07	1.80797e+07	2.16503e+07	1.99913e+07	1.97884e+07	2.18184e+07	508652	504559	506170	534744	582479	583906	1.89782e+07	2.26003e+07	2.3661e+07	2.09873e+07	2.43162e+07	1.7865e+07	4.00269e+07	3.50734e+07	3.07753e+07	2.40807e+07	3.5745e+07	4.06339e+07
8-Hydroxy-6-methoxy-2-oxo-2H-chromen-7-yl	NEG	5.03	370.08943	C16 H18 O10	-0.00056763575213381	-1.53377761366804	85.5060505119023	NA	NA	NA	NA	NA	NA	NA	NA	4.79389e+07	6.37362e+07	4.64663e+07	5.22358e+07	5.97794e+07	5.14518e+07	4.55403e+07	6.49683e+07	4.49172e+07	9.04287e+07	9.51203e+07	1.03775e+08	1.0198e+08	8.24475e+07	8.73045e+07	4.204e+07	3.98945e+07	4.11248e+07	3.13128e+07	4.14226e+07	3.97951e+07	1.45419e+07	1.97136e+07	1.30298e+07	1.48864e+07	2.77341e+07	2.37044e+07
L-Aspartic acid	POS	5.063	133.03754	C4 H7 N O4	3.07147465434809e-05	0.23087283481301	85.618717960168	C00049	Peptides	Common amino acids [Fig]	Amino acids	NA	Amino acid metabolism	Arginine biosynthesis	map00220 Arginine biosynthesis; map00250 Alanine, aspartate and glutamate metabolism; map00260 Glycine, serine and threonine metabolism; map00261 Monobactam biosynthesis; map00270 Cysteine and methionine metabolism; map00300 Lysine biosynthesis; map00340 Histidine metabolism; map00410 beta-Alanine metabolism; map00460 Cyanoamino acid metabolism; map00710 Carbon fixation in photosynthetic organism…	1.85201e+07	1.63703e+07	1.83514e+07	2.29964e+07	2.33337e+07	2.44477e+07	2.63897e+07	2.34536e+07	2.13279e+07	583632	558025	551816	609771	636889	639113	3.17838e+07	1.77545e+07	1.97076e+07	2.92588e+07	3.48604e+07	2.32491e+07	2.92028e+07	1.97392e+07	3.37302e+07	3.39446e+07	2.91895e+07	4.1911e+07
6-Hydroxy-1-(hydroxymethyl)-5-{2-[2-(hydroxymethyl)-1-pyrrolidinyl]-2-oxoethyl}-1,4a-dimethyldecahydro-2-naphthalenyl (3,5-dimethoxyphenyl)carbamate	POS	5.157	570.29447	C29 H44 N2 O8	21.9847068805099	40095.4136286625	60.0690479206989	NA	NA	NA	NA	NA	NA	NA	NA	1.63202e+07	1.49472e+07	1.5854e+07	1.57788e+07	1.42736e+07	1.64377e+07	1.54288e+07	1.55663e+07	1.61364e+07	500435	462629	459892	1.0328e+06	877064	556174	1.50481e+07	1.36038e+07	1.92715e+07	1.59106e+07	2.08947e+07	1.26997e+07	3.71498e+07	1.9344e+07	2.25797e+07	3.23401e+07	1.98075e+07	2.11771e+07
Lamalbid	NEG	5.177	422.1417	C17 H26 O12	-0.00072454866881344	-1.71636069646499	63.0550528319633	NA	NA	NA	NA	NA	NA	NA	NA	5.05691e+07	4.78506e+07	3.37987e+07	4.78994e+07	4.84501e+07	4.15567e+07	4.21638e+07	4.80013e+07	4.83168e+07	5.32536e+07	5.37064e+07	4.7405e+07	6.03568e+07	6.1216e+07	5.36877e+07	5.25282e+07	4.9833e+07	4.67271e+07	2.7358e+07	4.60804e+07	3.17549e+07	4.10133e+07	4.9955e+07	3.92751e+07	4.89772e+07	4.5102e+07	4.17631e+07
2-(6,7-Dimethoxy-3,4-dihydroisoquinolin-1-yl)aniline	POS	5.191	282.13693	C17 H18 N2 O2	0.00010492464457456	0.371892763452172	65.5923598240472	NA	NA	NA	NA	NA	NA	NA	NA	3.70047e+07	3.35553e+07	3.40131e+07	3.50056e+07	3.73837e+07	3.4302e+07	3.72989e+07	3.67569e+07	3.0983e+07	570975	544945	509942	648341	639306	623704	3.4912e+07	3.49072e+07	4.35815e+07	3.54704e+07	4.7382e+07	3.11377e+07	7.06952e+07	5.94358e+07	5.93573e+07	4.87013e+07	5.29653e+07	7.34126e+07
3-Carboxymedetomidine	POS	5.206	230.10565	C13 H14 N2 O2	0.00011777248286648	0.511819442328172	60.2473776296811	NA	NA	NA	NA	NA	NA	NA	NA	9.6174e+06	1.18069e+07	1.28994e+07	1.23162e+07	1.1872e+07	1.08149e+07	1.16806e+07	1.17934e+07	1.19974e+07	1.31296e+07	762290	728814	837562	841749	788332	1.95877e+07	1.71209e+07	1.77854e+07	1.78905e+07	2.08215e+07	1.374e+07	1.78665e+07	1.85654e+07	1.78753e+07	1.44395e+07	1.72993e+07	1.62234e+07
Cyclo(phenylalanyl-prolyl)	POS	5.212	244.12127	C14 H16 N2 O2	8.74820881620053e-05	0.358355178200752	70.1160398034413	NA	NA	NA	NA	NA	NA	NA	NA	3.50448e+07	3.73683e+07	3.81095e+07	3.71688e+07	3.75085e+07	3.9368e+07	3.56321e+07	3.84466e+07	3.57462e+07	1.11419e+07	6.18767e+06	6.94533e+06	8.46324e+06	1.04833e+07	1.87136e+07	4.8119e+07	4.63347e+07	5.25088e+07	2.80108e+07	5.51276e+07	5.83929e+07	5.42728e+07	4.66133e+07	9.57798e+07	3.89132e+07	5.66042e+07	3.5173e+07
N-Acetyl-D-alloisoleucine	NEG	5.245	173.10504	C8 H15 N O3	-0.00015201999883629	-0.878194327339715	95.5961630136572	NA	NA	NA	NA	NA	NA	NA	NA	6.03227e+07	5.4219e+07	6.35613e+07	6.11944e+07	6.35587e+07	5.81312e+07	5.68628e+07	7.00142e+07	7.59466e+07	5.30919e+07	5.43036e+07	5.24097e+07	6.11398e+07	5.93726e+07	6.09811e+07	6.2396e+07	6.94475e+07	6.52856e+07	7.83983e+07	6.38889e+07	7.16471e+07	8.60988e+07	9.03334e+07	7.36856e+07	7.57014e+07	6.88309e+07	6.33506e+07
{(1R,2R)-2-[(2Z)-5-(Hexopyranosyloxy)-2-penten-1-yl]-3-oxocyclopentyl}acetic acid	NEG	5.282	388.1726	C18 H28 O9	-0.00073464326004568	-1.89256499233539	81.4909895321056	NA	NA	NA	NA	NA	NA	NA	NA	1.68063e+07	1.62376e+07	1.67474e+07	1.59684e+07	2.2899e+07	1.71131e+07	2.3131e+07	2.26553e+07	1.64114e+07	3.15879e+07	2.62626e+07	2.92027e+07	2.5203e+07	2.31977e+07	2.13985e+07	1.50248e+07	1.11749e+07	1.29938e+07	1.22752e+07	1.53017e+07	1.69395e+07	1.15672e+07	1.67609e+07	1.59649e+07	1.41983e+07	1.44518e+07	9.36945e+06
2-(hydroxymethyl)-6-[(E)-4-(1,2,4-trihydroxy-2,6,6-trimethylcyclohexyl)but-3-en-2-yl]oxyoxane-3,4,5-triol	NEG	5.305	452.22484	C19 H34 O9	46.0045550536159	113250.265961043	88.6525990139823	NA	NA	NA	NA	NA	NA	NA	NA	5.18515e+07	5.11099e+07	5.3381e+07	4.11269e+07	3.97994e+07	3.89834e+07	5.14194e+07	4.17322e+07	4.98164e+07	5.91558e+07	5.26205e+07	5.23231e+07	6.3311e+07	5.91578e+07	1.08039e+08	4.23023e+07	4.6722e+07	4.38138e+07	3.77073e+07	3.156e+07	4.86414e+07	3.96788e+07	3.96202e+07	4.04987e+07	4.32763e+07	4.2117e+07	4.18201e+07
4-[(2S,3S,4S)-4-[4-(	NEG	5.326	684.26359	C32 H44 O16	0.00065861994357874	0.962524651762022	84.2649699380247	NA	NA	NA	NA	NA	NA	NA	NA	6.84718e+06	7.78831e+06	6.61605e+06	5.98998e+06	6.43415e+06	5.48356e+06	3.91058e+06	5.74771e+06	6.1266e+06	8.41223e+06	7.79446e+06	1.11265e+07	1.1062e+07	5.26653e+06	6.51966e+06	5.53768e+06	5.13984e+06	2.98656e+06	4.47694e+06	4.65981e+06	4.73913e+06	5.81303e+06	6.20668e+06	5.00443e+06	4.8699e+06	4.54933e+06	5.02801e+06
4-(5,7-Dihydroxy-4-oxo-4H-chromen-2-yl)-2-(	POS	5.328	610.15313	C27 H30 O16	-0.00025773874995138	-0.422416324029748	86.2124570160177	NA	NA	NA	NA	NA	NA	NA	NA	5.76264e+07	5.61147e+07	2.09121e+07	5.92794e+07	5.89698e+07	5.79187e+07	5.73703e+07	6.03938e+07	6.125e+07	5.76939e+07	6.14597e+07	5.94098e+07	6.43267e+07	6.23957e+07	6.21256e+07	5.30372e+07	5.60676e+07	5.3129e+07	5.5753e+07	5.17722e+07	5.79036e+07	6.26947e+07	6.88699e+07	6.64671e+07	6.32003e+07	6.49012e+07	6.64626e+07
3-Methoxycinnamic acid	POS	5.331	160.05273	C10 H10 O3	-18.0102667021916	-101145.478230036	60.7927089756009	NA	NA	NA	NA	NA	NA	NA	NA	8.20868e+07	8.3966e+07	1.25486e+08	8.45383e+07	8.25113e+07	8.52902e+07	8.16968e+07	1.23802e+08	1.16131e+08	1.67926e+08	1.56648e+08	1.58494e+08	1.67346e+08	1.59147e+08	1.81221e+08	4.88793e+07	5.93247e+07	5.60327e+07	4.46104e+07	5.40518e+07	8.15559e+07	5.44504e+07	5.25236e+07	4.89953e+07	6.50515e+07	8.3292e+07	3.83026e+07
BMK methyl glycidate	POS	5.331	192.07898	C11 H12 O3	0.00033432115048981	1.74054305616169	81.723127310871	NA	NA	NA	NA	NA	NA	NA	NA	2.81564e+08	2.93745e+08	2.94837e+08	2.90492e+08	3.02556e+08	2.98098e+08	2.90954e+08	2.94801e+08	2.94022e+08	5.97487e+08	5.52275e+08	5.68597e+08	6.12523e+08	5.64973e+08	6.59359e+08	1.90157e+08	2.02338e+08	1.9512e+08	1.72045e+08	1.9258e+08	2.80322e+08	1.84275e+08	2.0734e+08	1.73816e+08	2.09198e+08	1.75094e+08	1.48379e+08
3-(4-Methoxyphenyl)-5-[(4-nitrophenoxy)methyl]-4,5-dihydroisoxazole	POS	5.331	328.1057	C17 H16 N2 O5	-0.00021848465951279	-0.665896727568318	66.6075737793721	NA	NA	NA	NA	NA	NA	NA	NA	8.79651e+07	8.28406e+07	8.55723e+07	8.5223e+07	8.75796e+07	8.8786e+07	9.10333e+07	8.49204e+07	8.81838e+07	4.66221e+06	3.61575e+06	3.68062e+06	7.08909e+06	6.69492e+06	5.13528e+06	9.30447e+07	1.44548e+08	1.39077e+08	1.23995e+08	1.71175e+08	1.19373e+08	1.74242e+08	1.3974e+08	1.38815e+08	1.44476e+08	1.32812e+08	9.20392e+07
2-(1,3-Benzodioxol-5-yl)-4,5,6,7-tetramethyl-1H-benzimidazole	POS	5.336	294.13665	C18 H18 N2 O2	-0.0001815560652858	-0.617250368215303	67.6328231556315	NA	NA	NA	NA	NA	NA	NA	NA	1.78705e+07	2.15374e+07	1.67332e+07	1.91589e+07	2.09939e+07	1.76193e+07	1.8186e+07	1.62917e+07	1.73773e+07	3.13396e+06	2.7198e+06	2.70615e+06	1.93128e+06	938014	1.51521e+06	1.76015e+07	2.01529e+07	1.92885e+07	2.31622e+07	2.12586e+07	1.27219e+07	4.20004e+07	2.80712e+07	2.34721e+07	3.20876e+07	3.47746e+07	2.68047e+07
3,5-Dihydroxy-2-(4-hydroxyphenyl)-4-oxo-3,4-dihydro-2H-chromen-7-yl hexopyranoside	NEG	5.354	450.11524	C21 H22 O11	-0.00097390236720684	-2.16366871980108	71.4989217434838	NA	NA	NA	NA	NA	NA	NA	NA	1.15005e+07	1.16918e+07	7.25702e+06	1.13357e+07	1.12122e+07	1.07632e+07	1.0497e+07	7.87383e+06	7.02851e+06	1.3139e+07	5.89676e+06	1.37659e+07	1.44499e+07	1.21571e+07	1.20454e+07	1.61253e+07	1.08755e+07	1.19372e+07	1.06827e+07	7.89243e+06	1.19331e+07	1.09417e+07	1.1492e+07	1.07138e+07	1.12974e+07	1.13087e+07	1.09584e+07
N-({(2R,3S,4R,5S)-3,4-Dihydroxy-5-[2-(isopropylamino)-2-oxoethyl]tetrahydro-2-furanyl}methyl)cyclopentanecarboxamide	NEG	5.359	364.17262	C16 H28 N2 O5	35.9727985490171	109606.392616225	60.9106797572775	NA	NA	NA	NA	NA	NA	NA	NA	2.04308e+07	2.20188e+07	2.24824e+07	2.06132e+07	1.9551e+07	1.98811e+07	2.05236e+07	2.0149e+07	2.05831e+07	4.59502e+07	3.46087e+07	3.74145e+07	5.05955e+07	3.38634e+07	2.85886e+07	2.04326e+07	1.46804e+07	1.78426e+07	1.51262e+07	1.80389e+07	1.87584e+07	1.53271e+07	1.72111e+07	1.76537e+07	1.58907e+07	1.70568e+07	1.42618e+07
3-Hydroxy-3,5,5-trimethyl-4-(3-oxo-1-buten-1-ylidene)cyclohexyl	POS	5.387	386.19385	C19 H30 O8	-0.00021645573957584	-0.560484371833621	90.5034061929572	NA	NA	NA	NA	NA	NA	NA	NA	4.16464e+08	4.15478e+08	4.25215e+08	4.4334e+08	4.3113e+08	4.43563e+08	4.29266e+08	4.19124e+08	4.2918e+08	5.82582e+08	5.97063e+08	5.73174e+08	6.5704e+08	6.90112e+08	6.88984e+08	3.77452e+08	4.2429e+08	3.68301e+08	4.23501e+08	3.26034e+08	3.85442e+08	3.89442e+08	3.69065e+08	4.16337e+08	3.89969e+08	3.93095e+08	4.16646e+08
(2S,3S)-2-{[(2E)-3-(3,4-Dihydroxyphenyl)-2-propenoyl]oxy}-3,4-dihydroxy-2-methylbutanoic acid	NEG	5.444	312.08386	C14 H16 O8	-0.00065784697079607	-2.10791286951525	92.560445264896	NA	NA	NA	NA	NA	NA	NA	NA	1.08105e+08	1.03335e+08	8.85938e+07	1.00742e+08	1.07403e+08	1.07608e+08	9.98042e+07	9.62695e+07	9.51354e+07	1.02277e+07	5.93361e+06	7.19472e+06	4.92922e+06	6.81498e+06	4.84663e+06	6.49488e+07	6.75128e+07	7.27465e+07	1.38056e+08	9.759e+07	6.57209e+07	2.14363e+08	1.35773e+08	1.7718e+08	1.31179e+08	1.68636e+08	2.24606e+08
Riboflavin	NEG	5.446	376.13729	C17 H20 N4 O6	-0.00099499059109575	-2.6452786976784	76.5542565283504	C00255	Vitamins and Cofactors	Water-soluble vitamins [Fig]	Vitamins	Vitamins	Metabolism of cofactors and vitamins	Riboflavin metabolism	map00740 Riboflavin metabolism; map01100 Metabolic pathways; map01110 Biosynthesis of secondary metabolites; map02010 ABC transporters;	2.88847e+07	1.32152e+07	2.0568e+07	2.38346e+07	1.93878e+07	1.84865e+07	2.41423e+07	3.27409e+07	1.4597e+07	1.48844e+07	1.56489e+07	1.44133e+07	1.86979e+07	7.5989e+06	1.66679e+07	2.11126e+07	1.15482e+07	2.33746e+07	1.99003e+07	2.56008e+07	1.16718e+07	3.23145e+07	2.54686e+07	3.14714e+07	1.54129e+07	2.65791e+07	2.77941e+07
4-[(2S,3R,4S)-4-Hydroxy-4-(4-hydroxy-3-methoxybenzyl)-3-(hydroxymethyl)tetrahydro-2-furanyl]-2-methoxyphenyl	NEG	5.479	538.20423	C26 H34 O12	-0.00080149105042437	-1.48919279990744	74.0911546417426	NA	NA	NA	NA	NA	NA	NA	NA	8.97582e+07	5.18381e+07	5.31658e+07	8.98705e+07	8.86887e+07	8.59269e+07	8.74175e+07	8.95046e+07	5.39081e+07	1.30087e+08	1.32226e+08	1.54986e+08	1.21021e+08	1.06999e+08	9.4087e+07	9.83408e+07	7.77079e+07	4.77352e+07	4.76327e+07	4.40423e+07	1.01126e+08	3.75329e+07	9.96213e+07	7.59047e+07	8.048e+07	8.0111e+07	3.68061e+07
N-(1-Benzylpiperidin-4-yl)-6-phenylthieno[3,2-d]pyrimidin-4-amine	NEG	5.49	400.17259	C24 H24 N4 S	0.0004272745852063	1.06772689338443	63.19757933687	NA	NA	NA	NA	NA	NA	NA	NA	1.43487e+07	1.02139e+07	1.1681e+07	1.50023e+07	1.50437e+07	1.08747e+07	1.1173e+07	1.41248e+07	1.397e+07	2.07789e+06	949293	3.36767e+06	1.92688e+06	2.17257e+06	5.9946e+06	1.02416e+07	1.60439e+07	1.34816e+07	1.3343e+07	1.30478e+07	1.42859e+07	1.87346e+07	1.6922e+07	1.86618e+07	2.13483e+07	1.80487e+07	1.64073e+07
4-(2,7-Dihydroxy-6-methyl-2-heptanyl)-3-hydroxybenzoic acid	NEG	5.513	282.14607	C15 H22 O5	-0.00065870737762452	-2.33462706464113	61.9569783961087	NA	NA	NA	NA	NA	NA	NA	NA	1.00482e+07	1.00919e+07	1.0095e+07	1.01303e+07	9.7993e+06	9.24408e+06	1.00429e+07	1.07962e+07	1.0428e+07	3.93891e+06	3.43788e+06	3.60238e+06	3.72427e+06	3.74527e+06	4.33617e+06	9.73837e+06	1.10927e+07	1.09827e+07	1.1586e+07	1.20828e+07	8.93959e+06	1.70401e+07	1.22093e+07	1.3698e+07	1.36728e+07	1.38157e+07	1.52598e+07
Ethyl levulinate	POS	5.529	144.07887	C7 H12 O3	0.00022505061681954	1.56199843486785	76.0328903590935	NA	Organic acids and derivatives	Gamma-keto acids and derivatives	Keto acids and derivatives	Organic acids	NA	NA	NA	6.52076e+07	6.09619e+07	3.59852e+07	5.71746e+07	3.45444e+07	6.31894e+07	6.15916e+07	6.02157e+07	5.69629e+07	5.15186e+06	4.38331e+06	2.46512e+06	3.13144e+06	1.13067e+07	6.24751e+06	8.33793e+07	5.17941e+07	2.18692e+07	8.10964e+07	7.82132e+07	7.76429e+07	6.53346e+07	7.28176e+07	1.11286e+08	9.07592e+07	5.55347e+07	8.68571e+07
Asperulosidic acid	NEG	5.544	432.12605	C18 H24 O12	-0.00072138087188022	-1.66937322922341	70.9340358996733	NA	NA	NA	NA	NA	NA	NA	NA	4.36499e+07	4.166e+07	4.36732e+07	4.35225e+07	4.11651e+07	4.0706e+07	4.03818e+07	3.96777e+07	4.21461e+07	6.83055e+07	6.79118e+07	8.66292e+07	4.73322e+07	4.89489e+07	4.77157e+07	4.6181e+07	2.9519e+07	3.94153e+07	4.7402e+07	4.42264e+07	4.98497e+07	2.46454e+07	4.04379e+07	3.9606e+07	2.75466e+07	3.56858e+07	2.78065e+07
Aconine	POS	5.582	499.27853	C25 H41 N O9	0.00039869185860652	0.798536593831801	61.6134142242987	C19990	Alkaloids	Terpenoid alkaloids	Alkaloids derived by amination reactions	Alkaloids	NA	NA	NA	3.65106e+08	3.7591e+08	3.62139e+08	3.81144e+08	3.96343e+08	3.7357e+08	3.787e+08	3.63065e+08	3.56089e+08	3.16063e+06	7.63099e+06	6.14049e+06	8.22849e+06	9.68544e+06	8.91232e+06	4.57286e+08	4.75343e+08	4.54855e+08	4.15858e+08	3.9957e+08	4.30415e+08	2.01859e+08	5.4522e+08	5.11184e+08	4.25504e+08	5.6533e+08	6.54067e+08
Ammothamnine	POS	5.616	264.18374	C15 H24 N2 O2	-3.75592096588662e-05	-0.142170764437474	68.1159876306808	C10749	Alkaloids	Quinolizidine alkaloids	Alkaloids derived from lysine	Alkaloids	NA	NA	NA	2.00237e+08	2.14955e+08	1.99902e+08	2.21224e+08	2.17918e+08	2.15769e+08	2.19622e+08	2.13823e+08	2.10493e+08	4.03292e+07	2.97973e+07	2.60869e+07	3.00045e+07	3.36235e+07	5.92163e+07	2.0385e+08	2.32551e+08	2.40299e+08	2.1818e+08	2.54863e+08	2.34496e+08	3.84824e+08	4.9297e+08	2.97825e+08	2.6403e+08	3.42176e+08	2.80431e+08
Triptonide	POS	5.637	358.14114	C20 H22 O6	-0.00050182337207616	-1.40118690056321	68.1045263281187	NA	NA	NA	NA	Terpenoids	NA	NA	NA	1.57245e+07	1.67445e+07	1.59224e+07	1.62411e+07	1.6234e+07	1.54704e+07	1.57338e+07	1.58629e+07	1.66022e+07	2.0733e+07	1.8551e+07	1.98325e+07	1.68523e+07	1.94648e+07	2.2745e+07	1.78151e+07	1.76926e+07	1.65894e+07	1.74745e+07	1.40284e+07	1.98396e+07	1.25366e+07	1.69768e+07	1.31067e+07	1.46783e+07	1.44995e+07	1.32187e+07
L-Cysteine	NEG	5.65	121.01973	C3 H7 N O2 S	-1.83049656499179e-05	-0.151256020480424	63.918815116013	C00097	Peptides	Common amino acids [Fig]	Amino acids	Amino acids	Amino acid metabolism	Glycine, serine and threonine metabolism	map00260 Glycine, serine and threonine metabolism; map00270 Cysteine and methionine metabolism; map00430 Taurine and hypotaurine metabolism; map00460 Cyanoamino acid metabolism; map00480 Glutathione metabolism; map00730 Thiamine metabolism; map00770 Pantothenate and CoA biosynthesis; map00920 Sulfur metabolism; map00970 Aminoacyl-tRNA biosynthesis; map01100 Metabolic pathways; map01110 Biosynthes…	4.10641e+06	4.16968e+06	3.85797e+06	4.1457e+06	4.03233e+06	3.97102e+06	3.81018e+06	3.91542e+06	3.67871e+06	1.24946e+07	1.16854e+07	1.04693e+07	1.48695e+07	1.52312e+07	1.55173e+07	591152	1.34718e+06	915952	700427	857989	1.58347e+06	505792	564990	628258	554762	642642	211607
Phenylpyruvic acid	NEG	5.671	164.04723	C9 H8 O3	-0.00011685432940566	-0.712320763435964	83.608849564331	C00166	Benzenoids	Phenylpyruvic acid derivatives	Benzene and substituted derivatives	Benzene and derivatives	Amino acid metabolism	Phenylalanine metabolism	map00360 Phenylalanine metabolism; map00400 Phenylalanine, tyrosine and tryptophan biosynthesis; map00960 Tropane, piperidine and pyridine alkaloid biosynthesis; map01100 Metabolic pathways; map01110 Biosynthesis of secondary metabolites; map01210 2-Oxocarboxylic acid metabolism; map01230 Biosynthesis of amino acids;	3.16839e+07	8.83e+07	8.89755e+07	8.31619e+07	8.68845e+07	8.5774e+07	8.70689e+07	8.99683e+07	8.75061e+07	1.06085e+08	9.16456e+07	8.59441e+07	1.01255e+08	9.88182e+07	1.12362e+08	9.58975e+07	9.1495e+07	9.39432e+07	8.45674e+07	9.24963e+07	9.0636e+07	8.73078e+07	8.25054e+07	8.88872e+07	8.61016e+07	8.77097e+07	8.5687e+07
Orcinol gentiobioside	NEG	5.68	448.15735	C19 H28 O12	-0.00072247119652502	-1.61209009755865	71.4154398771008	NA	NA	NA	NA	Phenols and derivatives	NA	NA	NA	1.12131e+07	1.12959e+07	1.12573e+07	1.10876e+07	1.0394e+07	1.14524e+07	1.16954e+07	1.01833e+07	1.16009e+07	1.49539e+07	1.73537e+07	1.68895e+07	1.83779e+07	1.8851e+07	1.92371e+07	9.99155e+06	1.15898e+07	8.93841e+06	1.03462e+07	8.37979e+06	1.16561e+07	1.11074e+07	1.02233e+07	1.07474e+07	8.46203e+06	8.0827e+06	7.81626e+06
Heptanophenone	POS	5.685	190.13606	C13 H18 O	0.00029083076330493	1.52959524999438	73.1461152253516	NA	NA	NA	NA	NA	NA	NA	NA	1.02109e+08	1.0687e+08	1.06588e+08	1.06866e+08	1.10532e+08	9.39262e+07	1.0885e+08	8.52582e+07	1.12428e+08	6.48426e+07	5.7095e+07	5.75026e+07	7.70818e+07	8.08062e+07	9.01966e+07	1.05765e+08	1.18041e+08	1.04e+08	1.08633e+08	1.07311e+08	9.53694e+07	1.19687e+08	7.57966e+07	1.27719e+08	1.11953e+08	1.12758e+08	1.22078e+08
(3R,5R)-1,3,5-Trihydroxy-4-{[(2E)-3-(4-hydroxy-3-methoxyphenyl)-2-propenoyl]oxy}cyclohexanecarboxylic acid	NEG	5.694	368.11012	C17 H20 O9	-0.00061442466983407	-1.66913000903876	92.8524791709686	NA	NA	NA	NA	NA	NA	NA	NA	2.54549e+07	2.99282e+07	2.76954e+07	2.69628e+07	2.48663e+07	2.21188e+07	2.52706e+07	2.93934e+07	2.82009e+07	1.71748e+07	2.05096e+07	2.53194e+07	2.31936e+07	4.1943e+07	2.24159e+07	2.33492e+07	3.06707e+07	214059	2.05256e+07	2.59328e+07	2.35301e+07	3.27615e+07	1.86005e+07	2.86701e+07	3.13e+07	2.41093e+07	2.77276e+07
2,2-Dimethylglutaric acid	NEG	5.707	160.0734	C7 H12 O4	-0.00015688914584188	-0.980106564415449	81.6046299241796	NA	NA	NA	NA	NA	NA	NA	NA	6.57782e+06	6.80038e+06	7.94515e+06	7.38401e+06	7.46173e+06	6.60622e+06	9.12035e+06	7.31473e+06	7.50902e+06	3.63711e+06	3.62525e+06	4.12333e+06	3.49128e+06	4.70507e+06	3.35329e+06	9.86473e+06	8.34023e+06	9.16215e+06	1.10787e+07	9.06556e+06	9.22401e+06	1.00877e+07	7.45027e+06	9.7405e+06	8.46109e+06	9.94888e+06	8.54416e+06
7,8-Bis(hydroxymethyl)-1,4a-dimethyl-3,4,4a,5,6,7-hexahydro-2H-benzo[7]annulen-2-one	POS	5.722	250.15689	C15 H22 O3	-9.01666709296478e-07	-0.00360440479097739	93.1924303090452	NA	NA	NA	NA	NA	NA	NA	NA	4.67565e+08	4.77491e+08	4.72639e+08	2.5628e+08	4.7062e+08	4.7795e+08	4.91173e+08	4.77552e+08	4.81584e+08	4.25568e+08	2.65389e+08	3.56422e+08	4.22179e+08	3.59948e+08	4.98422e+08	2.62278e+08	2.45315e+08	2.53908e+08	2.65134e+08	2.35853e+08	2.97969e+08	2.7723e+08	3.09755e+08	2.62257e+08	2.13846e+08	2.86529e+08	2.70063e+08
4-(2-Furyl)-3-buten-2-one	POS	5.747	136.05267	C8 H8 O2	0.00024510686191092	1.80156181642475	74.6961851556756	NA	Organoheterocyclic compounds	NA	Heteroaromatic compounds	Heteroaromatic compounds	NA	NA	NA	1.28247e+08	1.31363e+08	1.31522e+08	5.82291e+07	1.06353e+08	1.32239e+08	1.63488e+08	1.33659e+08	1.36317e+08	1.39987e+08	1.3239e+08	1.38475e+08	1.39647e+08	1.43951e+08	1.47641e+08	1.3164e+08	8.33425e+07	8.66468e+07	1.35423e+08	1.52928e+08	3.98067e+07	5.01699e+07	1.39417e+08	1.41434e+08	1.40078e+08	1.37088e+08	8.93274e+07
2-[3,8-Dihydroxy-8-(hydroxymethyl)-3-methyl-2-oxodecahydro-5-azulenyl]-2-propanyl hexopyranoside	NEG	5.8	494.23525	C21 H36 O10	46.0044004432999	102635.507378376	85.8724380291779	NA	NA	NA	NA	NA	NA	NA	NA	5.52601e+07	5.70882e+07	5.64205e+07	5.4379e+07	5.49674e+07	5.44303e+07	5.49335e+07	5.72351e+07	5.74967e+07	7.70705e+07	6.90213e+07	7.39167e+07	6.58322e+07	6.20313e+07	8.06237e+07	4.67664e+07	4.27823e+07	4.35278e+07	6.50375e+07	4.18897e+07	5.42598e+07	5.84615e+07	6.92624e+07	5.38393e+07	3.61499e+07	6.11559e+07	6.55105e+07
(-)-Huperzine A	POS	5.835	242.14202	C15 H18 N2 O	0.00010638484698688	0.439349163502213	67.4182116323422	NA	NA	NA	NA	Alkaloids	NA	NA	NA	1.20556e+07	9.92251e+06	1.03481e+07	1.10136e+07	1.06274e+07	1.12079e+07	1.06282e+07	1.0304e+07	1.23995e+07	7.03855e+07	3.64529e+07	3.66519e+07	3.15884e+07	3.31432e+07	9.90104e+07	6.18398e+06	5.72624e+07	6.14405e+06	3.92428e+06	5.41549e+07	7.23202e+06	5.43911e+07	5.63078e+06	5.32583e+07	5.9756e+06	5.86843e+06	4.3517e+06
N'-(4-Cyano-3-methylpyrido[1,2-a]benzimidazol-1-yl)-N,N-dimethyliminoformamide	POS	5.846	277.13134	C16 H15 N5	-0.00140473198615609	-5.06880550538462	62.258521894586	NA	NA	NA	NA	NA	NA	NA	NA	1.00305e+08	9.44469e+07	9.49904e+07	1.01009e+08	9.8872e+07	9.54984e+07	9.94633e+07	9.50042e+07	1.02472e+08	1.38389e+06	803965	1.94013e+06	2.21314e+06	2.94574e+06	2.27668e+06	1.42398e+08	1.16798e+08	1.35316e+08	1.11886e+08	1.49181e+08	1.15689e+08	1.64832e+08	1.27568e+08	1.36766e+08	1.2949e+08	1.49917e+08	1.91117e+08
Matairesinol	POS	5.879	340.13092	C20 H22 O6	-18.0107206820227	-50289.3792536542	66.5505821534814	C10682	Phenylpropanoids	Lignans	Lignans	Lignans	Biosynthesis of other secondary metabolites	Biosynthesis of various secondary metabolites - part 2	map00998 Biosynthesis of various secondary metabolites - part 2; map01110 Biosynthesis of secondary metabolites;	5.81221e+07	5.79689e+07	6.09597e+07	6.02193e+07	6.10816e+07	6.29003e+07	6.15562e+07	6.06223e+07	6.28252e+07	7.73646e+07	7.17891e+07	7.95825e+07	6.32625e+07	6.50529e+07	7.29364e+07	7.58029e+07	5.9948e+07	5.96158e+07	6.77083e+07	5.49635e+07	8.05543e+07	4.53986e+07	6.43052e+07	5.61272e+07	5.22555e+07	5.61848e+07	4.324e+07
7-Methoxycoumarin	POS	5.9	176.04763	C10 H8 O3	0.00028558258779298	1.62219196972435	76.2176989911431	C09268	Phenylpropanoids	Coumarins	Coumarins	Coumarins	NA	NA	NA	1.58122e+08	1.42795e+08	1.42548e+08	1.41491e+08	1.73299e+08	1.82854e+08	1.91522e+08	1.59727e+08	1.68876e+08	1.39474e+08	1.76321e+08	1.3552e+08	2.11379e+08	2.09395e+08	1.79394e+08	1.4991e+08	2.19883e+08	1.70367e+08	1.453e+08	1.7131e+08	1.4e+08	1.62367e+08	1.35251e+08	1.42937e+08	1.74461e+08	1.34934e+08	1.38271e+08
7-Acetyl-3,6-dihydroxy-8-methyl-tetralone	POS	5.934	234.08935	C13 H14 O4	0.00014286354212345	0.610295292001402	63.5388998343338	NA	NA	NA	NA	NA	NA	NA	NA	1.93765e+07	1.85967e+07	2.05916e+07	1.76032e+07	2.07038e+07	2.08712e+07	1.97024e+07	1.99421e+07	1.91722e+07	2.42105e+07	2.36616e+07	2.33616e+07	2.51827e+07	2.5971e+07	2.50625e+07	2.04586e+07	2.0451e+07	1.96754e+07	2.07398e+07	1.91849e+07	1.9595e+07	1.81921e+07	2.12757e+07	1.86266e+07	2.14205e+07	2.01598e+07	1.96389e+07
N-Acetyl-L-phenylalanine	NEG	5.938	207.08918	C11 H13 N O3	-0.00035960370382781	-1.7364648070385	95.5102775010344	C03519	Organic acids and derivatives	Amino acids, peptides, and analogues	Carboxylic acids and derivatives	NA	Amino acid metabolism	Phenylalanine metabolism	map00360 Phenylalanine metabolism; map01100 Metabolic pathways;	5.38136e+08	5.3573e+08	4.70268e+08	4.99978e+08	4.95794e+08	4.76702e+08	8.39041e+08	6.00938e+08	8.65827e+08	7.22183e+07	7.36334e+07	1.02892e+08	8.05339e+07	7.42457e+07	8.16697e+07	8.40128e+08	6.05607e+08	6.70775e+08	5.24258e+08	6.88706e+08	7.53998e+08	6.60354e+08	5.67694e+08	1.03519e+09	1.1868e+09	6.55396e+08	1.13322e+09
(-)-Syringaresnol-4-O-	NEG	5.943	712.25977	C33 H44 O17	0.00191686593291251	2.69125280150203	75.7490925322878	NA	NA	NA	NA	Phenylpropanoids	NA	NA	NA	1.36547e+07	1.46767e+07	1.438e+07	1.34872e+07	1.41836e+07	1.37473e+07	1.31714e+07	1.44734e+07	1.44476e+07	1.45343e+07	1.66233e+07	1.55014e+07	1.97791e+07	1.87121e+07	1.54479e+07	1.49721e+07	1.47482e+07	1.37278e+07	1.25776e+07	1.31524e+07	1.47823e+07	1.00196e+07	1.26731e+07	1.11587e+07	1.32376e+07	1.18722e+07	1.25111e+07
Coumarin	POS	5.944	146.03706	C9 H6 O2	0.0002778353299675	1.9025024451955	75.8662642100818	C05851	Phenylpropanoids	Coumarins	Coumarins	NA	Biosynthesis of other secondary metabolites	Phenylpropanoid biosynthesis	map00940 Phenylpropanoid biosynthesis; map01110 Biosynthesis of secondary metabolites;	1.31831e+08	1.28615e+08	1.30419e+08	1.27004e+08	1.31455e+08	1.29524e+08	1.27975e+08	1.29967e+08	1.25273e+08	2.03048e+08	2.03813e+08	1.99405e+08	2.15822e+08	1.99404e+08	2.21699e+08	1.19695e+08	1.07791e+08	1.10492e+08	1.0456e+08	1.21797e+08	9.99227e+07	1.20941e+08	1.00207e+08	1.03818e+08	1.18563e+08	1.06848e+08	1.16916e+08
3-tert-Butyladipic acid	NEG	5.995	202.12015	C10 H18 O4	-0.00035640939827885	-1.7633509826593	79.1784646373884	NA	NA	NA	NA	NA	NA	NA	NA	7.52005e+06	7.4066e+06	7.68151e+06	7.0037e+06	6.55186e+06	6.89742e+06	7.05658e+06	8.42899e+06	7.71617e+06	1.23044e+06	4.01334e+06	1.44285e+06	1.81999e+06	1.79018e+06	1.25758e+06	8.60199e+06	7.87917e+06	8.18323e+06	7.83832e+06	1.02525e+07	8.55997e+06	1.13477e+07	9.88718e+06	9.94925e+06	1.02767e+07	9.97819e+06	1.11614e+07
3-Phenyllactic acid	NEG	5.997	166.0628	C9 H10 O3	-0.00019147118382534	-1.1530033211907	91.5548285147433	C05607	Phenylpropanoids and polyketides	NA	Phenylpropanoic acids	Phenylpropanoic acids	Amino acid metabolism	Phenylalanine metabolism	map00360 Phenylalanine metabolism; map00960 Tropane, piperidine and pyridine alkaloid biosynthesis; map01100 Metabolic pathways;	1.50569e+08	1.50437e+08	1.49603e+08	1.47806e+08	1.50134e+08	1.50039e+08	1.54696e+08	1.60111e+08	1.57194e+08	1.7106e+07	1.68972e+07	1.64711e+07	2.20303e+07	2.40476e+07	2.1745e+07	2.07105e+08	2.04634e+08	2.12467e+08	2.01714e+08	2.34199e+08	1.83799e+08	2.29243e+08	1.74865e+08	1.93226e+08	2.13596e+08	2.20024e+08	2.63341e+08
4-(4-Hydroxyphenyl)-2-butanyl 6-O-[(4<U+03BE>)-a-L-threo-pentofuranosyl]-	NEG	6.011	460.19353	C21 H32 O11	-0.00093233569498352	-2.0259602672997	61.8136905037695	NA	NA	NA	NA	NA	NA	NA	NA	3.02397e+07	2.93222e+07	2.96591e+07	2.72537e+07	2.70829e+07	2.62826e+07	2.97788e+07	3.01691e+07	2.8692e+07	2.18927e+07	1.82216e+07	3.38366e+07	2.59348e+07	2.49289e+07	2.55817e+07	2.77771e+07	2.65228e+07	2.86718e+07	2.68588e+07	3.14849e+07	2.4374e+07	4.12758e+07	3.55465e+07	3.08024e+07	3.82053e+07	3.30673e+07	3.32298e+07
Isoimperatorin	NEG	6.015	270.08841	C16 H14 O4	-0.00079979884128533	-2.96123952815294	64.36589625451	C16976	NA	NA	NA	Phenylpropanoids	NA	NA	NA	3.30839e+06	2.94524e+06	2.89019e+06	2.55402e+06	2.28101e+06	3.44052e+06	3.15173e+06	2.47428e+06	2.84868e+06	389315	558536	759140	419536	623066	463881	4.03534e+06	3.76649e+06	4.04754e+06	3.73304e+06	4.91791e+06	3.91842e+06	4.23394e+06	3.50405e+06	4.29522e+06	3.59156e+06	3.79681e+06	4.04769e+06
Phenylacetaldehyde	NEG	6.056	120.05745	C8 H8 O	-6.14258435831516e-05	-0.511636807116484	83.2826813183286	C00601	Benzenoids	Phenylacetaldehydes	Benzene and substituted derivatives	Benzene and derivatives	Amino acid metabolism	Phenylalanine metabolism	map00360 Phenylalanine metabolism; map01100 Metabolic pathways;	2.343e+07	2.53842e+07	2.57496e+07	2.48898e+07	2.54528e+07	2.45107e+07	2.53754e+07	2.62498e+07	2.54371e+07	979739	492988	1.33756e+06	1.13811e+06	1.91238e+06	2.52388e+06	3.92899e+07	4.39799e+07	3.98853e+07	3.31009e+07	3.96766e+07	2.90343e+07	3.65744e+07	2.65836e+07	3.08379e+07	3.15963e+07	3.26794e+07	3.41366e+07
Phenacetin	POS	6.076	179.09492	C10 H13 N O2	0.00028824173742236	1.60943820351957	67.4364889565226	C07591	NA	NA	NA	NA	NA	NA	NA	2.14093e+09	2.08558e+09	2.1526e+09	2.17974e+09	2.16757e+09	2.16657e+09	2.12202e+09	2.10749e+09	2.1379e+09	3.14557e+08	3.39413e+08	2.67622e+08	3.8153e+08	4.60831e+08	3.3093e+08	3.10244e+09	2.26657e+09	2.63784e+09	3.12138e+09	2.43151e+09	2.0468e+09	3.38143e+09	2.88273e+09	3.41734e+09	2.90109e+09	3.27563e+09	3.56009e+09
3-Coumaric acid	NEG	6.077	164.04719	C9 H8 O3	-0.00015290565497139	-0.932082477704191	96.0511314180141	C12621	Phenylpropanoids and polyketides	Hydroxycinnamic acids and derivatives	Cinnamic acids and derivatives	Polyketides[PK]	Amino acid metabolism	Phenylalanine metabolism	map00360 Phenylalanine metabolism; map01100 Metabolic pathways;	1.31245e+08	1.29056e+08	1.2962e+08	1.28776e+08	1.306e+08	1.28023e+08	1.28149e+08	1.3036e+08	1.28566e+08	5.45716e+06	6.24002e+06	1.6329e+07	1.30983e+07	8.16379e+06	1.21978e+07	2.00751e+08	2.3459e+08	2.1074e+08	1.68818e+08	2.07624e+08	1.47292e+08	1.81609e+08	1.37004e+08	1.54287e+08	1.68384e+08	1.61625e+08	1.71424e+08
2-Hydroxycinnamic acid	POS	6.091	164.04761	C9 H8 O3	0.00026373317086836	1.6076649840175	82.7547432755955	C01772	Phenylpropanoids	Others	Monolignols	Phenylpropanoids	Amino acid metabolism	Phenylalanine metabolism	map00360 Phenylalanine metabolism; map00940 Phenylpropanoid biosynthesis; map01100 Metabolic pathways; map01110 Biosynthesis of secondary metabolites;	4.60499e+07	4.4942e+07	4.5047e+07	4.38359e+07	4.46735e+07	4.63011e+07	4.80297e+07	4.47188e+07	4.5615e+07	1.3236e+06	3.06008e+06	1.38638e+06	1.15587e+06	4.17476e+06	1.64997e+06	7.14423e+07	7.95819e+07	7.34366e+07	6.02279e+07	6.76478e+07	5.42382e+07	6.21872e+07	4.76141e+07	5.33439e+07	6.09535e+07	5.42329e+07	6.15594e+07
Resorcinol diglycidyl ether	POS	6.102	204.07894	C12 H14 O4	-18.0102651511967	-81094.7332258295	64.6040677093303	C19228	NA	NA	NA	NA	NA	NA	NA	3.0909e+07	3.07382e+07	2.98914e+07	3.07993e+07	3.01856e+07	3.00897e+07	2.98509e+07	3.01324e+07	3.05895e+07	2.5868e+07	2.61314e+07	2.5735e+07	3.06433e+07	3.03161e+07	2.84299e+07	3.3157e+07	3.46394e+07	3.40779e+07	2.76855e+07	3.20827e+07	3.4506e+07	3.04901e+07	3.71725e+07	2.93761e+07	3.50189e+07	3.49906e+07	4.20424e+07
2-Methoxy-N-[(3S,3aS,8S,9S,9aS,9bS)-3,5a,9-trimethyl-2-oxododecahydronaphtho[1,2-b]furan-8-yl]acetamide	POS	6.146	305.19896	C18 H29 N O4	-18.0106935243051	-55724.4904500257	71.3264425449627	NA	NA	NA	NA	NA	NA	NA	NA	7.29223e+07	6.86137e+07	7.04352e+07	7.12469e+07	7.18796e+07	7.29915e+07	7.28275e+07	7.41457e+07	4.58939e+07	1.36313e+06	1.31568e+06	1.27144e+06	1.47841e+06	1.48591e+06	1.56115e+06	1.13277e+08	1.34024e+08	5.61607e+07	1.35825e+08	1.43203e+08	7.29953e+07	2.08691e+08	1.05917e+08	1.4024e+08	1.47889e+08	4.04687e+07	1.447e+08
4-(3,4-Dihydroxyphenyl)-6,7-dihydroxy-2-naphthoic acid	POS	6.173	312.06327	C17 H12 O6	-0.00012303032241334	-0.394247858280239	90.4759746664376	NA	NA	NA	NA	NA	NA	NA	NA	4.63772e+07	4.61102e+07	4.37914e+07	4.90972e+07	4.80528e+07	4.65703e+07	4.65306e+07	4.99652e+07	5.21173e+07	5.525e+06	9.99684e+06	1.03465e+07	9.49257e+06	1.02387e+07	2.13783e+06	6.80577e+07	6.72371e+07	6.79819e+07	6.05542e+07	8.88963e+07	5.53628e+07	6.43713e+07	6.02221e+07	7.05835e+07	6.64732e+07	6.43296e+07	6.80795e+07
2-(4-Hydroxyphenyl)propionic Acid	NEG	6.196	166.06283	C9 H10 O3	-0.00016797401016788	-1.01150777798653	81.1911721901043	C03080	Phenylpropanoids and polyketides	NA	Phenylpropanoic acids	Phenylpropanoic acids	NA	NA	NA	9.27454e+06	8.32222e+06	9.70354e+06	8.7374e+06	8.81598e+06	1.00055e+07	1.08413e+07	1.04753e+07	1.19726e+07	1.32544e+07	7.49477e+06	5.63168e+06	9.68902e+06	1.18399e+07	6.18936e+06	2.26891e+07	9.05037e+06	9.04299e+06	8.1147e+06	1.07734e+07	7.76431e+06	1.41851e+07	8.0391e+06	7.49362e+06	9.19694e+06	8.63268e+06	1.22563e+07
a-Pinene-2-oxide	POS	6.218	152.12038	C10 H16 O	0.00026860314915211	1.76573064588695	90.3954746864041	NA	Lipids and lipid-like molecules	Monoterpenoids	Prenol lipids	Terpenoids	NA	NA	NA	2.34327e+07	1.85161e+07	1.77878e+07	1.86497e+07	1.99706e+07	1.93906e+07	1.98044e+07	1.90786e+07	2.42235e+07	1.79022e+07	1.86111e+07	1.91752e+07	1.79338e+07	1.61906e+07	1.55627e+07	2.25971e+07	2.52268e+07	2.03659e+07	2.65143e+07	2.12533e+07	2.41772e+07	1.86394e+07	1.9605e+07	1.96923e+07	1.82309e+07	2.07049e+07	1.52824e+07
Acetanilide	POS	6.256	135.06873	C8 H9 N O	0.00031893679911831	2.36129817379138	66.378593060997	C07565	Benzenoids	NA	Benzene and substituted derivatives	Benzene and derivatives	NA	NA	NA	1.05336e+07	1.07031e+07	1.0882e+07	1.15299e+07	1.09609e+07	1.11107e+07	1.1104e+07	1.06086e+07	1.17875e+07	3.07627e+07	3.27808e+07	2.38734e+07	4.66984e+07	4.87084e+07	4.65727e+07	526111	1.82829e+06	1.2476e+06	592728	1.12593e+06	540617	575615	580155	1.71175e+06	1.39539e+06	1.63571e+06	1.17047e+06
Difenzoquat	POS	6.266	248.13144	C17 H16 N2	8.8732802822733e-05	0.357604161530944	77.4717184185287	C18717	NA	NA	NA	NA	NA	NA	NA	2.81347e+07	2.8562e+07	2.92596e+07	2.90276e+07	2.93307e+07	2.70149e+07	2.99968e+07	2.89689e+07	2.96849e+07	6.00343e+06	6.81415e+06	6.86974e+06	3.73579e+06	5.64685e+06	4.36965e+06	2.54661e+07	3.9461e+07	2.72854e+07	3.72576e+07	4.25351e+07	3.036e+07	5.21839e+07	4.74806e+07	3.21209e+07	3.71574e+07	3.87533e+07	3.94105e+07
Indole-3-acetic acid	NEG	6.316	175.06309	C10 H9 N O2	-0.00023977444382694	-1.36964403583718	86.6806245039564	C00954	Alkaloids	Indole alkaloids	Alkaloids derived from tryptophan and anthranilic acid	Alkaloids	Amino acid metabolism	Tryptophan metabolism	map00380 Tryptophan metabolism; map01100 Metabolic pathways; map04075 Plant hormone signal transduction;	1.48585e+07	1.53193e+07	1.51647e+07	1.45325e+07	1.42245e+07	1.53561e+07	1.50419e+07	1.54933e+07	1.55595e+07	369769	377771	324534	382348	385990	416712	1.69837e+07	1.89739e+07	1.8882e+07	1.81134e+07	1.95283e+07	1.47779e+07	2.96036e+07	1.83901e+07	2.39206e+07	2.9526e+07	2.37158e+07	2.69141e+07
4-[(1S,3aS,4R,6aR)-3a-Hydroxy-4-(4-hydroxy-3-methoxyphenyl)tetrahydro-1H,3H-furo[3,4-c]furan-1-yl]-2-methoxyphenyl	NEG	6.345	536.18857	C26 H32 O12	-0.00081111687200063	-1.51274327235748	87.9738363903421	NA	NA	NA	NA	NA	NA	NA	NA	5.91058e+06	5.61697e+06	5.53544e+06	5.68526e+06	5.90917e+06	5.20839e+06	5.79477e+06	6.11038e+06	5.56406e+06	6.18323e+06	6.33785e+06	6.408e+06	7.07128e+06	6.88791e+06	5.7859e+06	6.03841e+06	5.95168e+06	6.01783e+06	6.08122e+06	5.12393e+06	5.51641e+06	4.68033e+06	5.72233e+06	5.65696e+06	5.84391e+06	5.47286e+06	4.96957e+06
Quercetin 3-O-rhamnoside-7-O-glucoside	POS	6.355	610.15347	C27 H30 O16	8.70582523475605e-05	0.142682568841694	69.3439113767627	C19796	NA	NA	NA	NA	Biosynthesis of other secondary metabolites	Flavone and flavonol biosynthesis	map00944 Flavone and flavonol biosynthesis;	1.02631e+07	1.11226e+07	1.09912e+07	9.56223e+06	1.09224e+07	1.12671e+07	1.22579e+07	1.1412e+07	1.27723e+07	1.20029e+07	1.12113e+07	1.31247e+07	1.19075e+07	1.22442e+07	1.24932e+07	1.13142e+07	1.09885e+07	1.04885e+07	1.12582e+07	1.11443e+07	1.02095e+07	1.06681e+07	9.98305e+06	1.25847e+07	1.10862e+07	1.05293e+07	1.21219e+07
2-(6-Hydroxyhexyl)-3-methylenesuccinic acid	NEG	6.365	230.11488	C11 H18 O5	-0.0005473358151562	-2.37852729026846	71.7359254087143	NA	NA	NA	NA	NA	NA	NA	NA	5.21753e+06	6.33298e+06	5.69768e+06	5.72302e+06	5.80063e+06	5.71029e+06	6.02224e+06	6.0999e+06	5.2029e+06	5.12529e+06	1.62995e+06	5.83731e+06	5.44238e+06	4.65673e+06	4.35538e+06	5.23557e+06	6.66207e+06	6.5176e+06	8.38749e+06	5.20763e+06	6.45336e+06	6.67829e+06	5.6767e+06	7.34427e+06	5.5902e+06	5.85984e+06	5.89259e+06
(5R,6S)-5-Hydroxy-4-methoxy-6-(2-phenylethyl)-5,6-dihydro-2H-pyran-2-one	POS	6.406	248.10492	C14 H16 O4	6.30118511253386e-05	0.253972660505826	73.7475402413108	NA	NA	NA	NA	NA	NA	NA	NA	1.97353e+07	2.15501e+07	2.24935e+07	2.21711e+07	2.14522e+07	2.24584e+07	2.22095e+07	2.12568e+07	2.24562e+07	2.12002e+07	2.21358e+07	2.42411e+07	1.89787e+07	2.14039e+07	2.27731e+07	1.9858e+07	2.09973e+07	2.09063e+07	1.9775e+07	2.32268e+07	1.87814e+07	2.46762e+07	2.76035e+07	2.23037e+07	2.25976e+07	2.47316e+07	3.13423e+07
2-Hydroxyphenylalanine	POS	6.423	181.07414	C9 H11 N O3	0.00025169172423034	1.38999454723906	68.8747856228493	NA	NA	NA	NA	NA	NA	NA	NA	4.17628e+07	3.89258e+07	4.6666e+07	4.65703e+07	4.14796e+07	4.08702e+07	4.71077e+07	4.27077e+07	4.05283e+07	1.88795e+07	1.83254e+07	1.90814e+07	2.16257e+07	2.08823e+07	2.25449e+07	4.90708e+07	5.28923e+07	4.68367e+07	6.2277e+07	4.84345e+07	4.77795e+07	4.77951e+07	4.7731e+07	5.76655e+07	7.63849e+07	5.23667e+07	5.89424e+07
N-Acetyl-DL-tryptophan	NEG	6.439	246.09979	C13 H14 N2 O3	-0.00065369006551918	-2.65619216015433	91.9706319390352	NA	NA	NA	NA	NA	NA	NA	NA	5.85089e+08	5.27211e+08	5.62741e+08	5.45719e+08	5.60114e+08	5.14603e+08	5.94779e+08	5.29514e+08	4.54837e+08	1.93244e+07	1.06517e+07	7.79816e+06	1.56392e+07	2.12055e+07	3.44147e+07	8.98944e+08	7.63643e+08	7.58992e+08	7.05051e+08	7.66568e+08	7.46518e+08	7.12536e+08	5.80592e+08	5.80668e+08	7.44903e+08	7.12299e+08	8.41579e+08
N-{4-[(2R,3R)-3-(Hydroxymethyl)-4-methyl-5-oxo-2-morpholinyl]phenyl}-3-phenylpropanamide	POS	6.452	368.17348	C21 H24 N2 O4	-0.00012901865352432	-0.350428849261785	67.3967114398953	NA	NA	NA	NA	NA	NA	NA	NA	8.17699e+07	8.25725e+07	9.09624e+07	8.33759e+07	8.46983e+07	8.75792e+07	7.9131e+07	7.83675e+07	8.46332e+07	3.49049e+07	2.82795e+07	2.44175e+07	3.09315e+07	3.27634e+07	4.27955e+07	9.02798e+07	1.02776e+08	1.07273e+08	8.31886e+07	1.21862e+08	9.25711e+07	1.37241e+08	1.15472e+08	1.01789e+08	1.09382e+08	1.1509e+08	1.50579e+08
Demethylwedelolactone	NEG	6.489	300.02626	C15 H8 O7	-0.00074026194863563	-2.46731775012042	74.2693478696395	NA	Phenylpropanoids and polyketides	Coumestans	Isoflavonoids	Coumarins and derivatives	NA	NA	NA	5.44712e+06	4.87464e+06	5.76785e+06	3.44479e+06	4.67906e+06	5.12387e+06	4.07574e+06	6.28097e+06	6.37931e+06	7.53884e+06	7.6326e+06	7.33712e+06	9.62131e+06	9.36294e+06	7.90231e+06	2.22394e+06	2.69013e+06	3.72091e+06	3.83736e+06	2.72437e+06	2.06236e+06	4.23224e+06	2.86419e+06	4.94854e+06	6.24716e+06	5.66723e+06	2.54537e+06
Rutin	POS	6.494	610.15313	C27 H30 O16	-0.00025283585478064	-0.414380811498087	94.8873819986211	NA	NA	NA	NA	NA	NA	NA	NA	9.72826e+09	1.00384e+10	1.01176e+10	1.00465e+10	1.01613e+10	9.67257e+09	9.79924e+09	9.96599e+09	9.94931e+09	1.22707e+10	1.26269e+10	1.25154e+10	1.3293e+10	1.29755e+10	1.26779e+10	1.0089e+10	9.78704e+09	9.21109e+09	8.924e+09	9.60165e+09	9.64315e+09	8.85536e+09	8.75595e+09	9.39343e+09	9.46608e+09	8.79603e+09	9.1217e+09
N-Acetyl-DL-Tryptophan	NEG	6.517	246.0997	C13 H14 N2 O3	-0.00073819434169308	-2.99956527925774	94.3422586635598	NA	Organic acids and derivatives	Amino acids, peptides, and analogues	Carboxylic acids and derivatives	Amino acids, peptides, and analogues	NA	NA	NA	5.80559e+08	6.37723e+08	5.96734e+08	5.80919e+08	5.86388e+08	6.04508e+08	5.28782e+08	5.95029e+08	6.72519e+08	2.26113e+07	1.40026e+07	8.3434e+06	1.91397e+07	2.1035e+07	3.5547e+07	8.65893e+08	6.75041e+08	8.21848e+08	7.17771e+08	8.69231e+08	7.34435e+08	7.67888e+08	6.25976e+08	7.22379e+08	7.08963e+08	7.2353e+08	9.5607e+08
Phenobarbital	NEG	6.536	232.08406	C12 H12 N2 O3	-0.00072801448061454	-3.13684698388508	63.4972295940359	C07434	Organoheterocyclic compounds	Pyrimidines and pyrimidine derivatives	Diazines	Organoheterocyclic compounds	NA	NA	NA	3.14669e+06	3.17639e+06	2.39072e+06	2.72166e+06	4.3374e+06	3.86188e+06	2.66181e+06	2.93912e+06	3.12664e+06	784758	864427	794644	882195	879239	899847	2.77429e+06	4.11976e+06	3.89716e+06	4.08355e+06	4.03487e+06	3.02646e+06	5.76455e+06	4.70105e+06	5.73849e+06	4.82663e+06	6.27288e+06	6.94215e+06
Ipratropium	POS	6.539	331.21459	C20 H29 N O3	-0.00015158248305624	-0.457656206292772	60.0519406020382	C07052	Alkaloids and derivatives	NA	Tropane alkaloids	Alkaloids and derivatives	NA	NA	NA	1.92442e+07	1.54165e+07	1.7243e+07	1.75984e+07	1.71424e+07	1.75312e+07	1.7623e+07	1.60308e+07	1.7986e+07	1.14951e+06	1.11042e+06	1.02823e+06	1.19979e+06	1.18799e+06	1.12486e+06	1.89249e+07	1.74613e+07	1.97745e+07	2.00913e+07	2.22562e+07	1.58979e+07	3.73007e+07	3.23344e+07	2.12284e+07	2.87045e+07	2.68087e+07	3.12963e+07
Ferulic acid	NEG	6.575	194.05755	C10 H10 O4	-0.00035466040972664	-1.82760090481109	96.7345986031928	C01494	Phenylpropanoids	Coniferyl alcohol derivatives	Monolignols	NA	Biosynthesis of other secondary metabolites	Phenylpropanoid biosynthesis	map00940 Phenylpropanoid biosynthesis; map01100 Metabolic pathways; map01110 Biosynthesis of secondary metabolites;	5.37157e+07	5.2653e+07	6.12531e+07	6.02117e+07	5.05229e+07	6.17727e+07	6.05648e+07	6.43126e+07	6.47201e+07	6.4465e+06	5.79393e+06	3.97179e+06	7.84922e+06	6.76211e+06	9.06974e+06	8.81447e+07	1.00085e+08	9.22651e+07	1.24544e+08	9.28974e+07	7.92466e+07	6.57025e+07	6.36623e+07	6.30985e+07	7.21426e+07	7.60988e+07	5.73497e+07
Lariciresinol 4-O-glucoside	NEG	6.602	522.20896	C26 H34 O11	-0.00115506845634172	-2.21188450767347	91.7421854909428	NA	NA	NA	NA	NA	NA	NA	NA	1.09418e+08	1.07893e+08	1.11564e+08	1.08385e+08	1.08202e+08	1.03847e+08	1.04941e+08	1.07837e+08	1.10414e+08	1.18861e+08	1.28159e+08	1.27287e+08	1.37193e+08	1.36228e+08	1.1263e+08	1.12678e+08	1.1224e+08	1.01088e+08	1.13828e+08	9.68911e+07	1.13533e+08	9.29982e+07	1.13801e+08	9.91673e+07	1.09647e+08	1.05944e+08	8.59853e+07
6-Hydroxy-5a,9-dimethyl-3-methylene-3a,4,5,5a,6,7,9a,9b-octahydronaphtho[1,2-b]furan-2(3H)-one	POS	6.621	248.14147	C15 H20 O3	0.00022153663618951	0.89278441650335	71.5758595436513	NA	NA	NA	NA	NA	NA	NA	NA	2.20797e+07	1.69694e+07	2.22529e+07	2.27977e+07	2.21516e+07	1.65414e+07	2.26015e+07	2.10534e+07	1.7127e+07	1.69375e+07	1.99914e+07	2.10271e+07	1.63214e+07	1.65678e+07	2.76484e+07	2.31137e+07	2.14933e+07	2.29015e+07	2.3505e+07	1.65487e+07	2.01255e+07	1.89449e+07	2.26495e+07	1.88208e+07	1.58714e+07	2.2375e+07	2.0526e+07
Isophorone	POS	6.632	138.10473	C9 H14 O	0.0002657824628045	1.92450303953461	82.5120747537142	C14743	Organic oxygen compounds	Carbonyl compounds	Organooxygen compounds	Organic oxygen compounds	NA	NA	NA	1.80757e+07	1.74562e+07	1.70335e+07	1.79923e+07	2.80725e+07	1.76665e+07	2.46345e+07	1.83338e+07	1.76253e+07	3.67087e+07	3.42184e+07	1.23623e+07	3.69275e+07	1.3768e+07	4.31116e+07	3.27714e+07	2.505e+07	1.74401e+07	1.92302e+07	1.82294e+07	2.19482e+07	2.03476e+07	9.9783e+06	1.66179e+07	2.61948e+07	1.57603e+07	2.13819e+07
15-Deoxy-<U+0394>12,14-prostaglandin A1	POS	6.695	300.209	C20 H30 O3	-18.0104933843731	-56597.7059135359	67.5642019208356	NA	NA	NA	NA	NA	NA	NA	NA	5.41391e+07	4.702e+07	3.85393e+07	4.83806e+07	5.07079e+07	5.1473e+07	5.44126e+07	4.81682e+07	5.02902e+07	4.83943e+07	5.03781e+07	5.64505e+07	4.26382e+07	4.57689e+07	4.31197e+07	5.74372e+07	5.1706e+07	4.85869e+07	6.52942e+07	4.97726e+07	5.21272e+07	4.94379e+07	5.62644e+07	5.5231e+07	5.2332e+07	5.46159e+07	5.20729e+07
(3aR,4S,6R,11aR)-6,9-Dihydroxy-6,10-dimethyl-3-methylene-2,7-dioxo-2,3,3a,4,5,6,7,8,9,11a-decahydrocyclodeca[b]furan-4-yl methacrylate	POS	6.707	386.13647	C19 H24 O7	21.9842704118647	60371.1036844888	71.3961385742618	NA	NA	NA	NA	NA	NA	NA	NA	2.15791e+07	2.43269e+07	2.35591e+07	1.82184e+07	1.83023e+07	2.2694e+07	1.82934e+07	2.05816e+07	2.37151e+07	3.11028e+07	2.63044e+07	3.12992e+07	2.55799e+07	2.4316e+07	3.17564e+07	2.59899e+07	2.27511e+07	2.19087e+07	2.1442e+07	1.84724e+07	2.23752e+07	1.8274e+07	2.5173e+07	2.16074e+07	2.15592e+07	2.15158e+07	1.71773e+07
Quercetin	POS	6.715	302.04258	C15 H10 O7	-7.00275469398548e-05	-0.231846549880906	93.8370073611723	C00389	Flavonoids	Flavonols	Flavonoids	NA	Biosynthesis of other secondary metabolites	Flavonoid biosynthesis	map00941 Flavonoid biosynthesis; map00944 Flavone and flavonol biosynthesis; map01100 Metabolic pathways; map01110 Biosynthesis of secondary metabolites;	8.00619e+07	8.38274e+07	8.61034e+07	8.70051e+07	8.54386e+07	8.4752e+07	8.30781e+07	8.70707e+07	8.62737e+07	9.77399e+07	1.03366e+08	1.00069e+08	1.04508e+08	1.11537e+08	9.71157e+07	8.66193e+07	8.69587e+07	7.97925e+07	6.87161e+07	8.93245e+07	8.30061e+07	7.9703e+07	7.82414e+07	8.15078e+07	8.10149e+07	7.53257e+07	7.9068e+07
(4R,4aS,8aS)-4-Hydroxy-4-(hydroxymethyl)-3,4a,8,8-tetramethyl-4a,5,6,7,8,8a-hexahydro-1(4H)-naphthalenone	POS	6.766	252.17265	C15 H24 O3	0.00010038853309879	0.398094619075291	89.8437357766451	NA	NA	NA	NA	NA	NA	NA	NA	1.19201e+08	1.19224e+08	2.10366e+08	2.12899e+08	2.11391e+08	2.19179e+08	2.22138e+08	1.18595e+08	1.24204e+08	1.57587e+08	2.48028e+08	1.37551e+08	2.70826e+08	1.52112e+08	2.06041e+08	2.14745e+08	9.99504e+07	1.88285e+08	2.15172e+08	1.84437e+08	1.05376e+08	2.46578e+08	2.55129e+08	2.23922e+08	1.90484e+08	2.38604e+08	2.2554e+08
4-[2-(4-Allyl-2,6-dimethoxyphenoxy)-1-hydroxypropyl]-2-methoxyphenol	POS	6.771	396.1572	C21 H26 O6	21.984265316994	58754.2899310431	61.3656034875798	NA	Lignans, neolignans and related compounds	NA	NA	Lignans and related compounds	NA	NA	NA	1.10275e+07	1.33401e+07	1.1219e+07	1.21761e+07	1.18401e+07	1.13569e+07	1.23352e+07	1.25814e+07	1.32083e+07	1.42207e+07	1.40663e+07	1.42268e+07	1.5278e+07	1.49906e+07	1.4478e+07	1.32667e+07	1.1791e+07	1.0886e+07	1.41131e+07	1.13866e+07	1.21029e+07	1.0329e+07	1.57537e+07	1.33143e+07	1.19988e+07	1.15121e+07	1.14352e+07
Na-({1,3,4-trihydroxy-5-[(N-methylleucyl)amino]cyclohexyl}carbonyl)tryptophanamide	POS	6.795	525.25821	C25 H37 N5 O6	21.9838302458843	43681.5998331078	61.0369775908172	NA	NA	NA	NA	NA	NA	NA	NA	1.07706e+08	1.10931e+08	1.08305e+08	1.13276e+08	1.13165e+08	1.19794e+08	1.19464e+08	1.11298e+08	1.15356e+08	1.63145e+07	1.61265e+07	1.03486e+07	1.45579e+07	1.79555e+07	1.9009e+07	1.56439e+08	1.59552e+08	1.53701e+08	1.44167e+08	1.28045e+08	1.42126e+08	1.40266e+08	1.17746e+08	1.14134e+08	1.18196e+08	1.20644e+08	1.47878e+08
Poncirin	NEG	6.818	594.19332	C28 H34 O14	-0.00153680392190836	-2.58636356052273	74.0706744879435	C09830	Flavonoids	Flavanones	Flavonoids	Flavonoids	NA	NA	NA	1.81282e+06	1.25164e+06	1.60419e+06	1.84417e+06	1.85697e+06	1.87017e+06	1.55024e+06	1.67805e+06	1.65879e+06	2.64838e+06	2.48697e+06	2.35906e+06	2.17517e+06	2.06398e+06	2.96041e+06	1.63681e+06	1.65497e+06	1.81214e+06	1.6996e+06	1.97436e+06	1.81433e+06	1.56647e+06	1.97482e+06	1.6308e+06	1.76464e+06	1.57234e+06	1.33569e+06
N-Feruloyloctopamine	NEG	6.852	329.12559	C18 H19 N O5	-0.00072922129049857	-2.21562737509905	90.4513885973215	NA	Phenylpropanoids and polyketides	Hydroxycinnamic acids and derivatives	Cinnamic acids and derivatives	Polyketides[PK]	NA	NA	NA	1.55357e+07	1.53185e+07	1.49298e+07	1.51256e+07	1.43232e+07	1.44421e+07	1.43306e+07	1.46776e+07	1.50091e+07	1.05315e+07	1.21246e+07	1.2005e+07	1.50323e+07	1.40452e+07	1.20491e+07	1.6159e+07	2.73534e+07	2.00056e+07	1.63764e+07	2.07066e+07	1.2359e+07	2.38837e+07	1.89728e+07	1.3358e+07	2.02429e+07	1.77036e+07	2.36993e+07
trans-Jasmonic Acid	POS	6.856	210.12592	C12 H18 O3	0.00032772092234267	1.55964304763559	66.0990056764401	NA	NA	NA	NA	Others	NA	NA	NA	1.62533e+07	2.56022e+07	2.02559e+07	2.709e+07	2.55316e+07	2.7812e+07	2.60795e+07	3.16836e+07	2.73655e+07	5.66431e+06	2.38413e+07	4.0434e+06	1.38517e+07	2.22025e+07	2.80273e+07	2.81656e+07	2.99914e+07	3.04571e+07	3.30617e+07	2.19718e+07	1.49806e+07	3.07487e+07	1.33762e+07	3.11346e+07	1.62943e+07	2.58036e+07	2.63729e+07
2-Hydroxycaproic acid	NEG	6.928	132.07859	C6 H12 O3	-5.44008349834257e-05	-0.411882142578789	96.6469309355204	NA	Lipids and lipid-like molecules	Fatty acids and conjugates	Fatty Acyls	Fatty acyls[FA]	NA	NA	NA	1.41835e+08	2.55803e+08	2.59609e+08	1.46939e+08	2.63018e+08	2.63356e+08	2.51621e+08	1.44219e+08	2.65593e+08	3.39564e+08	3.5726e+08	2.56885e+08	2.44578e+08	3.06523e+08	4.57143e+08	1.19895e+08	1.57155e+08	1.33242e+08	1.14007e+08	2.16249e+08	2.10818e+08	9.28505e+07	1.9216e+08	1.98958e+08	2.24222e+08	1.07527e+08	1.97956e+08
(3aS,10aR,10bR)-6,10a-Dimethyl-3-methylene-3,3a,4,5,7,8,10a,10b-octahydrofuro[3',2':6,7]cyclohepta[1,2-b]pyran-2,9-dione	POS	6.941	262.12057	C15 H18 O4	5.74408389297787e-05	0.219139048425626	83.6711457805137	NA	NA	NA	NA	NA	NA	NA	NA	2.92373e+07	2.6711e+07	2.88916e+07	2.95698e+07	2.86758e+07	2.88917e+07	2.93433e+07	3.00091e+07	2.82811e+07	8.87301e+06	7.56949e+06	6.96609e+06	7.76741e+06	7.57178e+06	9.42623e+06	3.72222e+07	3.9949e+07	3.59997e+07	3.76234e+07	4.42097e+07	3.68666e+07	3.71018e+07	2.66147e+07	3.28596e+07	3.32706e+07	3.29677e+07	4.08837e+07
Avicularin	POS	6.953	434.08499	C20 H18 O11	7.95166484408583e-05	0.183182244645207	82.5645213890441	NA	NA	NA	NA	NA	NA	NA	NA	2.85709e+07	3.01615e+07	2.81212e+07	3.12302e+07	3.17076e+07	3.1351e+07	3.0396e+07	2.91935e+07	3.00621e+07	3.834e+07	3.79817e+07	3.79075e+07	3.73546e+07	3.57659e+07	3.53309e+07	3.12793e+07	2.77235e+07	2.67487e+07	2.5938e+07	3.20801e+07	3.23737e+07	2.55135e+07	2.75764e+07	3.11358e+07	2.95248e+07	2.75276e+07	2.86524e+07
Kaempferol	POS	7.012	286.04763	C15 H10 O6	-0.00010767406200784	-0.376419903685744	93.5966618329662	C05903	Flavonoids	Flavonols	Flavonoids	NA	Biosynthesis of other secondary metabolites	Flavonoid biosynthesis	map00941 Flavonoid biosynthesis; map00944 Flavone and flavonol biosynthesis; map01100 Metabolic pathways; map01110 Biosynthesis of secondary metabolites;	2.40687e+08	2.40487e+08	2.33316e+08	2.41671e+08	2.42327e+08	2.42986e+08	2.4862e+08	2.4867e+08	2.59888e+08	2.83538e+08	2.86047e+08	2.92198e+08	3.21313e+08	3.11388e+08	2.90653e+08	2.37152e+08	2.36359e+08	2.25378e+08	2.34162e+08	2.30725e+08	2.21569e+08	2.2292e+08	2.31485e+08	2.53418e+08	2.40587e+08	2.33385e+08	2.40207e+08
Afzelin	POS	7.013	432.10568	C21 H20 O10	2.92277958351406e-05	0.067640393147519	79.7132673365646	C16911	PK Polyketides	PK1211 Flavones and Flavonols	PK12 Flavonoids	Polyketides[PK]	Biosynthesis of other secondary metabolites	Flavone and flavonol biosynthesis	map00944 Flavone and flavonol biosynthesis;	1.25324e+07	1.14722e+07	1.21369e+07	1.26825e+07	1.27971e+07	1.25298e+07	1.31253e+07	1.18338e+07	1.24238e+07	1.5253e+07	1.45099e+07	1.50137e+07	1.48343e+07	1.533e+07	1.28046e+07	1.11071e+07	1.20479e+07	1.1646e+07	1.09922e+07	1.06473e+07	1.03014e+07	1.10541e+07	1.21521e+07	1.2263e+07	1.20132e+07	1.24264e+07	1.14414e+07
(3R,4S)-4,6,8-Trihydroxy-7-methoxy-3-methyl-3,4-dihydro-1H-isochromen-1-one	POS	7.094	222.05314	C11 H12 O6	-18.010244253107	-75022.8695607117	63.896314200777	NA	NA	NA	NA	NA	NA	NA	NA	7.69125e+06	1.29244e+07	8.16603e+06	1.2632e+07	1.16896e+07	1.29882e+07	9.54993e+06	1.25294e+07	1.27416e+07	685592	1.066e+06	611669	755517	678124	645450	8.98216e+06	1.18548e+07	1.08033e+07	1.41115e+07	1.24829e+07	8.12099e+06	1.43625e+07	1.70913e+07	9.86701e+06	1.44848e+07	1.61744e+07	1.62074e+07
trans-2-Methyl-2-pentenoic Acid	NEG	7.184	114.06811	C6 H10 O2	3.21097831914585e-05	0.281496658243102	75.5684533809797	NA	NA	NA	NA	Others	NA	NA	NA	2.82057e+07	2.74687e+07	2.64977e+07	2.72668e+07	2.8045e+07	2.77485e+07	2.90911e+07	2.70348e+07	2.64821e+07	3.3722e+07	3.56482e+07	2.59721e+07	4.92415e+07	5.11532e+07	4.65581e+07	2.40571e+07	2.70583e+07	1.67264e+07	2.04206e+07	2.40616e+07	2.32445e+07	1.94163e+07	2.02367e+07	2.05068e+07	2.2725e+07	2.1268e+07	2.19214e+07
(+)-Syringaresinol	NEG	7.243	418.16219	C22 H26 O8	-0.00058045660574634	-1.38811164079184	63.0521997408524	C10889	Phenylpropanoids	Lignans	Lignans	Lignans	NA	NA	NA	1.5699e+06	1.5563e+06	813661	1.66618e+06	1.43797e+06	1.44833e+06	1.68923e+06	1.62081e+06	1.32555e+06	1.60738e+06	1.53232e+06	2.12231e+06	1.47755e+06	1.34879e+06	1.49481e+06	1.31888e+06	1.64156e+06	1.46739e+06	1.393e+06	1.54544e+06	1.38397e+06	1.99913e+06	2.07503e+06	1.64811e+06	2.15974e+06	1.89562e+06	2.14357e+06
Moluccanin	POS	7.262	386.10011	C20 H18 O8	-6.20780627968998e-05	-0.160782273741502	63.7086753715543	NA	NA	NA	NA	Phenylpropanoids	NA	NA	NA	1.2739e+07	1.28344e+07	1.23571e+07	1.32487e+07	1.35682e+07	1.28061e+07	1.43911e+07	1.27376e+07	1.29188e+07	1.13528e+07	1.2052e+07	1.62025e+07	6.20166e+06	6.60754e+06	6.29192e+06	1.52979e+07	1.13708e+07	1.34407e+07	1.49365e+07	1.63734e+07	2.01285e+07	1.15745e+07	1.71165e+07	1.29406e+07	1.39277e+07	1.45044e+07	8.51984e+06
Genipin	NEG	7.335	208.07319	C11 H14 O5	-18.0109312214073	-79664.7324799203	74.7762081113648	C09780	Terpenoids	Iridoids	Monoterpenoids (C10)	Terpenoids	NA	NA	NA	3.02137e+08	3.02518e+08	2.9458e+08	2.98411e+08	2.95018e+08	2.87641e+08	2.9326e+08	2.99479e+08	2.89603e+08	3.10547e+08	3.07527e+08	2.70484e+08	3.57834e+08	3.56508e+08	3.71059e+08	3.44e+08	3.19388e+08	3.4033e+08	2.59874e+08	3.44974e+08	3.26782e+08	1.8077e+08	2.68013e+08	2.51891e+08	2.94025e+08	2.75971e+08	2.72545e+08
Steviol-19-O-glucoside	POS	7.339	480.27303	C26 H40 O8	0.00070932507810539	1.47692267807405	62.6824258127442	NA	NA	NA	NA	Terpenoids	NA	NA	NA	2.46827e+08	2.46501e+08	2.52828e+08	2.71681e+08	2.61256e+08	2.52667e+08	2.5503e+08	2.45837e+08	2.50821e+08	6.71804e+06	6.44111e+06	5.35009e+06	6.91927e+06	1.00596e+07	6.51903e+06	2.76261e+08	2.84517e+08	2.74612e+08	2.59115e+08	2.37583e+08	2.62745e+08	3.63884e+08	3.44619e+08	3.57549e+08	2.9474e+08	3.92624e+08	4.05705e+08
trans-Cinnamic acid	NEG	7.346	148.05234	C9 H8 O2	-8.94671181015383e-05	-0.604293481727178	80.7644336939157	C00423	Phenylpropanoids	Others	Monolignols	Phenylpropanoids	Metabolism of cofactors and vitamins	Ubiquinone and other terpenoid-quinone biosynthesis	map00130 Ubiquinone and other terpenoid-quinone biosynthesis; map00360 Phenylalanine metabolism; map00940 Phenylpropanoid biosynthesis; map00998 Biosynthesis of various secondary metabolites - part 2; map01100 Metabolic pathways; map01110 Biosynthesis of secondary metabolites;	8.04451e+07	8.15194e+07	7.56554e+07	1.22569e+08	8.12663e+07	1.21597e+08	7.65795e+07	1.26126e+08	1.21992e+08	1.28503e+08	1.27031e+08	1.1207e+08	1.46341e+08	8.83452e+07	1.54976e+08	8.99672e+07	8.66987e+07	9.05452e+07	1.0771e+08	8.2947e+07	1.33634e+08	1.16366e+08	7.73186e+07	1.03993e+08	1.25044e+08	1.15782e+08	1.16987e+08
2-Methylbenzoic acid	NEG	7.351	136.05241	C8 H8 O2	-1.74334835207901e-05	-0.128137980223404	87.4307427012956	C07215	Benzenoids	Benzoic acids and derivatives	Benzene and substituted derivatives	Benzene and derivatives	Xenobiotics biodegradation and metabolism	Xylene degradation	map01100 Metabolic pathways;	3.88885e+07	3.84455e+07	4.09914e+07	3.92899e+07	3.93562e+07	3.73212e+07	4.39974e+07	4.32301e+07	4.14721e+07	2.32908e+08	1.55484e+07	7.81163e+06	7.31293e+06	9.74812e+07	2.52694e+08	4.27092e+07	4.26877e+07	4.17735e+07	5.99261e+07	4.53323e+07	3.97918e+07	5.33617e+07	4.45025e+07	3.21547e+07	4.27487e+07	5.0433e+07	5.45427e+07
Sophocarpine	POS	7.368	246.1733	C15 H22 N2 O	9.13267231510417e-05	0.370985624071883	70.100730834741	NA	NA	NA	NA	Alkaloids	NA	NA	NA	2.96678e+09	3.10168e+09	3.19813e+09	3.31075e+09	3.20106e+09	3.15549e+09	3.07827e+09	3.17485e+09	3.03277e+09	3.12656e+09	2.82041e+09	2.82425e+09	2.92785e+09	2.98016e+09	4.17874e+09	2.64005e+09	2.74128e+09	2.78796e+09	2.3063e+09	2.99095e+09	3.28773e+09	4.55908e+09	4.80164e+09	3.36698e+09	3.51581e+09	3.66191e+09	2.91458e+09
4-Nitrophenol	NEG	7.384	139.0269	C6 H5 N O3	-4.13956458658049e-05	-0.297752687090135	89.1946978904149	C00870	Benzenoids	Nitrophenols	Phenols	NA	Xenobiotics biodegradation and metabolism	Aminobenzoate degradation	NA	1.03169e+07	1.01765e+07	9.62291e+06	9.43694e+06	9.70977e+06	9.92448e+06	1.02779e+07	1.03408e+07	1.14179e+07	3.46765e+06	3.39095e+06	3.90769e+06	3.15908e+06	3.21042e+06	2.60662e+06	8.89575e+06	1.06091e+07	1.07326e+07	9.71494e+06	1.12551e+07	9.27562e+06	1.69244e+07	1.49859e+07	1.77256e+07	1.17511e+07	1.78749e+07	1.8461e+07
Hyperoside	POS	7.413	464.09557	C21 H20 O12	9.40491651704178e-05	0.202650467440659	87.4678255307367	C10073	Flavonoids	Flavonols	Flavonoids	NA	NA	NA	NA	1.38384e+07	1.38666e+07	1.41153e+07	1.58651e+07	1.47511e+07	1.42441e+07	1.43097e+07	1.40152e+07	1.24462e+07	3.80685e+06	3.46553e+07	3.33219e+07	3.00478e+07	3.82323e+07	3.11677e+07	1.10336e+07	9.29781e+06	9.07779e+06	9.78779e+06	1.20373e+07	1.01894e+07	8.4176e+06	9.318e+06	9.50632e+06	1.17386e+07	8.87049e+06	9.00777e+06
4-Hydroxycoumarin	NEG	7.455	162.03157	C9 H6 O3	-0.0001231977149132	-0.760330969127621	60.6241983131936	C20414	Phenylpropanoids and polyketides	Hydroxycoumarins	Coumarins and derivatives	Coumarins and derivatives	NA	NA	NA	5.43073e+06	5.54185e+06	4.67371e+06	4.91458e+06	4.926e+06	5.20589e+06	4.55103e+06	5.42388e+06	4.71137e+06	3.0005e+06	2.8431e+06	3.57998e+06	3.33487e+06	3.41204e+06	2.55854e+06	6.33593e+06	6.18402e+06	6.09902e+06	7.06278e+06	7.03346e+06	5.87996e+06	6.42193e+06	5.82229e+06	7.09313e+06	8.13743e+06	6.44571e+06	6.31121e+06
Quercetin 7-rhamnoside	NEG	7.481	448.09966	C21 H20 O11	-0.00090385884539045	-2.01708929569281	68.2364385419902	NA	NA	NA	NA	Flavonoids	NA	NA	NA	1.851e+07	1.83599e+07	1.85873e+07	1.902e+07	1.68953e+07	1.76496e+07	1.86263e+07	1.91359e+07	1.84669e+07	2.28122e+07	2.61338e+07	2.43787e+07	2.73992e+07	2.7476e+07	1.93583e+07	2.10414e+07	1.91452e+07	1.84102e+07	1.61873e+07	1.83394e+07	2.11047e+07	1.63239e+07	1.50211e+07	1.4828e+07	1.76058e+07	1.64608e+07	1.6994e+07
Methyl N-{[(2R)-1-(methoxyacetyl)-4-(3-pyridinylcarbonyl)-2-piperazinyl]carbonyl}-O-methyl-L-tyrosinate	POS	7.543	520.19302	C25 H30 N4 O7	21.9815748761246	44120.9749499678	70.4121215802608	NA	NA	NA	NA	NA	NA	NA	NA	3.14918e+06	3.42631e+06	3.31842e+06	3.95024e+06	4.07597e+06	3.81959e+06	2.48718e+06	3.04593e+06	3.77494e+06	645420	583959	616737	586757	660233	659527	2.85842e+06	4.46377e+06	4.42463e+06	3.71647e+06	5.29111e+06	3.25376e+06	7.43015e+06	4.47787e+06	4.59437e+06	9.83031e+06	4.63638e+06	4.32397e+06
2-(4-Methyl-3-cyclohexen-1-yl)-2-propanyl 6-O-(6-deoxy-a-L-mannopyranosyl)-	NEG	7.577	462.24542	C22 H38 O10	-0.00107969954774489	-2.33576577371313	79.6655670870132	NA	NA	NA	NA	NA	NA	NA	NA	4.75004e+07	5.00296e+07	4.75958e+07	4.61902e+07	4.74055e+07	4.53139e+07	4.58203e+07	4.63458e+07	4.52464e+07	3.44221e+07	3.42019e+07	3.42474e+07	3.6921e+07	3.66474e+07	3.51821e+07	5.1228e+07	4.67858e+07	4.99411e+07	4.7753e+07	4.71738e+07	4.45786e+07	6.15339e+07	6.33889e+07	5.26882e+07	5.10814e+07	6.09056e+07	6.31422e+07
Prostaglandin K2	POS	7.597	350.20905	C20 H30 O5	-0.00027312004101531	-0.779876554506021	70.7373628902554	NA	NA	NA	NA	NA	NA	NA	NA	1.84893e+08	1.86711e+08	1.89358e+08	1.95023e+08	1.88534e+08	6.70921e+07	1.91708e+08	1.88312e+08	1.89899e+08	6.99399e+07	1.65051e+08	1.84754e+08	1.27234e+08	5.80191e+07	3.59208e+07	2.29038e+08	2.06464e+08	2.19175e+08	2.86212e+08	2.14688e+08	2.52668e+08	1.78994e+08	1.8367e+08	2.0387e+08	2.08908e+08	1.92006e+08	1.80567e+08
All trans retinal	POS	7.626	284.21397	C20 H28 O	-4.98288223980126e-05	-0.175321481970158	89.3292213996183	C00376	PR Prenol Lipids	PR0109 Retinoids	PR01 Isoprenoids	Prenol lipids[PR]	Metabolism of cofactors and vitamins	Retinol metabolism	map01100 Metabolic pathways;	1.26453e+08	1.36007e+08	7.90688e+07	6.16496e+07	1.28453e+08	1.3693e+08	1.26126e+08	8.77406e+07	1.46963e+08	1.34366e+08	1.3542e+08	8.28458e+07	4.91077e+07	4.33206e+07	1.09731e+08	1.64545e+08	1.29171e+08	1.34107e+08	1.57621e+08	1.55345e+08	1.6388e+08	1.41271e+08	1.37773e+08	1.49349e+08	1.568e+08	1.35897e+08	8.61847e+07
Methyl caffeate	POS	7.707	194.05837	C10 H10 O4	0.00046199257508305	2.38069439125887	77.5678598550894	C10477	NA	NA	NA	NA	NA	NA	NA	1.66386e+07	1.73292e+07	1.82465e+07	1.74635e+07	1.6806e+07	1.57783e+07	1.73237e+07	1.68474e+07	1.78265e+07	1.65688e+07	1.47833e+07	1.63351e+07	1.76184e+07	1.5909e+07	1.40545e+07	2.22823e+07	2.26652e+07	2.37597e+07	2.78513e+07	3.04079e+07	2.69221e+07	2.44467e+07	1.97624e+07	2.69675e+07	2.64071e+07	2.14697e+07	2.88666e+07
10-HDA	POS	7.708	168.11538	C10 H18 O3	-18.0102163617632	-96763.7815501954	82.4779022883822	NA	NA	NA	NA	NA	NA	NA	NA	1.0173e+07	6.45259e+06	1.22243e+07	7.26847e+06	1.02993e+07	6.47314e+06	5.91841e+06	8.75032e+06	1.23553e+07	6.89536e+06	1.23323e+07	4.81725e+06	7.32741e+06	6.48149e+06	1.19021e+07	1.32657e+07	7.16206e+06	7.78612e+06	1.2845e+07	7.43265e+06	7.84527e+06	6.41022e+06	9.73022e+06	1.41289e+07	1.31846e+07	1.18372e+07	6.53841e+06
Ethyl-	NEG	7.747	222.07337	C8 H14 O7	-0.00058471589022701	-2.63297826171026	77.1572281957904	NA	Organic oxygen compounds	Carbohydrates and carbohydrate conjugates	Organooxygen compounds	Carbohydrates	NA	NA	NA	7.49554e+07	7.58216e+07	7.59943e+07	7.70931e+07	7.66763e+07	7.32892e+07	7.81582e+07	7.48224e+07	7.49969e+07	1.25702e+08	1.31106e+08	1.28632e+08	1.41229e+08	1.36136e+08	1.40439e+08	5.42334e+07	6.31925e+07	5.63925e+07	4.52117e+07	4.64133e+07	5.55309e+07	3.95359e+07	4.78263e+07	3.81299e+07	4.97354e+07	3.98093e+07	3.02107e+07
Tectoridin	POS	7.871	462.11648	C22 H22 O11	0.00027236174378231	0.589379331747948	74.4105883759701	C10533	Flavonoids	Isoflavones	Isoflavonoids	Flavonoids	NA	NA	NA	1.04284e+07	1.10201e+07	1.05731e+07	1.13639e+07	1.14754e+07	1.15743e+07	1.07634e+07	1.06491e+07	1.20015e+07	1.0979e+07	1.08042e+07	1.25088e+07	1.19809e+07	1.38065e+07	1.14222e+07	1.03024e+07	9.9262e+06	1.19323e+07	1.15175e+07	1.26582e+07	1.15219e+07	1.13667e+07	1.31303e+07	1.5023e+07	1.26846e+07	1.37653e+07	1.31764e+07
Palmitoleic acid	POS	7.873	254.22487	C16 H30 O2	0.00029037836674206	1.14221200209669	73.7123861941296	C08362	Lipids	Unsaturated fatty acids	Fatty acids [Fig]	Fatty acyls[FA]	Lipid metabolism	Fatty acid biosynthesis	map00061 Fatty acid biosynthesis;	675597	754284	640094	609684	580037	603915	564547	615769	579657	651985	689480	773824	770418	680756	691355	552261	623125	664324	1.20127e+06	1.02803e+06	558128	1.29426e+06	580621	766582	611726	923949	1.04714e+06
Citropten	POS	7.903	206.05826	C11 H10 O4	0.00035026276799499	1.69982686034604	73.0343278450241	NA	Phenylpropanoids and polyketides	NA	Coumarins and derivatives	Coumarins and derivatives	NA	NA	NA	2.25383e+07	2.37151e+07	2.5731e+07	2.32274e+07	2.36086e+07	2.33773e+07	2.20961e+07	2.69785e+07	2.55495e+07	1.97255e+07	2.01409e+07	1.86662e+07	1.85337e+07	2.34235e+07	2.20918e+07	2.80982e+07	2.82031e+07	2.63732e+07	2.42715e+07	3.08287e+07	2.72075e+07	2.91801e+07	3.09487e+07	2.71832e+07	3.09876e+07	3.01202e+07	2.77988e+07
(1R,9S)-11-(Cyclohexylcarbonyl)-5-(2-methylphenyl)-7,11-diazatricyclo[7.3.1.02,7]trideca-2,4-dien-6-one	POS	7.944	412.2097	C25 H30 N2 O2	21.9789756502112	56323.0265092705	64.0561347194477	NA	NA	NA	NA	NA	NA	NA	NA	3.08915e+07	4.22874e+07	4.17981e+07	3.42414e+07	4.19746e+07	4.22857e+07	4.07572e+07	3.75864e+07	4.15224e+07	6.02997e+07	5.42554e+07	2.53489e+07	5.57097e+07	6.00716e+07	7.77976e+07	4.20365e+07	3.64249e+07	3.72993e+07	2.42317e+07	3.16772e+07	4.10187e+07	3.55568e+07	3.95604e+07	2.76849e+07	2.82772e+07	2.87867e+07	1.85566e+07
2-Ketobutyric acid	NEG	7.957	102.03169	C4 H6 O3	-6.17464934293821e-06	-0.0605169737174858	75.8393957832579	C00109	Organic acids	2-Oxocarboxylic acids	Carboxylic acids [Fig]	Organic acids	Amino acid metabolism	Glycine, serine and threonine metabolism	map00260 Glycine, serine and threonine metabolism; map00270 Cysteine and methionine metabolism; map00290 Valine, leucine and isoleucine biosynthesis; map00640 Propanoate metabolism; map00660 C5-Branched dibasic acid metabolism; map01100 Metabolic pathways; map01110 Biosynthesis of secondary metabolites; map01210 2-Oxocarboxylic acid metabolism; map01230 Biosynthesis of amino acids;	2.24883e+07	2.38967e+07	2.13782e+07	2.18475e+07	2.38557e+07	2.04221e+07	2.31504e+07	2.41677e+07	2.39515e+07	2.3183e+07	2.80497e+07	3.19585e+07	2.80778e+07	3.29611e+07	3.2059e+07	2.04883e+07	8.99912e+07	1.65007e+07	1.80971e+07	2.0668e+07	2.03229e+07	1.1303e+08	4.57099e+07	1.60419e+07	1.96151e+07	1.96967e+07	1.17991e+07
Prostaglandin D1	POS	7.964	336.23001	C20 H34 O5	-18.0106183262176	-50842.8934900462	87.3717539688916	C06438	Lipids	Prostaglandins	Eicosanoids [Fig]	Fatty acyls[FA]	NA	NA	NA	5.61989e+07	7.49535e+07	6.06538e+07	6.45107e+07	6.69934e+07	6.51648e+07	6.53706e+07	6.61194e+07	6.687e+07	5.09947e+07	4.99769e+07	5.75587e+07	4.80752e+07	5.28117e+07	5.06276e+07	7.67385e+07	7.02864e+07	7.13466e+07	8.25344e+07	7.52275e+07	8.59083e+07	6.84797e+07	6.7627e+07	7.38092e+07	7.4455e+07	5.64093e+07	6.82853e+07
Steviol	POS	7.971	318.2194	C20 H30 O3	-9.24548531884284e-05	-0.290537992575187	70.7207758052166	C20212	Terpenoids	Kaurenes	Diterpenoids (C20)	Terpenoids	NA	NA	NA	1.44161e+08	1.24867e+08	1.4669e+08	1.41867e+08	1.38455e+08	1.08786e+08	1.4315e+08	1.1323e+08	1.44884e+08	1.38464e+08	1.35911e+08	1.47294e+08	5.02422e+07	1.2363e+08	8.90772e+07	1.74456e+08	1.45424e+08	1.58373e+08	1.52442e+08	1.26642e+08	6.66428e+07	1.28626e+08	1.26678e+08	1.54065e+08	1.60084e+08	1.43597e+08	2.04038e+08
Tricin 5-O-	POS	8.025	492.12712	C23 H24 O12	0.00033903422473713	0.688916435983641	66.2911979374304	NA	NA	NA	NA	NA	NA	NA	NA	2.3773e+07	2.48152e+07	2.43314e+07	2.43068e+07	2.37217e+07	2.26346e+07	2.37938e+07	2.36202e+07	2.42145e+07	2.06716e+07	1.9513e+07	2.04996e+07	2.43215e+07	2.29782e+07	2.07373e+07	2.66295e+07	2.1418e+07	2.53719e+07	2.70154e+07	2.91006e+07	2.5956e+07	2.59154e+07	2.5042e+07	2.86052e+07	2.45652e+07	2.63204e+07	2.56106e+07
(3R,4S,6R)-N-(2-Methoxybenzyl)-6-{[4-(2-pyridinyl)-1H-1,2,3-triazol-1-yl]methyl}quinuclidine-3-carboxamide	NEG	8.062	468.20187	C24 H28 N6 O2	35.9744978767476	83230.4940087117	63.9587809003021	NA	NA	NA	NA	NA	NA	NA	NA	2.35525e+07	2.35636e+07	2.12336e+07	1.95589e+07	2.12692e+07	2.44964e+07	1.82832e+07	2.12652e+07	2.02712e+07	5.43777e+07	5.3539e+07	5.356e+07	5.07852e+07	4.54114e+07	6.5374e+07	1.00071e+07	1.36297e+07	1.04764e+07	9.25817e+06	2.73432e+06	9.17914e+06	2.76718e+06	1.27702e+07	1.27938e+07	1.25469e+07	1.229e+07	1.40252e+07
6-Hydroxy-8-methoxy-3-methyl-3,4-dihydro-1H-isochromen-1-one	POS	8.069	208.07386	C11 H12 O4	0.00030230826394017	1.45289130236407	65.5438470112848	NA	NA	NA	NA	NA	NA	NA	NA	4.66555e+07	4.75273e+07	4.7087e+07	5.12124e+07	4.99175e+07	4.57906e+07	4.95194e+07	5.06221e+07	5.05946e+07	4.64923e+07	5.53016e+07	4.76369e+07	3.44579e+07	3.71681e+07	5.37842e+07	4.32152e+07	4.20006e+07	4.39311e+07	3.8888e+07	5.17006e+07	4.93052e+07	5.58439e+07	6.5202e+07	5.20341e+07	5.91596e+07	6.58582e+07	7.08923e+07
(8aR,12S,12aR)-12-Hydroxy-4-methyl-4,5,6,7,8,8a,12,12a-octahydro-2H-3-benzoxecine-2,9(1H)-dione	POS	8.07	252.13626	C14 H20 O4	9.61975497943968e-05	0.381530162614705	83.0378663994645	NA	NA	NA	NA	NA	NA	NA	NA	4.94676e+07	6.69879e+07	6.3908e+07	6.42409e+07	6.45817e+07	6.47803e+07	6.5098e+07	6.63014e+07	6.8661e+07	4.23676e+07	4.11685e+07	3.70687e+07	4.98021e+07	4.95213e+07	4.70857e+07	6.68979e+07	7.37588e+07	6.70524e+07	8.13885e+07	6.44849e+07	6.51857e+07	7.76162e+07	7.0341e+07	7.66957e+07	7.08859e+07	7.81712e+07	8.29108e+07
2-Methoxy-5-methylaniline	POS	8.073	137.08434	C8 H11 N O	0.00027264089771961	1.98885917007472	73.50025091954	C19216	NA	NA	NA	NA	NA	NA	NA	1.70048e+07	1.73276e+07	1.57179e+07	1.415e+07	1.52058e+07	1.41646e+07	1.60415e+07	1.66089e+07	1.63778e+07	3.17383e+06	3.11503e+06	1.86313e+06	3.94899e+06	3.78065e+06	4.5654e+06	1.8922e+07	1.89666e+07	1.77769e+07	1.87594e+07	1.6565e+07	1.53531e+07	2.51695e+07	2.28837e+07	2.27325e+07	2.51229e+07	2.37197e+07	2.40251e+07
Geranylgeranyl pyrophosphate	NEG	8.079	450.1914	C20 H36 O7 P2	-0.00222316610262396	-4.93824428331162	60.1969782404808	C05847	Lipids and lipid-like molecules	Isoprenoid phosphates	Prenol lipids	Prenol lipids[PR]	Metabolism of cofactors and vitamins	Ubiquinone and other terpenoid-quinone biosynthesis	map00130 Ubiquinone and other terpenoid-quinone biosynthesis; map01100 Metabolic pathways; map01110 Biosynthesis of secondary metabolites;	9.89983e+07	9.5573e+07	9.36784e+07	9.43458e+07	1.00567e+08	9.81061e+07	8.46079e+07	9.32652e+07	9.28446e+07	2.42112e+07	1.76807e+08	1.84288e+08	1.32222e+08	1.34139e+08	1.86397e+08	6.25427e+07	6.72878e+07	6.71113e+07	8.97529e+07	7.62979e+07	8.58005e+07	8.81277e+07	9.48681e+07	9.56065e+07	7.77918e+07	9.19759e+07	9.47523e+07
(2E)-3-(4-Hydroxyphenyl)-N-[2-(4-hydroxyphenyl)ethyl]acrylamide	POS	8.145	283.12085	C17 H17 N O3	7.4170753805447e-06	0.0261975603456144	71.8199443800634	NA	Phenylpropanoids and polyketides	Hydroxycinnamic acids and derivatives	Cinnamic acids and derivatives	Polyketides[PK]	NA	NA	NA	1.26092e+07	1.26797e+07	1.28954e+07	1.30152e+07	1.19228e+07	1.3031e+07	1.25458e+07	1.37618e+07	1.32442e+07	1.06559e+07	9.58075e+06	9.37066e+06	9.95779e+06	1.07741e+07	1.22462e+07	1.47748e+07	2.32773e+07	1.90961e+07	8.57291e+06	1.85092e+07	8.27174e+06	1.48551e+07	1.55596e+07	1.01621e+07	1.13089e+07	1.06082e+07	1.32983e+07
Linolenic acid ethyl ester	POS	8.15	306.25575	C20 H34 O2	-0.00012640332738556	-0.412737633793258	85.2920238040523	NA	NA	NA	NA	NA	NA	NA	NA	2.90373e+07	3.41579e+07	3.54292e+07	3.65209e+07	4.595e+07	3.97628e+07	3.5371e+07	4.29352e+07	3.43274e+07	3.40261e+07	3.80867e+07	3.33852e+07	3.03437e+07	3.53602e+07	4.091e+07	5.16107e+07	3.82409e+07	3.83303e+07	4.06642e+07	3.74956e+07	5.66547e+07	3.18878e+07	4.71464e+07	4.30218e+07	3.83533e+07	3.85337e+07	4.16003e+07
Medicagenic acid	POS	8.15	502.33022	C30 H46 O6	0.00077828648443301	1.54935471433518	63.8798364747432	NA	Lipids and lipid-like molecules	Triterpenoids	Prenol lipids	Terpenoids	NA	NA	NA	1.35719e+07	1.50953e+07	8.64387e+06	9.64991e+06	5.66263e+06	9.48977e+06	8.82646e+06	1.11739e+07	8.84191e+06	9.05859e+06	1.75699e+07	9.34789e+06	1.20317e+07	1.46668e+07	6.11423e+06	7.53598e+06	1.21704e+07	9.3783e+06	1.59131e+07	7.95364e+06	1.24394e+07	1.44367e+07	8.51622e+06	9.14217e+06	9.03917e+06	9.04691e+06	1.06742e+07
Dihydroartemisinic acid	POS	8.181	236.17775	C15 H24 O2	0.00011857942214987	0.502077280519939	69.0813610865421	NA	NA	NA	NA	Terpenoids	NA	NA	NA	8.90168e+07	1.04541e+08	8.61654e+07	9.03908e+07	9.84386e+07	7.23015e+07	1.00415e+08	9.78751e+07	5.99316e+07	1.14967e+08	1.17254e+08	1.16068e+08	6.86185e+07	7.59039e+07	9.03231e+07	8.73881e+07	5.39521e+07	6.3267e+07	1.08159e+08	6.35413e+07	5.51576e+07	1.14473e+08	1.14751e+08	8.76921e+07	1.3842e+08	3.84553e+07	6.37137e+07
(1S,4R,6S)-1,3,3-Trimethyl-2-oxabicyclo[2.2.2]oct-6-yl hexopyranoside	NEG	8.223	332.18279	C16 H28 O7	-0.00071622189284426	-2.15610313524524	61.1647318448882	NA	NA	NA	NA	NA	NA	NA	NA	1.73723e+07	1.30371e+07	1.26392e+07	1.41539e+07	1.17574e+07	1.12603e+07	1.29243e+07	1.32753e+07	1.404e+07	5.54991e+06	5.6199e+06	9.61863e+06	3.78714e+06	3.91326e+06	5.52376e+06	1.65996e+07	1.48663e+07	1.74038e+07	2.26833e+07	1.69662e+07	2.66817e+07	1.48673e+07	1.67364e+07	1.72306e+07	1.63551e+07	1.59283e+07	1.62158e+07
Polygalic acid	POS	8.243	488.31428	C29 H44 O6	0.00049092152261209	1.00534028272653	65.0627257838791	NA	NA	NA	NA	Terpenoids	NA	NA	NA	1.17831e+06	814641	661440	861299	688205	436085	696743	1.0132e+06	900525	1.54548e+06	932821	1.62797e+06	642043	1.13705e+06	1.45283e+06	915675	856403	2.99405e+06	501930	855141	356145	2.67276e+06	361545	1.26242e+06	497310	984006	532152
Hydrocortisone	POS	8.259	362.20921	C21 H30 O5	-0.00011577377603089	-0.319632235814159	78.0425589477699	C00735	Steroids	Pregnane derivatives [Fig]	21-Carbon atoms	Sterol lipids[ST]	Lipid metabolism	Steroid hormone biosynthesis	map01100 Metabolic pathways;	4.23587e+06	2.86066e+06	6.52892e+06	3.90832e+06	3.84407e+06	3.43637e+06	4.4729e+06	2.38764e+06	3.58153e+06	705785	348318	474271	963232	367290	854407	2.85979e+06	3.0523e+06	621584	3.07446e+06	4.09512e+06	4.75861e+06	2.71555e+06	4.4279e+06	3.72687e+06	7.657e+06	5.79622e+06	8.09303e+06
13,14-Dihydro-15-keto-tetranor prostaglandin F1a	NEG	8.348	300.19299	C16 H28 O5	-0.00068062999679341	-2.26730293047287	74.7477110311892	NA	NA	NA	NA	NA	NA	NA	NA	1.33053e+07	1.42536e+07	1.39107e+07	1.40061e+07	1.41976e+07	1.4275e+07	1.30249e+07	1.45687e+07	1.37813e+07	1.07022e+07	9.08179e+06	1.00341e+07	6.27082e+06	8.0396e+06	1.52014e+06	2.01287e+07	1.80873e+07	1.8077e+07	1.97368e+07	1.95362e+07	1.47575e+07	1.66161e+07	1.3333e+07	1.67085e+07	1.67548e+07	1.5844e+07	1.88509e+07
Nandrolone glucuronide	POS	8.356	450.22552	C24 H34 O8	0.00014981662684476	0.332759185665391	69.9514587600074	NA	NA	NA	NA	NA	NA	NA	NA	3.75226e+06	4.76639e+06	5.58106e+06	3.12045e+06	4.43443e+06	5.08116e+06	5.08841e+06	4.8979e+06	3.92603e+06	9.92193e+06	8.87773e+06	7.38019e+06	1.07273e+07	1.04239e+07	1.28183e+07	2.63214e+06	4.12891e+06	3.17501e+06	2.22204e+06	2.844e+06	4.64642e+06	720791	1.81935e+06	1.78569e+06	2.10253e+06	1.51357e+06	1.26942e+06
(3aR,8R,8aR,9aR)-8-Hydroxy-8a-methyl-3,5-bis(methylene)decahydronaphtho[2,3-b]furan-2(3H)-one	POS	8.398	248.14136	C15 H20 O3	0.0001183520612642	0.476954411582482	87.3374696316937	NA	NA	NA	NA	NA	NA	NA	NA	3.06208e+07	2.84822e+07	3.23393e+07	2.91486e+07	2.85621e+07	2.99523e+07	2.94712e+07	2.3352e+07	2.03483e+07	2.44921e+07	1.4775e+07	2.13406e+07	2.40265e+07	2.41594e+07	3.09443e+07	3.37201e+07	2.5564e+07	3.2006e+07	4.44805e+07	2.1255e+07	4.03932e+07	3.09897e+07	2.88999e+07	3.84507e+07	1.0504e+07	3.06312e+07	2.97409e+07
Norcimifugin	NEG	8.418	292.094	C15 H16 O6	-0.00069060171443879	-2.36430768042469	60.2227422193749	NA	Organoheterocyclic compounds	1-benzopyrans	Benzopyrans	Flavonoids	NA	NA	NA	3.98084e+06	4.30292e+06	3.83055e+06	3.99232e+06	3.97559e+06	3.892e+06	3.88994e+06	4.13658e+06	4.6661e+06	359302	370609	321300	342904	372879	370912	5.21351e+06	3.88086e+06	4.52356e+06	1.18244e+07	5.18031e+06	4.59626e+06	5.74425e+06	4.48599e+06	5.19552e+06	5.82584e+06	6.54587e+06	1.00838e+07
Ligustilide	POS	8.439	190.09973	C12 H14 O2	0.00035156081094101	1.84935275245907	71.3362091146202	C16987	Organoheterocyclic compounds	NA	Isobenzofurans	Isobenzofurans	NA	NA	NA	5.80672e+07	6.01648e+07	5.78781e+07	5.5588e+07	4.84967e+07	5.79727e+07	5.78077e+07	4.69434e+07	5.85598e+07	6.35909e+07	6.51186e+07	6.00127e+07	7.57066e+07	8.02323e+07	7.46635e+07	4.0808e+07	4.86418e+07	5.25571e+07	4.26789e+07	5.32175e+07	4.40279e+07	4.22502e+07	5.28851e+07	4.40828e+07	4.73491e+07	4.07729e+07	4.68589e+07
Guaiazulene	POS	8.44	198.14125	C15 H18	0.00040348161135739	2.03633733406196	71.831562125051	C09675	Terpenoids	Eudesmanes	Sesquiterpenoids (C15)	Terpenoids	NA	NA	NA	4.7889e+07	4.27383e+07	4.66627e+07	4.46759e+07	5.652e+07	4.78341e+07	5.49085e+07	5.47538e+07	5.98769e+07	9.393e+07	9.84869e+07	8.59581e+07	8.3293e+07	8.02074e+07	1.09793e+08	3.38635e+07	2.925e+07	3.24217e+07	2.81162e+07	4.04832e+07	4.40761e+07	4.15483e+07	4.30345e+07	3.47369e+07	3.12807e+07	3.51269e+07	3.09733e+07
N-(2,4-Dimethylphenyl)formamide	POS	8.469	149.08434	C9 H11 N O	0.00027317979026975	1.83238760049275	67.8573405145434	NA	NA	NA	NA	NA	NA	NA	NA	1.22412e+07	1.15322e+07	1.06607e+07	1.1891e+07	1.29017e+07	1.23934e+07	1.21283e+07	1.19893e+07	1.24065e+07	2.47323e+06	2.03607e+06	2.29412e+06	2.70045e+06	3.46989e+06	2.22504e+06	1.69462e+07	1.48015e+07	1.666e+07	1.70367e+07	1.80892e+07	1.30714e+07	2.17889e+07	1.67264e+07	1.71759e+07	1.49642e+07	1.91144e+07	1.68796e+07
(	POS	8.522	264.13625	C15 H20 O4	9.37565621939029e-05	0.354955423378105	90.9308609690449	NA	NA	NA	NA	NA	NA	NA	NA	2.44702e+07	2.31674e+07	2.22455e+07	3.08736e+07	2.9794e+07	2.41178e+07	2.29469e+07	2.31938e+07	2.91769e+07	8.98897e+06	4.92152e+06	4.40368e+06	5.33319e+06	6.84421e+06	6.01399e+06	2.60884e+07	3.78361e+07	3.77686e+07	3.92745e+07	3.59612e+07	3.35629e+07	4.66725e+07	2.97492e+07	2.98526e+07	4.09779e+07	4.26964e+07	5.05257e+07
Ambrosic acid	POS	8.523	246.12563	C15 H20 O4	-18.0105327623041	-68186.5475046676	85.0491126975114	NA	NA	NA	NA	NA	NA	NA	NA	1.19672e+08	1.14143e+08	1.15746e+08	1.17517e+08	1.18762e+08	1.15423e+08	1.17062e+08	1.13211e+08	1.14583e+08	2.04367e+07	1.98391e+07	1.64712e+07	2.06562e+07	2.17027e+07	2.52613e+07	1.25212e+08	1.37065e+08	1.35397e+08	1.43221e+08	1.49107e+08	1.14357e+08	1.99664e+08	1.48251e+08	1.46574e+08	1.50793e+08	1.6044e+08	2.01888e+08
(-)-Caryophyllene oxide	POS	8.706	220.18296	C15 H24 O	0.00024880270888161	1.12998292548528	92.6079590613681	C16908	PR Prenol Lipids	PR0103 C15 isoprenoids (sesquiterpenes)	PR01 Isoprenoids	Prenol lipids[PR]	NA	NA	NA	3.4198e+07	3.79032e+07	3.7446e+07	3.50341e+07	3.19113e+07	3.42949e+07	3.6213e+07	3.68094e+07	3.82572e+07	2.04201e+07	2.2334e+07	2.22866e+07	2.49057e+07	2.39417e+07	2.16018e+07	3.81493e+07	3.54624e+07	3.67462e+07	3.43455e+07	4.11535e+07	4.03421e+07	4.47328e+07	3.85166e+07	4.26733e+07	4.25981e+07	4.4824e+07	4.05513e+07
3-O-	NEG	8.711	558.26637	C26 H40 O10	46.0042221149563	89806.0150234898	72.3453319767772	NA	NA	NA	NA	NA	NA	NA	NA	6.75719e+08	6.61583e+08	6.85953e+08	6.69073e+08	6.70146e+08	6.44332e+08	6.53775e+08	6.86092e+08	6.71983e+08	5.97717e+08	4.8858e+08	4.79814e+08	5.61351e+08	5.36681e+08	7.59048e+08	6.89805e+08	7.15027e+08	6.66533e+08	7.12638e+08	6.08967e+08	5.97034e+08	8.47735e+08	8.55748e+08	6.69206e+08	6.18699e+08	7.92759e+08	7.96872e+08
Camphene	POS	8.761	136.12547	C10 H16	0.00026838972453902	1.97163878247843	78.8173881656256	C06076	Terpenoids	Cyclic monoterpenes	Monoterpenoids (C10)	Terpenoids	Chemical structure transformation maps	Biosynthesis of terpenoids and steroids	NA	3.94177e+07	2.63571e+07	3.1526e+07	3.69865e+07	3.47691e+07	3.34751e+07	4.05689e+07	3.14223e+07	3.23886e+07	3.16176e+07	3.14575e+07	3.43849e+07	3.50125e+07	3.79047e+07	2.67399e+07	3.50515e+07	3.3794e+07	3.01435e+07	3.80272e+07	4.23019e+07	3.37983e+07	3.52597e+07	3.44274e+07	3.86761e+07	3.97625e+07	3.19458e+07	3.33745e+07
(2E)-5-{(1R,4aS,5S,6R,8aS)-5-[(	NEG	8.764	692.36277	C32 H54 O13	46.0063311426467	71177.9571854895	88.8028880265752	NA	NA	NA	NA	NA	NA	NA	NA	2.61877e+07	2.295e+07	2.43583e+07	2.3225e+07	4.18953e+07	1.38073e+07	2.36123e+07	2.50352e+07	2.42073e+07	1.95316e+07	1.60764e+07	1.76064e+07	1.8501e+07	1.2134e+07	1.50266e+07	2.854e+07	1.4921e+07	1.51278e+07	2.9135e+07	1.60122e+07	2.87075e+07	1.6916e+07	1.47979e+07	7.0635e+07	2.81652e+07	1.36377e+07	3.38769e+07
Lagochilin	POS	8.765	356.25555	C20 H36 O5	-0.00072670713984734	-2.03984376511347	69.730819742276	NA	NA	NA	NA	NA	NA	NA	NA	3.01566e+07	2.99105e+07	2.77394e+07	2.69584e+07	3.25178e+07	3.09583e+07	3.13121e+07	2.737e+07	3.15137e+07	3.23733e+07	3.48661e+07	2.82563e+07	2.86473e+07	2.91713e+07	2.82905e+07	3.19709e+07	2.91714e+07	2.6295e+07	2.73334e+07	3.54009e+07	3.77649e+07	3.23739e+07	3.74538e+07	3.17639e+07	2.82514e+07	3.46703e+07	3.509e+07
N-{[(1S,4S,6S)-4-{[5-(2-Fluorophenyl)-1,3,4-oxadiazol-2-yl]methyl}-6-isopropyl-3-methyl-2-cyclohexen-1-yl]methyl}isonicotinamide	POS	8.769	470.21505	C26 H29 F N4 O2	21.9875915253132	49054.5398530476	64.018265756927	NA	NA	NA	NA	NA	NA	NA	NA	2.36754e+07	1.87321e+07	2.1274e+07	2.23041e+07	1.70127e+07	1.76029e+07	2.15369e+07	2.32811e+07	2.1334e+07	4.21281e+07	2.26768e+07	4.34133e+07	2.53918e+07	2.53672e+07	4.16049e+07	1.54865e+07	1.99365e+07	1.80876e+07	1.39592e+07	1.66212e+07	2.2007e+07	1.23239e+07	1.13623e+07	1.13356e+07	1.1526e+07	1.09278e+07	1.50329e+06
Berberine	POS	8.942	335.11554	C20 H17 N O4	-0.00021516545001532	-0.642063063095665	77.3797132956753	C00757	Alkaloids	Isoquinoline alkaloids	Alkaloids derived from tyrosine	NA	Biosynthesis of other secondary metabolites	Isoquinoline alkaloid biosynthesis	map00950 Isoquinoline alkaloid biosynthesis; map01110 Biosynthesis of secondary metabolites;	8.69642e+06	9.2213e+06	8.79289e+06	1.00249e+07	8.78094e+06	1.08834e+07	1.1702e+07	1.16593e+07	1.15972e+07	894656	883498	763124	1.94042e+06	1.71435e+06	2.43251e+06	604752	1.34268e+06	1.02336e+06	610869	701525	677652	1.00195e+06	1.05767e+06	668623	1.11483e+06	662586	1.01398e+06
Traumatic acid	POS	8.949	228.1364	C12 H20 O4	0.00024148397739054	1.05850812273272	63.5490016220059	C16308	Lipids and lipid-like molecules	Fatty acids and conjugates	Fatty Acyls	Fatty acyls[FA]	Lipid metabolism	alpha-Linolenic acid metabolism	map00592 alpha-Linolenic acid metabolism; map01110 Biosynthesis of secondary metabolites;	5.35069e+06	5.21015e+06	5.48918e+06	6.26017e+06	5.19178e+06	6.15105e+06	5.80588e+06	8.67178e+06	5.48633e+06	531417	877379	831509	531484	668427	587687	7.61339e+06	9.23104e+06	8.24674e+06	6.59506e+06	8.70205e+06	7.2894e+06	9.12432e+06	6.41995e+06	8.06779e+06	1.05626e+07	7.18857e+06	8.39489e+06
(2E,8S,10R)-10,11-Dihydroxy-6-(methoxymethyl)-1,10-dimethyl-5-oxo-4,14-dioxatricyclo[9.2.1.03,7]tetradeca-2,6-dien-8-yl methacrylate	NEG	8.958	394.16193	C20 H26 O8	-0.00083693559747644	-2.12332484400058	65.568028269909	NA	NA	NA	NA	NA	NA	NA	NA	7.06481e+06	8.10546e+06	8.97189e+06	7.88176e+06	7.1335e+06	7.07699e+06	7.27115e+06	8.69856e+06	7.70098e+06	272605	704423	646920	535376	362217	339307	9.63183e+06	9.23099e+06	1.04383e+07	1.25514e+07	9.33275e+06	6.26542e+06	1.2669e+07	1.23809e+07	1.11106e+07	9.43028e+06	1.50352e+07	1.63073e+07
ent-8-iso Prostaglandin F2a	POS	8.986	371.26703	C20 H34 O5	17.0264080845654	48064.5271074055	69.7958823812748	NA	NA	NA	NA	NA	NA	NA	NA	2.16508e+07	2.5674e+07	2.85401e+07	2.10958e+07	3.25103e+07	2.46556e+07	2.12314e+07	2.04321e+07	2.26012e+07	1.76467e+07	1.59635e+07	1.66458e+07	1.45233e+07	1.52375e+07	1.11789e+07	2.53693e+07	2.52544e+07	2.62837e+07	3.1843e+07	2.53308e+07	2.49852e+07	2.37825e+07	2.18735e+07	1.93369e+07	2.46916e+07	2.09505e+07	1.968e+07
ADB-PINACA	POS	9.053	366.20405	C19 H28 N4 O2	21.9828245185798	63862.4897234626	65.1304061862474	NA	NA	NA	NA	NA	NA	NA	NA	4.78161e+07	4.43148e+07	5.07877e+07	4.72793e+07	5.57126e+07	4.00448e+07	4.79881e+07	4.04552e+07	5.25725e+07	3.50846e+07	3.42896e+07	3.20752e+07	2.02819e+07	2.84811e+07	2.83375e+07	5.42165e+07	5.49489e+07	5.73855e+07	7.81244e+07	5.80668e+07	5.43469e+07	4.81907e+07	4.92782e+07	5.19958e+07	5.65366e+07	4.72527e+07	5.0569e+07
15-Keto prostaglandin F1a	POS	9.055	354.24043	C20 H34 O5	-0.00019142412577366	-0.540378806649197	61.2619445732846	NA	NA	NA	NA	NA	NA	NA	NA	7.28587e+07	6.89462e+07	6.77747e+07	8.02712e+07	7.43272e+07	7.18939e+07	7.4254e+07	7.36891e+07	7.10804e+07	6.33247e+07	6.11522e+07	6.40655e+07	5.63718e+07	5.67719e+07	3.15275e+07	7.94224e+07	7.33908e+07	7.98575e+07	8.63249e+07	7.60737e+07	9.97102e+07	7.31199e+07	7.53113e+07	7.4941e+07	7.76953e+07	7.24011e+07	6.82932e+07
3-{5-[(2S)-1-(Cyclohexylmethyl)-2-pyrrolidinyl]-1,2,4-oxadiazol-3-yl}-2-(2-methoxyethoxy)pyridine	POS	9.091	408.21236	C21 H30 N4 O3	21.9805720726976	56910.3129088022	60.2717473281483	NA	NA	NA	NA	NA	NA	NA	NA	7.65114e+06	8.71043e+06	1.1346e+07	1.07996e+07	1.28404e+07	1.11767e+07	1.11808e+07	1.0913e+07	1.08148e+07	1.84506e+07	1.2863e+07	2.04113e+07	1.306e+07	4.14356e+06	1.0722e+07	1.91047e+07	1.19608e+07	1.56652e+07	1.74793e+07	8.73565e+06	8.86297e+06	8.03108e+06	1.08573e+07	8.22386e+06	1.13912e+07	6.44646e+06	6.53595e+06
Fraxinellone	POS	9.144	232.11005	C14 H16 O3	0.00010072913238445	0.433971636574719	81.5580215780792	NA	NA	NA	NA	Terpenoids	NA	NA	NA	5.15122e+07	5.13803e+07	5.3671e+07	5.41346e+07	5.17675e+07	5.34617e+07	5.29584e+07	4.98914e+07	5.27792e+07	4.6389e+07	5.10233e+07	4.34047e+07	6.00567e+07	6.35468e+07	5.18032e+07	5.50023e+07	5.81173e+07	5.28041e+07	4.89482e+07	5.16546e+07	5.16815e+07	5.44038e+07	4.93233e+07	5.31785e+07	5.98224e+07	5.3929e+07	5.75921e+07
(6,6-Dimethylbicyclo[3.1.1]hept-2-yl)methyl 6-O-[(2R,3R,4R)-3,4-dihydroxy-4-(hydroxymethyl)tetrahydro-2-furanyl]-	POS	9.163	465.25743	C21 H36 O10	17.0265793037559	37986.1836893834	75.1989507608333	NA	NA	NA	NA	NA	NA	NA	NA	2.99571e+07	3.13176e+07	3.25153e+07	3.13302e+07	3.147e+07	3.28278e+07	3.09177e+07	2.9972e+07	3.23205e+07	4.79553e+07	5.23404e+07	4.7188e+07	5.48176e+07	5.69147e+07	4.77689e+07	2.81509e+07	2.62645e+07	2.50297e+07	2.7267e+07	2.54621e+07	2.41827e+07	2.91859e+07	2.38878e+07	2.73131e+07	2.93989e+07	2.68602e+07	2.63327e+07
3-Methoxy-5,7,3',4'-tetrahydroxy-flavone	POS	9.181	316.05815	C16 H12 O7	-0.00015190208125659	-0.480614114356365	88.8197846519368	C04443	Flavonoids	Flavonols	Flavonoids	Flavonoids	Biosynthesis of other secondary metabolites	Flavone and flavonol biosynthesis	map00944 Flavone and flavonol biosynthesis;	2.31851e+08	2.42193e+08	2.37856e+08	2.37368e+08	2.47201e+08	2.42032e+08	2.38283e+08	2.37379e+08	2.3872e+08	4.38749e+08	4.20744e+08	4.2755e+08	4.08221e+08	4.17867e+08	4.77983e+08	1.82152e+08	1.47584e+08	1.89524e+08	1.85959e+08	2.11811e+08	1.67708e+08	1.92468e+08	1.76107e+08	1.81122e+08	1.48012e+08	1.80351e+08	1.70747e+08
Glabrolide	POS	9.213	468.32375	C30 H44 O4	-0.00020668539701773	-0.441329965567657	69.0532243164806	NA	Lipids and lipid-like molecules	Triterpenoids	Prenol lipids	Terpenoids	NA	NA	NA	9.9416e+06	1.02331e+07	9.11106e+06	1.02865e+07	1.14361e+07	1.13901e+07	1.06141e+07	9.16289e+06	1.11061e+07	1.39624e+07	1.33115e+07	1.39457e+07	1.24095e+07	1.22441e+07	1.43148e+07	7.99373e+06	8.67226e+06	8.01715e+06	1.00859e+07	6.76167e+06	9.42623e+06	9.11125e+06	1.01857e+07	1.17699e+07	9.15018e+06	1.08301e+07	8.74191e+06
(-)-a-Pinene	POS	9.226	136.12539	C10 H16	0.00019395366840058	1.42481823877334	75.9377567682882	NA	NA	NA	NA	NA	NA	NA	NA	4.89821e+07	4.99505e+07	4.7186e+07	5.69003e+07	5.15716e+07	5.8585e+07	4.84764e+07	3.27871e+07	5.39985e+07	5.22154e+07	5.38137e+07	3.3809e+07	1.70087e+07	2.84462e+07	5.10405e+07	5.79529e+07	4.9677e+07	4.75268e+07	2.57196e+07	5.86611e+07	5.18213e+07	4.86188e+07	5.89341e+07	6.41197e+07	4.83537e+07	3.78287e+07	4.88591e+07
Cardamoni	NEG	9.238	270.08846	C16 H14 O4	-0.00074469480409789	-2.75721791089473	62.5437244097188	NA	Phenylpropanoids and polyketides	Chalcones and dihydrochalcones	Linear 1,3-diarylpropanoids	Polyketides[PK]	NA	NA	NA	1.99655e+06	1.93801e+06	1.96231e+06	1.85535e+06	2.16861e+06	2.26188e+06	2.15169e+06	2.22399e+06	1.91223e+06	533132	159335	235642	355246	157864	805850	4.97107e+06	5.17399e+06	3.91442e+06	3.90842e+06	4.18456e+06	4.53428e+06	3.85517e+06	3.83873e+06	4.25167e+06	3.56021e+06	4.25417e+06	3.49475e+06
19(R)-Hydroxy prostaglandin F2a	NEG	9.255	370.2347	C20 H34 O6	-0.00083612837727287	-2.25836876688132	78.3785950798185	NA	NA	NA	NA	NA	NA	NA	NA	3.32067e+07	3.48676e+07	3.42179e+07	3.52813e+07	3.07054e+07	3.17231e+07	3.34745e+07	3.41411e+07	3.21256e+07	3.60054e+07	4.08007e+07	4.57719e+07	3.84647e+07	3.62378e+07	2.97133e+07	3.81209e+07	3.09314e+07	3.57835e+07	4.09905e+07	3.93823e+07	3.3637e+07	2.91184e+07	3.26845e+07	2.98876e+07	3.04327e+07	2.89539e+07	2.78378e+07
(+/-)-C75	POS	9.263	236.14137	C14 H22 O4	-18.0104420479262	-70864.8980502408	89.9028644583035	NA	NA	NA	NA	NA	NA	NA	NA	9.81307e+07	1.01922e+08	1.00278e+08	9.48602e+07	9.45748e+07	9.44337e+07	9.58711e+07	9.43926e+07	1.20978e+08	8.94822e+07	9.26216e+07	9.21584e+07	1.10346e+08	9.67611e+07	1.0204e+08	9.07941e+07	9.33754e+07	9.23526e+07	9.3606e+07	1.05319e+08	7.85396e+07	1.18465e+08	1.01433e+08	9.44451e+07	8.09601e+07	9.54175e+07	1.02274e+08
2,3-Dinor-11	POS	9.303	348.19316	C18 H30 O5	21.9838383615929	67391.8148230297	79.7396118277842	NA	NA	NA	NA	NA	NA	NA	NA	1.2948e+08	1.37248e+08	1.30954e+08	2.19403e+08	1.34096e+08	1.31048e+08	1.34576e+08	1.31901e+08	1.30019e+08	6.63854e+07	4.16841e+07	1.03483e+08	8.57786e+07	8.75556e+07	5.34544e+07	8.79561e+07	1.35246e+08	1.59993e+08	2.14166e+08	1.50448e+08	1.83928e+08	1.17078e+08	1.3389e+08	1.40243e+08	1.47198e+08	2.09476e+08	1.28725e+08
12-Oxo phytodienoic acid	POS	9.338	274.19303	C18 H28 O3	-18.0108177900328	-61637.8535485724	93.6059918549412	C01226	FA Fatty acyls	FA0201 12-oxophytodienoic acid metabolites	FA02 Octadecanoids	Fatty acyls[FA]	Lipid metabolism	alpha-Linolenic acid metabolism	map00592 alpha-Linolenic acid metabolism; map01100 Metabolic pathways; map01110 Biosynthesis of secondary metabolites;	1.12098e+08	1.3897e+08	1.05866e+08	1.19748e+08	1.04496e+08	1.10022e+08	1.4322e+08	1.14628e+08	1.16651e+08	9.70445e+07	9.33336e+07	1.05585e+08	8.57599e+07	8.62171e+07	7.91886e+07	8.94123e+07	9.09263e+07	9.67388e+07	1.34957e+08	1.4708e+08	1.32366e+08	1.22769e+08	1.25806e+08	1.27005e+08	1.33184e+08	1.29251e+08	9.86271e+07
[1-(3,4-dihydroxy-5-methoxyphenyl)-7-(3,4-dihydroxyphenyl)heptan-3-yl] acetate	NEG	9.351	404.18265	C22 H28 O7	-0.00085283370702882	-2.11001611931536	63.4532189011285	NA	NA	NA	NA	NA	NA	NA	NA	1.42787e+07	1.3893e+07	1.35196e+07	1.3151e+07	1.39648e+07	1.42489e+07	1.28638e+07	1.3648e+07	1.39229e+07	150692	146069	148991	155410	157040	162058	8.59988e+06	1.11214e+07	1.12882e+07	1.32235e+07	1.25882e+07	8.76962e+06	3.02886e+07	1.95667e+07	2.45186e+07	2.22454e+07	2.86727e+07	4.20404e+07
Thromoboxane B1	POS	9.363	394.23288	C20 H36 O6	21.9816935742278	59050.7007910172	76.3691685613233	NA	NA	NA	NA	NA	NA	NA	NA	5.57214e+07	5.68684e+07	5.70733e+07	8.40523e+07	7.98191e+07	5.33846e+07	5.49828e+07	5.90418e+07	5.35953e+07	7.12255e+07	7.38437e+07	7.24143e+07	7.41439e+07	7.08317e+07	6.72866e+07	5.54469e+07	4.5834e+07	5.39954e+07	9.50939e+07	4.73221e+07	5.67657e+07	6.60025e+07	6.58952e+07	7.96596e+07	5.37345e+07	4.80669e+07	6.47448e+07
Thromboxane B2	POS	9.368	392.21734	C20 H34 O6	21.981801326206	59372.4778446228	88.5281142467787	C05963	Lipids	Thromboxanes	Eicosanoids [Fig]	Fatty acyls[FA]	Lipid metabolism	Arachidonic acid metabolism	map00590 Arachidonic acid metabolism; map01100 Metabolic pathways;	6.02475e+07	6.06267e+07	6.02653e+07	6.27849e+07	5.82673e+07	5.84197e+07	5.84067e+07	6.29242e+07	6.62391e+07	1.06742e+08	1.16087e+08	1.28261e+08	1.10005e+08	1.00009e+08	1.16363e+08	4.22723e+07	4.22996e+07	4.26337e+07	4.0573e+07	5.16999e+07	4.51978e+07	4.95895e+07	5.57455e+07	5.07664e+07	4.5903e+07	5.03728e+07	5.09303e+07
Macranthoside B	NEG	9.4	1074.56331	C53 H86 O22	0.00223312343746329	2.07817265295848	62.6691226872932	NA	NA	NA	NA	Terpenoids	NA	NA	NA	588108	626125	398378	408122	583336	516648	366922	520048	666356	1.13422e+06	1.88644e+06	1.58854e+06	2.45785e+06	1.24612e+06	2.26169e+06	663784	880634	470824	163133	379561	1.60029e+06	507074	170729	285279	265061	79420.2	276052
Cimigenol-3-O-a-L-arabinoside	POS	9.435	620.39225	C35 H56 O9	-0.00018744640237855	-0.302141664507348	61.8067698686184	NA	NA	NA	NA	Terpenoids	NA	NA	NA	3.03845e+06	3.5808e+06	3.52175e+06	2.68821e+06	3.61948e+06	3.20031e+06	3.34413e+06	3.76246e+06	3.47725e+06	4.64142e+06	4.36494e+06	3.94404e+06	4.18998e+06	4.17201e+06	5.26127e+06	3.38955e+06	3.05542e+06	2.31069e+06	3.51915e+06	2.54537e+06	3.14213e+06	3.56938e+06	2.98327e+06	3.73619e+06	3.18285e+06	3.30336e+06	3.02312e+06
Deltaline	POS	9.447	507.28361	C27 H41 N O8	0.0003950752578703	0.778806088211152	67.5251093064576	C08679	Alkaloids	Terpenoid alkaloids	Alkaloids derived by amination reactions	Alkaloids	NA	NA	NA	2.38205e+08	2.40584e+08	2.18979e+08	2.34921e+08	2.40404e+08	2.06916e+08	2.38513e+08	2.46069e+08	2.31459e+08	2.91428e+07	2.7866e+07	2.72124e+07	2.68375e+07	3.15522e+07	3.56983e+07	3.19606e+08	2.61654e+08	2.70471e+08	2.26849e+08	2.51554e+08	2.63569e+08	3.35961e+08	3.64632e+08	1.73887e+08	2.21607e+08	2.67755e+08	2.30622e+08
1-Methyl-N-{[(2R,4S,5R)-5-(2-methyl-6-phenyl-4-pyrimidinyl)-1-azabicyclo[2.2.2]oct-2-yl]methyl}-4-piperidinamine	POS	9.476	405.28782	C25 H35 N5	-0.00142280837599174	-3.51059987281382	60.5748473870012	NA	NA	NA	NA	NA	NA	NA	NA	1.13168e+07	9.35985e+06	9.14609e+06	1.02588e+07	1.32114e+07	9.8669e+06	9.98013e+06	8.73654e+06	9.44321e+06	663409	651210	687254	743898	684281	761797	1.68927e+07	1.38875e+07	1.63606e+07	2.00429e+07	2.05053e+07	1.58868e+07	1.19314e+07	1.10911e+07	1.16681e+07	1.34751e+07	1.09036e+07	1.05831e+07
13,14-Dihydro-15-keto prostaglandin F2a	POS	9.548	371.27042	C20 H34 O5	17.0297910638132	48074.0770545788	77.622315759548	NA	NA	NA	NA	NA	NA	NA	NA	1.965e+07	2.00927e+07	2.06167e+07	1.97644e+07	2.09143e+07	1.98183e+07	2.39596e+07	1.85887e+07	2.13591e+07	1.54404e+07	1.6801e+07	1.79553e+07	1.45268e+07	1.49258e+07	1.62875e+07	2.44955e+07	2.40466e+07	2.33834e+07	2.95356e+07	2.4337e+07	2.66622e+07	1.83027e+07	2.21191e+07	1.97437e+07	2.3158e+07	1.83848e+07	1.78655e+07
Steviolbioside	NEG	9.624	642.32558	C32 H50 O13	0.00043589452127434	0.678619741385404	68.035153835973	NA	Lipids and lipid-like molecules	Terpene glycosides	Prenol lipids	Terpenoids	NA	NA	NA	1.79541e+06	970975	1.19512e+06	1.45055e+06	1.52078e+06	1.63125e+06	706001	1.03832e+06	1.85685e+06	2.94407e+06	2.18245e+06	2.25203e+06	1.5975e+06	1.92239e+06	3.54869e+06	1.56739e+06	1.48777e+06	1.10863e+06	1.48492e+06	1.39636e+06	666676	1.24274e+06	946095	577034	1.87642e+06	1.10048e+06	443065
Prostaglandin H1	POS	9.636	371.26692	C20 H34 O5	17.0262947189855	48064.2070831842	71.911033939494	NA	NA	NA	NA	NA	NA	NA	NA	1.08868e+07	1.05655e+07	1.26885e+07	1.15756e+07	1.18852e+07	1.18068e+07	7.78639e+06	1.03691e+07	1.17189e+07	903718	8.94644e+06	4.34965e+06	950635	985416	998793	1.32494e+07	1.02329e+07	1.19941e+07	1.52751e+07	1.12949e+07	1.23292e+07	9.69178e+06	7.2034e+06	1.07534e+07	1.07938e+07	8.8986e+06	1.01834e+07
3-Deoxycaryoptinol	POS	9.644	434.22949	C24 H34 O7	-0.0009677229975864	-2.22859311202885	67.6235436259446	NA	NA	NA	NA	NA	NA	NA	NA	1.81725e+07	1.80837e+07	1.97439e+07	1.8877e+07	1.99234e+07	2.05141e+07	1.46642e+07	2.00633e+07	1.93202e+07	557300	1.88958e+07	1.62531e+07	586232	607681	615931	2.61167e+07	2.06835e+07	2.46904e+07	1.79242e+07	2.75427e+07	2.49636e+07	1.52685e+07	1.18244e+07	1.62102e+07	2.22301e+07	1.50651e+07	1.41206e+07
(	POS	9.646	222.19849	C15 H26 O	0.00012711662071751	0.572086209995842	70.2864822664373	C09621	Terpenoids	Bisabolanes	Sesquiterpenoids (C15)	Terpenoids	Chemical structure transformation maps	Biosynthesis of terpenoids and steroids	map01100 Metabolic pathways;	1.56853e+06	1.73366e+06	1.66974e+06	2.69841e+06	2.79131e+06	2.26476e+06	1.74784e+06	2.28339e+06	2.02139e+06	411614	2.02238e+06	731515	432983	448825	454918	3.61126e+06	2.74811e+06	2.17646e+06	2.37162e+06	2.53202e+06	2.68899e+06	2.21037e+06	1.90245e+06	2.28548e+06	1.85784e+06	761232	1.88419e+06
Tetradecanedioic acid	NEG	9.686	258.18248	C14 H26 O4	-0.00062790338870399	-2.43200800527886	69.3765116062782	NA	Lipids and lipid-like molecules	Fatty acids and conjugates	Fatty Acyls	Fatty acyls[FA]	NA	NA	NA	8.38757e+07	8.53961e+07	7.88875e+07	8.21526e+07	8.25234e+07	8.36401e+07	8.12799e+07	8.52146e+07	8.22019e+07	2.34397e+07	2.8694e+07	3.10495e+07	2.80559e+07	2.70166e+07	1.6667e+07	9.6629e+07	9.45927e+07	9.54657e+07	1.01246e+08	1.13516e+08	9.61476e+07	1.09351e+08	1.12439e+08	1.20986e+08	1.20573e+08	1.15546e+08	1.15613e+08
Pyrogallol	POS	9.716	126.03312	C6 H6 O3	0.00142366198089405	11.2960631968138	87.7795213903115	C01108	Benzenoids	Benzenetriols and derivatives	Phenols	NA	Xenobiotics biodegradation and metabolism	Aminobenzoate degradation	NA	1.16898e+08	1.26592e+08	5.23191e+07	1.0795e+08	6.5079e+07	1.17216e+08	1.20002e+08	7.81601e+07	1.19255e+08	1.14785e+08	1.67711e+08	5.97673e+07	7.46612e+07	1.75905e+08	9.65857e+07	6.33224e+07	1.08366e+08	4.49184e+07	5.93358e+07	5.70752e+07	5.82739e+07	9.89795e+07	5.55418e+07	5.49736e+07	9.52811e+07	6.15159e+07	9.49932e+07
Trolox	POS	9.741	250.12276	C14 H18 O4	0.00225464924730545	9.01425179292945	65.8965053937592	NA	NA	NA	NA	NA	NA	NA	NA	1.76579e+07	2.04223e+07	2.1703e+07	1.73988e+07	1.98154e+07	1.83076e+07	1.9738e+07	1.84442e+07	1.86484e+07	5.75923e+06	6.8271e+06	4.60161e+06	6.25011e+06	4.53376e+06	7.67827e+06	1.93339e+07	2.32341e+07	1.90611e+07	2.4174e+07	2.01494e+07	1.49429e+07	3.39336e+07	2.91717e+07	2.40045e+07	2.224e+07	2.73457e+07	3.18018e+07
AUDA	POS	9.771	414.29108	C23 H40 N2 O3	21.9871863456933	56046.3118743111	65.9942815237953	NA	NA	NA	NA	NA	NA	NA	NA	1.36991e+07	1.57954e+07	1.07992e+07	1.34355e+07	1.85579e+07	1.27864e+07	1.50602e+07	1.1599e+07	1.17539e+07	7.98554e+06	7.61343e+06	8.90181e+06	9.28845e+06	7.47652e+06	1.33373e+07	1.59414e+07	1.90489e+07	1.86555e+07	1.92479e+07	1.67768e+07	1.93741e+07	3.12664e+07	1.52242e+07	1.20848e+07	1.61468e+07	1.48181e+07	1.71533e+07
Thromboxane B3	POS	9.779	385.25011	C20 H32 O6	17.030224707822	46250.1489670154	68.6461314422216	NA	NA	NA	NA	NA	NA	NA	NA	2.2263e+07	5.91962e+07	6.12529e+07	6.3561e+07	4.6231e+07	6.8817e+07	6.49762e+07	4.80412e+07	6.61113e+07	6.2703e+07	4.23891e+07	5.16858e+07	6.15469e+07	5.0895e+07	3.56629e+07	3.66518e+07	7.3201e+07	5.15525e+07	7.62357e+07	4.80776e+07	2.25004e+07	7.61062e+06	4.8234e+07	5.56863e+07	6.86987e+07	5.07817e+07	5.19784e+07
(+)-ar-Turmerone	POS	9.806	216.15381	C15 H20 O	0.00239375945088227	11.0744565236757	60.0871563422095	NA	NA	NA	NA	NA	NA	NA	NA	2.61716e+08	2.55094e+08	2.68115e+08	2.66546e+08	2.33058e+08	2.5163e+08	2.58002e+08	2.43214e+08	2.52736e+08	5.1551e+08	4.36763e+08	4.05674e+08	4.4724e+08	4.88001e+08	6.50951e+08	2.32925e+08	2.40408e+08	2.1882e+08	2.26649e+08	1.6205e+08	2.15186e+08	2.22118e+08	2.45301e+08	1.85371e+08	2.12806e+08	1.95444e+08	1.58486e+08
Eurycomalactone	NEG	9.844	348.15655	C19 H24 O6	-0.00074168543267205	-2.13031712261716	61.4187836516289	C08759	Terpenoids	Others	Triterpenoids (C30)	Terpenoids	NA	NA	NA	1.33745e+07	1.26072e+07	1.34534e+07	1.22873e+07	1.28753e+07	1.29628e+07	1.28652e+07	1.33734e+07	1.30125e+07	241898	243622	238486	237292	254348	291295	1.2456e+07	1.82901e+07	1.74067e+07	1.22168e+07	2.17578e+07	1.18724e+07	2.61614e+07	2.2119e+07	2.22506e+07	2.79976e+07	2.03603e+07	2.26514e+07
Ginsenoside Rb1	NEG	9.88	1108.60382	C54 H92 O23	0.00088291762313019	0.796423672011051	72.5188631767619	C20713	Lipids and lipid-like molecules	Triterpenoids	Prenol lipids	Terpenoids	NA	NA	NA	2.8037e+06	2.65532e+06	2.79645e+06	2.78284e+06	2.54668e+06	2.20466e+06	2.48902e+06	2.42176e+06	2.59978e+06	1.63267e+06	1.66342e+06	1.70021e+06	1.66992e+06	1.59106e+06	1.45894e+06	2.28952e+06	2.06608e+06	2.68402e+06	2.22968e+06	2.63614e+06	2.52706e+06	3.76482e+06	4.3077e+06	3.03184e+06	3.63805e+06	3.37132e+06	3.54175e+06
Nicotine	POS	9.882	162.11755	C10 H14 N2	0.00185200770124538	11.4239874289298	95.4377079366029	C16150	NA	NA	NA	NA	Metabolism of cofactors and vitamins	Nicotinate and nicotinamide metabolism	map00760 Nicotinate and nicotinamide metabolism; map01100 Metabolic pathways;	3.83708e+09	2.87513e+09	2.94044e+09	2.9071e+09	2.05318e+09	3.38504e+09	3.33901e+09	2.47959e+09	3.19679e+09	3.82066e+09	4.14219e+09	3.82524e+09	3.06005e+09	3.20842e+09	5.85774e+09	2.02345e+09	3.05916e+09	2.06009e+09	2.02931e+09	2.02591e+09	1.96103e+09	2.4131e+09	2.09918e+09	2.18436e+09	2.8906e+09	2.20169e+09	2.35772e+09
16-(Hexopyranosyloxy)-7-hydroxy-8,9-epoxypimaran-18-oic acid	NEG	9.882	514.27656	C26 H42 O10	-0.0012404375403321	-2.41199901335576	63.7146040575305	NA	NA	NA	NA	NA	NA	NA	NA	8.62868e+06	1.82969e+07	1.75853e+07	1.61625e+07	1.6812e+07	8.25992e+06	1.63155e+07	1.67979e+07	1.71154e+07	8.82847e+06	7.95047e+06	9.1068e+06	7.76225e+06	7.41433e+06	2.82393e+06	1.75609e+07	4.28541e+07	1.98674e+07	1.90188e+07	2.09318e+07	7.54059e+07	9.77388e+06	9.45652e+06	1.01232e+07	3.0698e+07	1.98007e+07	2.06953e+07
(+/-)8(9)-DiHET	NEG	9.886	338.24486	C20 H34 O4	-0.00084480452352409	-2.49760602897236	71.4599682130967	NA	NA	NA	NA	NA	NA	NA	NA	2.25561e+08	2.2778e+08	2.29119e+08	2.23051e+08	2.39334e+08	2.12575e+08	2.04438e+08	2.37044e+08	2.32374e+08	2.26102e+08	2.54107e+08	2.94537e+08	2.02938e+08	2.03271e+08	1.72824e+08	2.14767e+08	2.16542e+08	2.07015e+08	2.57341e+08	2.50589e+08	2.1769e+08	2.27018e+08	2.67635e+08	2.66895e+08	2.24664e+08	2.25568e+08	2.23999e+08
Corchorifatty acid F	NEG	9.946	328.22417	C18 H32 O5	-0.000801577405241	-2.44215848395927	91.4539656131152	NA	Lipids and lipid-like molecules	Lineolic acids and derivatives	Fatty Acyls	Fatty acyls[FA]	NA	NA	NA	9.85595e+08	9.90998e+08	9.72759e+08	9.50521e+08	9.70129e+08	9.38098e+08	9.45901e+08	9.98152e+08	9.71789e+08	4.42453e+07	5.66133e+07	5.12187e+07	6.56637e+07	6.79381e+07	3.99892e+07	1.6075e+09	1.48925e+09	1.48588e+09	1.7504e+09	1.29768e+09	1.09137e+09	1.0138e+09	8.92872e+08	1.13497e+09	1.02628e+09	1.14223e+09	1.44979e+09
Farrerol	NEG	9.987	300.09905	C17 H16 O5	-0.00072787346715586	-2.42543824247294	72.5347045476233	C09734	Flavonoids	Flavanones	Flavonoids	Flavonoids	NA	NA	NA	3.92333e+07	3.84368e+07	3.75095e+07	3.68954e+07	3.78925e+07	3.79336e+07	3.77605e+07	3.78952e+07	3.81671e+07	179687	201768	151229	164607	581842	287042	2.17468e+07	3.80998e+07	3.27089e+07	4.06907e+07	3.68306e+07	2.84546e+07	8.06685e+07	5.4294e+07	6.37235e+07	5.0906e+07	6.95052e+07	9.16863e+07
Methyl cyclohexanecarboxylate	POS	0.698	142.14722	C8 H14 O2	0.0478382890351554	336.653750094362	26.1355377200894	NA	Organic acids and derivatives	Carboxylic acid derivatives	Carboxylic acids and derivatives	Organic acids	NA	NA	NA	8.07305e+06	7.27569e+06	7.13192e+06	7.86782e+06	8.81469e+06	7.49442e+06	7.44463e+06	6.97761e+06	7.14463e+06	1.16928e+07	1.31206e+07	1.09274e+07	1.38284e+07	1.34564e+07	1.21056e+07	3.10788e+06	4.20305e+06	4.82338e+06	4.17638e+06	4.88374e+06	4.64265e+06	7.60699e+06	5.19363e+06	4.58606e+06	4.34585e+06	5.04502e+06	5.34952e+06
2,2',4,4'-Tetrahydroxybenzophenone	NEG	0.766	246.05019	C13 H10 O5	-0.00263226819618012	-10.6979800494256	45.3827361071332	NA	NA	NA	NA	NA	NA	NA	NA	1.13329e+07	1.12364e+07	8.95694e+06	1.18553e+07	1.19989e+07	1.10869e+07	1.07187e+07	1.10108e+07	1.06699e+07	2.07051e+07	1.77008e+07	1.97631e+07	1.49333e+07	1.33531e+07	2.29834e+07	6.63631e+06	9.35163e+06	9.42206e+06	9.15651e+06	8.68814e+06	1.11369e+07	7.26552e+06	7.8456e+06	7.80032e+06	7.21119e+06	9.36804e+06	5.83221e+06
Taurine	POS	0.773	125.0149	C2 H7 N O3 S	0.00023151344969107	1.85189035286394	0.891643285147978	C00245	Organic acids and derivatives	Organosulfonic acids and derivatives	Organic sulfonic acids and derivatives	Organic acids	Lipid metabolism	Primary bile acid biosynthesis	map00430 Taurine and hypotaurine metabolism; map00920 Sulfur metabolism; map01100 Metabolic pathways; map02010 ABC transporters;	3.04914e+07	2.3623e+07	2.378e+07	2.32103e+07	3.9749e+07	4.22429e+07	2.47887e+07	2.52954e+07	2.18619e+07	5.54359e+07	1.49641e+06	3.31984e+07	6.48051e+07	3.91096e+07	3.50526e+07	2.22817e+07	2.38212e+07	2.225e+06	3.49446e+07	1.86654e+07	2.57254e+06	2.34726e+07	2.32532e+06	2.44482e+07	2.19269e+07	1.93359e+07	2.65956e+06
N-[3-(tert-Butyl)-1-phenyl-1H-pyrazol-5-yl]-2,3,4,5,6-pentamethylbenzenesulfonamide	POS	0.777	425.21705	C24 H31 N3 O2 S	0.00335386625607725	7.88748403982566	45.2944971795231	NA	NA	NA	NA	NA	NA	NA	NA	7.29375e+06	1.27529e+07	1.24255e+07	1.3493e+07	1.31266e+07	1.33507e+07	1.30663e+07	1.31435e+07	1.32221e+07	779048	807006	917615	788832	785449	884670	1.99778e+07	1.20617e+07	1.30182e+07	2.36761e+07	1.7676e+07	1.36286e+07	1.95338e+07	1.51858e+07	2.01056e+07	1.62141e+07	1.70244e+07	2.05981e+07
Spermidine	POS	0.778	128.13171	C7 H19 N3	-17.026187465008	-117294.25508383	58.861213533648	C00315	Organic nitrogen compounds	Amines	Organonitrogen compounds	Amines	Amino acid metabolism	Arginine and proline metabolism	map00330 Arginine and proline metabolism; map00410 beta-Alanine metabolism; map00480 Glutathione metabolism; map00940 Phenylpropanoid biosynthesis; map01100 Metabolic pathways; map02010 ABC transporters;	1.8331e+07	1.95007e+07	1.98256e+07	1.92098e+07	1.83461e+07	1.96785e+07	1.86865e+07	2.01165e+07	1.94866e+07	5.85988e+07	6.94219e+07	5.97155e+07	8.80901e+07	8.07753e+07	5.52115e+07	5.76741e+06	9.7058e+06	8.73072e+06	7.01304e+06	5.9145e+06	8.29991e+06	7.16955e+06	5.79883e+06	3.56702e+06	4.93689e+06	5.00178e+06	4.88916e+06
5-Ethyl-2-methyl-4,4-diphenyl-3,4-dihydro-2H-pyrrole (EMDP)	POS	0.778	263.1636	C19 H21 N	-0.00379916420422433	-14.4363025543461	48.5594869416972	C16660	Benzenoids	Diphenylmethanes	Benzene and substituted derivatives	Benzene and derivatives	Xenobiotics biodegradation and metabolism	Drug metabolism - cytochrome P450	NA	5.77705e+07	5.01395e+07	6.73132e+07	5.81505e+07	6.41664e+07	6.49406e+07	5.03041e+07	5.99835e+07	6.13028e+07	1.11166e+08	1.15002e+08	1.13401e+08	8.78335e+07	6.86907e+07	1.04238e+08	3.57649e+07	4.53567e+07	4.36049e+07	4.27101e+07	5.17764e+07	3.54526e+07	6.62447e+07	1.23813e+08	4.3488e+07	1.05682e+08	5.05828e+07	4.52098e+07
Lormetazepam	POS	0.778	334.02392	C16 H12 Cl2 N2 O2	-0.00365984454401769	-10.9567135456214	36.7144258122566	D01657	NA	NA	NA	NA	NA	NA	NA	3.37212e+07	3.71564e+07	3.83009e+07	4.03134e+07	3.78245e+07	3.58099e+07	3.73684e+07	4.01966e+07	4.0123e+07	4.41136e+07	4.59725e+07	3.64776e+07	5.45284e+07	4.92024e+07	5.54589e+07	3.85656e+07	4.57772e+07	3.3155e+07	3.49551e+07	2.88592e+07	4.0198e+07	2.64686e+07	2.90856e+07	3.08824e+07	2.83742e+07	2.75455e+07	2.92068e+07
Betaxolol	POS	0.78	307.2109	C18 H29 N O3	-0.0038479466265926	-12.52526678554	32.49043547834	C06849	Benzenoids	Tyrosols and derivatives	Phenols	Phenols and derivatives	NA	NA	NA	6.93235e+06	7.73706e+06	8.01307e+06	8.80493e+06	7.60267e+06	8.09281e+06	8.1259e+06	8.55748e+06	7.6333e+06	1.54143e+06	1.17614e+06	918159	1.24728e+06	1.16444e+06	684840	1.35152e+07	1.24431e+07	1.2222e+07	1.16781e+07	1.06253e+07	1.13663e+07	1.0035e+07	8.30002e+06	8.57666e+06	8.17885e+06	8.34599e+06	7.75654e+06
Spermine	POS	0.782	202.21623	C10 H26 N4	0.00048733218750385	2.40996161408757	7.24891805220175	C00750	Organic nitrogen compounds	Amines	Organonitrogen compounds	Amines	Amino acid metabolism	Arginine and proline metabolism	map00330 Arginine and proline metabolism; map00410 beta-Alanine metabolism; map00480 Glutathione metabolism; map01100 Metabolic pathways;	4.14568e+06	4.70046e+06	4.16146e+06	5.55682e+06	4.46824e+06	3.26254e+06	4.86517e+06	4.12086e+06	4.24197e+06	3.66566e+06	5.11068e+06	3.1653e+06	5.41076e+06	5.07548e+06	2.5613e+06	5.03945e+06	2.16685e+06	4.32712e+06	6.10621e+06	5.84143e+06	6.94074e+06	6.59197e+06	5.68724e+06	3.44027e+06	3.95481e+06	4.75514e+06	3.73918e+06
N-Methyltyramine	POS	0.783	151.04856	C9 H13 N O	-0.05115157395133	-338.528595459256	3.99901791634076	C02442	Alkaloids	Tyramine derivatives	Alkaloids derived from tyrosine	Alkaloids	Amino acid metabolism	Tyrosine metabolism	map00350 Tyrosine metabolism; map01100 Metabolic pathways;	3.53315e+07	2.49172e+07	2.69925e+07	2.8205e+07	2.60993e+07	2.79442e+07	2.73461e+07	2.78331e+07	2.98455e+07	5.81143e+07	5.55681e+07	5.29686e+07	5.95331e+07	5.06792e+07	5.67201e+07	1.85163e+07	2.03417e+07	2.03064e+07	1.62874e+07	1.62105e+07	2.08554e+07	2.37614e+07	2.4537e+07	2.13407e+07	2.13194e+07	2.26598e+07	2.39997e+07
Thionazin	POS	0.784	248.03846	C8 H13 N2 O3 P S	1.46814725496824e-05	0.0591903093226039	31.4484651742407	C19036	NA	NA	NA	NA	NA	NA	NA	4.22719e+08	4.36928e+08	4.77222e+08	4.70241e+08	4.59084e+08	4.44881e+08	4.45129e+08	4.77315e+08	4.74543e+08	5.42718e+08	5.64589e+08	5.04876e+08	6.65294e+08	6.13435e+08	6.54062e+08	3.73926e+08	4.22893e+08	3.82862e+08	3.65204e+08	3.35728e+08	3.92353e+08	3.93169e+08	4.21993e+08	4.04255e+08	4.09385e+08	3.89315e+08	4.1575e+08
Kanosamine	POS	0.786	161.06915	C6 H13 N O5	-18.01022342184	-100571.177835975	46.9613375921677	C12212	NA	NA	NA	NA	Biosynthesis of other secondary metabolites	Biosynthesis of various secondary metabolites - part 2	map00998 Biosynthesis of various secondary metabolites - part 2; map01100 Metabolic pathways;	5.91307e+07	6.19368e+07	7.01966e+07	7.25653e+07	6.45703e+07	6.32249e+07	6.84625e+07	7.02318e+07	6.74232e+07	1.7245e+06	1.73033e+06	1.7813e+06	1.65676e+06	1.52991e+06	1.98889e+06	5.97192e+07	6.00228e+07	6.65145e+07	4.82405e+07	6.89368e+07	5.7543e+07	9.57076e+07	9.54863e+07	1.03934e+08	9.25013e+07	1.02118e+08	1.30257e+08
Bergaptol	POS	0.786	202.02646	C11 H6 O4	-0.00014650648691372	-0.725184112842777	12.7438589640419	C00758	Phenylpropanoids	Furanocoumarins	Coumarins	Coumarins	Chemical structure transformation maps	Biosynthesis of phenylpropanoids	NA	1.9822e+06	2.72281e+06	2.48681e+06	2.815e+06	2.32444e+06	2.6677e+06	2.59337e+06	2.97741e+06	2.75081e+06	871717	1.2496e+06	882571	1.79497e+06	611785	2.31964e+06	2.99466e+06	1.85117e+06	2.87167e+06	1.84656e+06	2.05744e+06	2.62687e+06	1.6657e+06	2.79969e+06	1.93925e+06	2.05846e+06	1.95537e+06	3.1218e+06
Ethyl 2,5-dimethyl-1-{methyl[4-(trifluoromethyl)pyridin-2-yl]amino}-1H-pyrrole-3-carboxylate	POS	0.786	341.13227	C16 H18 F3 N3 O2	-0.00284541802051308	-8.34102947755318	30.0849157311896	NA	NA	NA	NA	NA	NA	NA	NA	1.15086e+08	1.28155e+08	1.18205e+08	1.01025e+08	1.53851e+08	1.35488e+08	1.18338e+08	2.24951e+08	1.30511e+08	1.40534e+06	1.41009e+06	1.33711e+06	1.35013e+06	1.24676e+06	1.62079e+06	1.65442e+08	1.36387e+08	1.37627e+08	1.45702e+08	1.1914e+08	1.24048e+08	2.666e+08	1.6055e+08	2.17111e+08	1.73612e+08	1.97096e+08	2.1193e+08
(3S)-3-(5-Methoxy-1H-benzimidazol-2-yl)-N-phenyl-1-pyrrolidinecarboxamide	POS	0.79	318.14266	C19 H20 N4 O2	-18.0159696768617	-53593.6557575714	30.6961392920447	NA	NA	NA	NA	NA	NA	NA	NA	3.05815e+06	4.6342e+06	6.27397e+06	5.56677e+06	5.26715e+06	3.49103e+06	4.86035e+06	6.97053e+06	4.83402e+06	626967	702159	815357	612532	561892	817711	5.48829e+06	3.8246e+06	4.10624e+06	4.74254e+06	5.92736e+06	4.25504e+06	9.66599e+06	7.92581e+06	1.15173e+07	1.16291e+07	1.15854e+07	9.64328e+06
N-(1-Benzothiophen-3-yl)-N'-(3-cyclopropyl-1-methyl-1H-pyrazol-5-yl)urea	POS	0.794	334.08611	C16 H16 N4 O S	21.9816279713717	70430.350250551	32.6636017622194	NA	NA	NA	NA	NA	NA	NA	NA	1.24996e+07	1.24416e+07	1.52077e+07	1.50119e+07	1.44063e+07	1.39573e+07	1.39531e+07	1.62073e+07	1.53692e+07	2.13419e+06	2.7926e+06	3.35412e+06	3.65776e+06	2.84048e+06	1.31855e+06	7.45373e+06	1.76406e+07	1.36537e+07	1.1942e+07	1.93323e+07	1.40154e+07	2.79744e+07	2.03329e+07	1.75497e+07	2.32111e+07	2.08052e+07	1.93458e+07
N-(4-cyano-1-phenyl-1H-pyrazol-5-yl)-2-(4-methylpiperazino)acetamide	POS	0.799	324.16837	C17 H20 N6 O	-0.00148990015173922	-4.59604774784376	34.2794314670869	NA	NA	NA	NA	NA	NA	NA	NA	2.8141e+09	2.91438e+09	2.97187e+09	3.04977e+09	2.89155e+09	3.05053e+09	3.05835e+09	3.01201e+09	2.88626e+09	6.80827e+09	6.24618e+09	6.56109e+09	5.87285e+09	5.34462e+09	6.18789e+09	2.63701e+09	2.33854e+09	2.44901e+09	2.52701e+09	2.6818e+09	2.40732e+09	2.67141e+09	2.51151e+09	2.39575e+09	2.30367e+09	2.37966e+09	2.50294e+09
2,6-Naphthalenedicarboxylic acid	NEG	0.8	216.03966	C12 H8 O4	-0.0026029651893964	-12.0484075870627	32.9060195692821	NA	NA	NA	NA	NA	NA	NA	NA	8.90081e+08	9.28963e+08	9.27525e+08	9.27048e+08	9.27971e+08	8.62785e+08	9.5278e+08	9.0791e+08	9.05418e+08	6.96919e+08	6.02707e+08	5.93256e+08	7.00888e+08	6.97127e+08	8.0249e+08	9.12233e+08	1.02403e+09	9.6304e+08	1.07057e+09	8.40514e+08	8.17945e+08	8.98541e+08	8.40563e+08	8.8203e+08	1.06617e+09	9.10898e+08	1.08935e+09
N4-Acetylsulfamethoxazole	POS	0.803	295.05856	C12 H13 N3 O4 S	-0.00411774621289851	-13.9554967106002	35.2335647620599	C13061	Benzenoids	Benzenesulfonamides	Benzene and substituted derivatives	Benzene and derivatives	NA	NA	NA	8.14893e+07	9.328e+07	9.89067e+07	9.55883e+07	9.72937e+07	9.43678e+07	9.70312e+07	1.03834e+08	1.01677e+08	1.15217e+07	1.15849e+07	1.2048e+07	1.24586e+07	1.13229e+07	1.13708e+07	1.32024e+08	1.41829e+08	1.25653e+08	1.41176e+08	1.42554e+08	1.23976e+08	1.19588e+08	1.48757e+08	1.15728e+08	9.85877e+07	1.25268e+08	9.37265e+07
Methyl 3,7,8-trihydroxy-3-methyl-10-oxo-1,4-dihydropyrano[4,3-b]chromene-9-carboxylate	POS	0.804	322.07529	C15 H14 O8	0.00642245674407604	19.9412529232871	32.1779566690399	NA	NA	NA	NA	NA	NA	NA	NA	1.32697e+07	1.5223e+07	1.77358e+07	1.84806e+07	1.28812e+07	1.67516e+07	1.61235e+07	1.75949e+07	1.72406e+07	2.3824e+06	1.7726e+06	2.63478e+06	4.8644e+06	5.1483e+06	7.4015e+06	1.84657e+07	1.73869e+07	1.82983e+07	1.81084e+07	1.67781e+07	1.83638e+07	1.71295e+07	1.67994e+07	1.90872e+07	1.78662e+07	1.97327e+07	1.90315e+07
3-[(Carboxycarbonyl)amino]-L-alanine	POS	0.811	176.04283	C5 H8 N2 O5	-0.00049333772886939	-2.80236549387082	22.7201886326771	C04209	Organic acids and derivatives	Amino acids, peptides, and analogues	Carboxylic acids and derivatives	Amino acids, peptides, and analogues	NA	NA	NA	3.01185e+06	2.29632e+06	1.93678e+06	2.52614e+06	1.80498e+06	1.65359e+06	1.76765e+06	1.60814e+06	1.55462e+06	5.78341e+06	4.85631e+06	3.41834e+06	6.3979e+06	4.53792e+06	6.67952e+06	1.45183e+06	1.57374e+06	1.8375e+06	1.49938e+06	1.54498e+06	1.51187e+06	1.65128e+06	2.03507e+06	1.65917e+06	1.62783e+06	1.6485e+06	1.64464e+06
Monodesmethylisoproturon	POS	0.815	192.12663	C11 H16 N2 O	0.00036787770218893	1.91477050645381	32.2351122271186	NA	NA	NA	NA	NA	NA	NA	NA	1.50679e+08	1.62627e+08	1.69615e+08	1.72812e+08	1.74608e+08	1.24776e+08	1.77289e+08	1.88363e+08	1.65265e+08	1.10949e+08	1.28592e+08	3.49207e+07	1.42495e+08	8.74528e+07	8.02426e+07	1.66496e+08	1.68388e+08	1.55362e+08	8.32804e+07	1.4664e+08	1.4174e+08	1.18716e+08	1.90963e+08	1.16e+08	1.65261e+08	1.77581e+08	1.11523e+08
N'2-{2-[(4-Chlorophenyl)thio]ethanimidoyl}-1-methyl-1H-pyrrole-2-carbohydrazide	POS	0.815	322.06653	C14 H15 Cl N4 O S	0.00101885440108163	3.1635005020148	36.9302072485667	NA	NA	NA	NA	NA	NA	NA	NA	9.45727e+07	1.23554e+08	1.23425e+08	1.26319e+08	1.29862e+08	1.1961e+08	1.21695e+08	1.31607e+08	1.26129e+08	2.07417e+08	2.03465e+08	2.01655e+08	2.14246e+08	2.05405e+08	2.12744e+08	8.74406e+07	8.63187e+07	8.62619e+07	9.78911e+07	8.92436e+07	9.54569e+07	9.00751e+07	1.09299e+08	1.0191e+08	8.11881e+07	9.96689e+07	9.91779e+07
5-Methyl-N'-({[3-(trifluoromethyl)anilino]carbonyl}oxy)isoxazole-3-carboximidamide	POS	0.82	350.06141	C13 H11 F3 N4 O3	21.983089934008	67005.615025777	54.4397427003197	NA	NA	NA	NA	NA	NA	NA	NA	4.3479e+07	4.92069e+07	5.16186e+07	5.45144e+07	2.05535e+07	5.03999e+07	5.06221e+07	4.73953e+07	5.34479e+07	4.65308e+07	4.57961e+07	4.37324e+07	5.06154e+07	5.09739e+07	4.67195e+07	4.46176e+07	4.26816e+07	3.84715e+07	3.9988e+07	4.52522e+07	4.7737e+07	5.21539e+07	5.56726e+07	4.67177e+07	4.66392e+07	5.4677e+07	5.70746e+07
Muramic acid	NEG	0.825	269.1104	C9 H17 N O7	18.009893450482	71723.8448897645	30.1601212540816	NA	NA	NA	NA	NA	NA	NA	NA	1.69509e+07	1.89891e+07	1.68087e+07	1.76786e+07	1.6871e+07	1.68422e+07	1.66559e+07	1.72268e+07	1.75475e+07	927233	947946	901075	1.0552e+06	959479	1.01512e+06	2.60839e+07	1.51602e+07	1.88327e+07	2.38418e+07	2.27675e+07	2.0675e+07	2.14559e+07	2.11155e+07	2.51409e+07	2.00447e+07	2.59778e+07	3.04981e+07
Adenosine cyclophosphate	POS	0.827	329.05114	C10 H12 N5 O6 P	-0.00137551686833604	-4.18023502933016	43.3012164821321	C00575	Nucleic acids	3',5'-Cyclic nuclcleotides	Cyclic nucleotides [Fig]	Nucleic acids	Nucleotide metabolism	Purine metabolism	map00230 Purine metabolism; map01100 Metabolic pathways;	1.5029e+07	1.66274e+07	1.51494e+07	1.69189e+07	1.71311e+07	1.37368e+07	1.54072e+07	9.27542e+06	1.0993e+07	1.69998e+06	2.43838e+06	1.88356e+06	1.75068e+06	1.63625e+06	2.66474e+06	1.54282e+07	1.69056e+07	1.89525e+07	7.93059e+06	2.65378e+07	6.13102e+06	3.03843e+07	2.32078e+07	1.11177e+07	2.23728e+07	2.46881e+07	2.45622e+07
Propiomazine	POS	0.827	340.16326	C20 H24 N2 O S	0.0023299748609702	6.84962506693299	36.0451659978131	C07405	Organoheterocyclic compounds	Phenothiazines	Benzothiazines	Organoheterocyclic compounds	NA	NA	NA	3.03936e+07	3.41302e+07	4.68804e+07	4.2829e+07	3.4216e+07	3.20637e+07	4.15989e+07	4.63279e+07	3.54697e+07	4.20679e+07	3.77188e+07	4.20561e+07	3.22321e+07	2.73945e+07	3.75774e+07	4.62245e+07	4.66683e+07	2.76344e+07	2.95266e+07	2.7631e+07	2.69325e+07	3.60915e+07	4.05866e+07	4.14947e+07	4.59193e+07	5.71683e+07	5.8147e+07
N6-Me-dA	POS	0.828	265.1161	C11 H15 N5 O3	-0.00138529702275036	-5.22521930189017	54.1065288133744	NA	NA	NA	NA	NA	NA	NA	NA	3.53278e+08	4.19109e+08	4.09254e+08	4.33777e+08	3.863e+08	3.90219e+08	3.97293e+08	3.90844e+08	3.28526e+08	5.01643e+06	5.74694e+06	4.65167e+06	6.86781e+06	6.80598e+06	7.44151e+06	4.66033e+08	4.77542e+08	4.40473e+08	4.26626e+08	4.5722e+08	4.1263e+08	5.03526e+08	5.09384e+08	5.69484e+08	5.37603e+08	5.19955e+08	6.42017e+08
2,5-Anhydro-6-[(2-chlorobenzoyl)amino]-4,6-dideoxy-4-(4-phenyl-1-piperazinyl)-D-galactitol	POS	0.828	445.17957	C23 H28 Cl N3 O4	0.00273790384215999	6.15014895728546	30.4615320815506	NA	NA	NA	NA	NA	NA	NA	NA	4.55932e+06	6.65219e+06	7.34242e+06	1.03321e+07	8.9506e+06	6.09587e+06	8.18167e+06	7.35833e+06	8.77448e+06	3.10481e+07	2.8272e+07	2.76799e+07	2.78829e+07	2.77005e+07	3.45014e+07	3.50914e+06	6.1845e+06	5.18978e+06	4.18527e+06	5.27463e+06	7.17747e+06	6.0046e+06	6.14382e+06	3.50962e+06	7.70142e+06	4.85582e+06	4.15703e+06
5-[3-(tert-Butyl)-1-(3-methylbenzyl)-1H-pyrazol-5-yl]-1,3,4-oxadiazole-2-thiol	NEG	0.832	328.13596	C17 H20 N4 O S	0.00018251933005331	0.556231109431249	50.3663046819167	NA	NA	NA	NA	NA	NA	NA	NA	4.93687e+06	6.42162e+06	6.1152e+06	5.6215e+06	6.29787e+06	5.70644e+06	6.82012e+06	6.08398e+06	5.31998e+06	1.38523e+07	1.03469e+07	1.45466e+07	1.23539e+07	1.00008e+07	1.29368e+07	3.49448e+06	3.48979e+06	4.1715e+06	5.51723e+06	4.76514e+06	4.91091e+06	5.14279e+06	5.72771e+06	5.20796e+06	4.56254e+06	5.626e+06	6.07407e+06
Cyclopropyl{(3S)-3-[5-(2-methyl-2-propanyl)-1,3,4-oxadiazol-2-yl]-1-pyrrolidinyl}methanone	POS	0.833	263.16328	C14 H21 N3 O2	-9.90743080251377e-05	-0.376474527645211	47.3534048313752	NA	NA	NA	NA	NA	NA	NA	NA	1.08869e+08	1.27176e+08	1.42578e+08	1.21688e+08	1.11379e+08	1.36486e+08	1.39923e+08	1.15078e+08	1.19464e+08	2.72735e+08	2.43313e+08	2.74251e+08	2.50771e+08	2.06628e+08	2.19499e+08	7.0906e+07	9.21828e+07	1.2508e+08	1.08381e+08	8.35486e+07	9.38777e+07	1.14108e+08	1.23813e+08	8.45147e+07	1.05682e+08	8.461e+07	7.95908e+07
Coniferin	POS	0.833	377.16856	C16 H22 O8	35.0370898612184	102408.264639717	38.9061896196115	C00761	Phenylpropanoids	Coniferyl alcohol derivatives	Monolignols	Phenylpropanoids	Biosynthesis of other secondary metabolites	Phenylpropanoid biosynthesis	map00940 Phenylpropanoid biosynthesis;	5.5153e+06	4.43483e+06	6.40038e+06	4.89195e+06	6.2031e+06	7.03712e+06	4.36137e+06	6.0439e+06	4.74611e+06	7.07111e+06	9.78655e+06	1.06549e+07	7.10584e+06	7.91569e+06	8.17688e+06	8.27312e+06	6.55972e+06	4.10387e+06	6.51274e+06	4.6408e+06	4.08614e+06	5.48746e+06	5.3761e+06	9.04525e+06	4.97463e+06	5.14324e+06	7.88149e+06
2-(4,6-Diphenyl-1,3,5-triazin-2-yl)-5-[(hexyl)oxy]-phenol	POS	0.833	425.21627	C27 H27 N3 O2	0.00594296405319028	13.9765280239842	46.0025630591234	NA	NA	NA	NA	NA	NA	NA	NA	3.7447e+07	4.85725e+07	5.73489e+07	4.4243e+07	4.02816e+07	5.31649e+07	4.75882e+07	5.24265e+07	4.30954e+07	1.17606e+06	1.6869e+06	1.86533e+06	3.33909e+06	1.37981e+06	2.21578e+06	5.61411e+07	6.09447e+07	5.93486e+07	7.07257e+07	7.29466e+07	5.03855e+07	6.37571e+07	4.42046e+07	4.9658e+07	7.1584e+07	4.45405e+07	7.00069e+07
2-[(2S,3R,4S,5R)-5-(Acetamidomethyl)-3,4-dihydroxytetrahydro-2-furanyl]-N-(4-fluorobenzyl)acetamide	POS	0.843	358.15266	C16 H21 F N2 O5	18.0092069677621	52945.9172816592	35.2516871533699	NA	NA	NA	NA	NA	NA	NA	NA	2.72913e+07	3.11895e+07	3.8839e+07	3.19894e+07	3.41956e+07	2.90964e+07	3.03514e+07	9.41212e+06	2.88731e+07	8.32759e+06	5.52135e+06	7.36819e+06	5.30932e+06	8.87427e+06	5.59865e+06	3.62886e+07	1.56813e+07	3.58168e+07	1.83775e+07	4.57248e+07	1.48329e+07	3.40104e+07	3.43614e+07	4.28974e+07	4.02438e+07	3.00138e+07	4.04459e+07
2-Ethyl-N-{4-[(2R,3R)-3-(hydroxymethyl)-5-oxo-2-morpholinyl]phenyl}butanamide	POS	0.846	342.15773	C17 H24 N2 O4	21.9841239269134	68663.1359603193	41.7273769803472	NA	NA	NA	NA	NA	NA	NA	NA	5.69928e+08	5.30288e+08	6.00741e+08	6.01532e+08	6.09518e+08	5.99943e+08	5.93726e+08	6.18312e+08	5.86835e+08	7.43237e+08	7.1691e+08	6.45471e+08	8.99439e+08	8.66785e+08	8.90868e+08	5.37334e+08	5.52699e+08	5.53433e+08	4.85935e+08	5.1254e+08	4.94836e+08	5.15554e+08	5.38737e+08	5.32709e+08	4.73152e+08	5.17104e+08	5.58029e+08
Paroxetine	POS	0.856	329.14729	C19 H20 F N O3	0.00456573293735119	13.8715901523574	36.4417875604591	C07415	Organoheterocyclic compounds	Phenylpiperidines	Piperidines	NA	NA	NA	NA	4.06586e+07	3.73067e+07	3.98007e+07	4.37282e+07	4.19105e+07	3.56803e+07	4.43417e+07	4.04181e+07	1.44064e+07	7.86187e+06	7.88535e+06	7.64841e+06	8.74719e+06	8.5171e+06	7.84904e+06	7.84718e+07	5.4522e+07	6.55796e+07	5.22758e+07	6.02481e+07	5.72585e+07	4.12403e+07	4.01926e+07	5.07378e+07	4.59457e+07	4.74966e+07	6.61402e+07
N-Acetylneuraminic acid	NEG	0.861	309.10527	C11 H19 N O9	-0.00071545858901345	-2.31460609972115	8.90435496731772	C00270	Carbohydrates	Amino sugars [Fig]	Monosaccharides	Carbohydrates	Carbohydrate metabolism	Amino sugar and nucleotide sugar metabolism	map00520 Amino sugar and nucleotide sugar metabolism; map01100 Metabolic pathways;	6.29074e+07	6.07696e+07	5.6816e+07	5.72215e+07	5.64358e+07	6.18577e+07	7.12447e+07	7.24225e+07	6.8271e+07	1.96503e+06	2.15015e+06	2.00833e+06	2.48358e+06	2.33692e+06	2.18233e+06	8.62804e+07	8.991e+07	1.01274e+08	8.30082e+07	1.10924e+08	8.27979e+07	1.39277e+08	9.66654e+07	1.25386e+08	1.1286e+08	1.3562e+08	1.40766e+08
2-[(2S,3R,4S,5R)-5-(Aminomethyl)-3,4-dihydroxytetrahydro-2-furanyl]-N-(4-methoxybenzyl)acetamide	POS	0.869	310.15269	C15 H22 N2 O5	-0.0001805838422797	-0.582241399911045	54.1923854490814	NA	NA	NA	NA	NA	NA	NA	NA	2.24792e+09	2.38328e+09	2.54104e+09	2.39838e+09	2.37282e+09	2.3732e+09	2.41345e+09	2.44983e+09	2.36136e+09	1.13144e+07	1.24275e+07	1.06785e+07	1.67853e+07	2.52294e+07	1.14067e+07	4.11527e+09	3.28438e+09	4.04915e+09	2.43212e+09	3.93017e+09	3.97179e+09	2.69399e+09	2.53733e+09	3.10981e+09	1.9554e+09	2.76042e+09	2.54742e+09
Xanthosine	NEG	0.871	284.07345	C10 H12 N4 O6	-0.00223155123467222	-7.85548133565754	59.3562653178527	C01762	Alkaloids	Purine alkaloids	Others	NA	Nucleotide metabolism	Purine metabolism	map00230 Purine metabolism; map00232 Caffeine metabolism; map01100 Metabolic pathways; map01110 Biosynthesis of secondary metabolites; map02010 ABC transporters;	4.68511e+07	3.99233e+07	4.33214e+07	4.49604e+07	4.13914e+07	4.37769e+07	5.13097e+07	5.11548e+07	5.37508e+07	1.76655e+07	1.38579e+07	8.02418e+06	2.42104e+07	2.66476e+07	2.20086e+07	5.89615e+07	4.01324e+07	4.83609e+07	5.11434e+07	4.49122e+07	4.52255e+07	5.86311e+07	4.97062e+07	6.73716e+07	5.07732e+07	7.11322e+07	7.00786e+07
Propionylpromazine	POS	0.88	340.16316	C20 H24 N2 O S	0.00222494580964394	6.54086224087359	33.9230891983032	NA	NA	NA	NA	NA	NA	NA	NA	4.90942e+07	5.971e+07	6.83836e+07	6.31231e+07	6.97168e+07	6.06953e+07	2.54058e+07	5.70372e+07	6.28636e+07	1.09222e+07	1.08329e+07	1.06506e+07	1.3164e+07	1.14791e+07	1.10113e+07	8.90928e+07	5.14095e+07	6.25767e+07	7.24672e+07	6.26594e+07	6.51131e+07	6.41643e+07	7.27682e+07	9.32328e+07	6.76564e+07	5.31928e+07	9.13798e+07
[truncated: 59,186 more rows]

## Sheet: Table S2 Significant difference
Table S2 Significant difference metabolites screened from upper tobacco leaves in three comparison groups
KEGG ID	Name	VIP	Fold Change	State	Comparison group
C00397	Tobramycin	2.15796	79.7932	Up	LT vs. F
C00954	Indole-3-acetic acid	2.03253	47.5203	Up	LT vs. F
[truncated: 84 more rows]
